# Supplementary material for: Whole blood transcriptome analysis in dairy calves experimentally challenged with bovine herpesvirus 1 (BoHV-1) and comparison to a bovine respiratory syncytial virus (BRSV) challenge
Source: Front Genet. 2023 Feb 17;14:1092877. doi: 10.3389/fgene.2023.1092877 (PMC9981960; doi:10.3389/fgene.2023.1092877)
Supplement: Supplementary file 1 [file DataSheet1.zip]

Archive with 20 entries (20 files):
- Supplementary materials/Supplementary Table S1.xlsx
- Supplementary materials/Supplementary Table S10.xls
- Supplementary materials/Supplementary Table S11.xlsx
- Supplementary materials/Supplementary Table S12.xlsx
- Supplementary materials/Supplementary Table S13.xlsx
- Supplementary materials/Supplementary Table S14.xlsx
- Supplementary materials/Supplementary Table S15.xlsx
- Supplementary materials/Supplementary Table S16.xlsx
- Supplementary materials/Supplementary Table S17.xlsx
- Supplementary materials/Supplementary Table S18.xlsx
- Supplementary materials/Supplementary Table S19.xlsx
- Supplementary materials/Supplementary Table S2.xlsx
- Supplementary materials/Supplementary Table S3.xlsx
- Supplementary materials/Supplementary Table S4.xls
- Supplementary materials/Supplementary Table S5.xls
- Supplementary materials/Supplementary Table S6.xlsx
- Supplementary materials/Supplementary Table S7.xlsx
- Supplementary materials/Supplementary Table S8.xlsx
- Supplementary materials/Supplementary Table S9.xls
- Supplementary materials/Supplementary_figures.pdf
