# Supplementary material for: Whole blood transcriptome analysis in dairy calves experimentally challenged with bovine herpesvirus 1 (BoHV-1) and comparison to a bovine respiratory syncytial virus (BRSV) challenge
Source: Front Genet. 2023 Feb 17;14:1092877. doi: 10.3389/fgene.2023.1092877 (PMC9981960; doi:10.3389/fgene.2023.1092877)
Supplement: Supplementary file 1 [file DataSheet1.zip › Supplementary materials/Supplementary Table S1.xlsx]

## Sheet: Sheet1
Whole blood transcriptomic analysis in dairy calves experimentally challenged with BoHV-1 and comparison to a Bovine Respiratory Syncytial Virus (BRSV) challenge
Supplementary table 1: Differentially expressed genes identified between the Challenge and Control calves from the BoHV-1 challenge.
gene	logFC	logCPM	Pvalue	FDR	Fold change	Gene_name
ENSBTAG00000031825	9.6359	2.48812	2.14882e-08	5.16254e-07	795.602	ENSBTAG00000031825
ENSBTAG00000021565	5.23838	4.78717	7.2656e-06	8.89023e-05	37.7494	PRSS2
ENSBTAG00000014113	5.11289	0.0133437	9.37109e-29	2.1286e-26	34.6046	CCL8
ENSBTAG00000003152	5.06317	7.39163	6.24804e-29	1.44549e-26	33.4323	IFI27
ENSBTAG00000021048	5.03381	1.1636	2.84754e-24	4.50308e-22	32.7588	ADM
ENSBTAG00000019018	4.53154	5.18826	4.74921e-12	2.24742e-10	23.1276	ENSBTAG00000019018
ENSBTAG00000001826	4.20435	3.15851	3.54309e-52	4.42638e-49	18.4347	SASH1
ENSBTAG00000018397	4.12877	1.04627	2.27626e-20	2.87246e-18	17.4938	HHLA2
ENSBTAG00000013167	4.05365	6.99268	2.8034e-44	1.84331e-41	16.6063	SIGLEC1
ENSBTAG00000014707	4.04651	8.71632	1.24064e-32	3.78033e-30	16.5243	ISG15
ENSBTAG00000014628	4.01487	6.6709	9.29097e-26	1.6822e-23	16.1657	OAS2
ENSBTAG00000016061	3.75926	7.94005	1.05214e-35	4.69444e-33	13.541	RSAD2
ENSBTAG00000018016	3.69516	5.73731	1.10211e-35	4.74783e-33	12.9525	NUPR1
ENSBTAG00000012406	3.4609	8.8279	4.93625e-74	6.16686e-70	11.0112	ZBP1
ENSBTAG00000039861	3.39974	8.63926	3.60714e-29	8.66616e-27	10.5541	OAS1Y
ENSBTAG00000017981	3.17871	2.58092	2.13663e-09	6.40118e-08	9.05494	ADRB3
ENSBTAG00000016042	3.17228	0.252157	2.49325e-19	2.83165e-17	9.0147	TM6SF2
ENSBTAG00000015596	3.17054	2.03342	5.38243e-05	0.000494432	9.00382	SLCO2B1
ENSBTAG00000008612	3.13783	7.61519	1.82271e-58	4.55423e-55	8.80202	C1R
ENSBTAG00000009012	3.08508	0.568945	8.83532e-05	0.000744802	8.48596	PTX3
ENSBTAG00000017895	3.08303	1.6203	6.52829e-23	9.48349e-21	8.47393	CLEC10A
ENSBTAG00000019979	3.07326	5.9809	6.98277e-62	2.90786e-58	8.41675	CMPK2
ENSBTAG00000008021	3.0715	3.45889	2.57798e-48	2.01292e-45	8.40646	ENSBTAG00000008021
ENSBTAG00000010179	3.03754	1.53918	3.19495e-06	4.39104e-05	8.2109	COL5A3
ENSBTAG00000045588	3.02288	4.00931	3.20671e-27	6.25959e-25	8.12791	ENSBTAG00000045588
ENSBTAG00000034349	3.01794	6.9009	4.00519e-53	5.55965e-50	8.1001	IFI44
ENSBTAG00000003166	3.00139	4.57345	1.08888e-34	3.8867e-32	8.00769	AXL
ENSBTAG00000014824	2.9788	2.19896	1.58638e-15	1.2679e-13	7.8833	MMP14
ENSBTAG00000007554	2.97717	7.60879	6.30308e-51	7.15858e-48	7.87439	IFI6
ENSBTAG00000027865	2.96943	1.49566	6.07094e-35	2.23071e-32	7.83224	gzmA
ENSBTAG00000003598	2.92739	0.994811	2.48963e-09	7.40545e-08	7.60733	P3H3
ENSBTAG00000006864	2.9109	0.42512	1.8372e-05	0.000201866	7.52088	ENSBTAG00000006864
ENSBTAG00000020590	2.83427	0.189409	3.42453e-16	2.93032e-14	7.13184	FZD2
ENSBTAG00000016169	2.82415	1.63093	2.50636e-17	2.33671e-15	7.08199	ID1
ENSBTAG00000031214	2.81991	4.76615	7.43105e-49	7.14124e-46	7.0612	ENSBTAG00000031214
ENSBTAG00000007450	2.7641	7.3488	1.17477e-65	7.3382e-62	6.79323	C2
ENSBTAG00000001858	2.75796	2.3791	0.000322799	0.00223049	6.76441	ENSBTAG00000001858
ENSBTAG00000008951	2.75104	3.44234	1.67633e-09	5.09546e-08	6.73202	ALPL
ENSBTAG00000000336	2.74134	6.15292	6.61691e-15	4.75087e-13	6.68693	ENSBTAG00000000336
ENSBTAG00000024950	2.70762	3.59693	1.63678e-15	1.29419e-13	6.53244	ACE
ENSBTAG00000014705	2.70648	3.37138	1.23045e-16	1.09021e-14	6.52728	HES4
ENSBTAG00000047914	2.70122	1.75073	0.000620787	0.00387194	6.50352	CDHR5
ENSBTAG00000032265	2.69711	6.57676	1.16839e-53	1.82459e-50	6.485	RTP4
ENSBTAG00000008471	2.69517	9.56144	1.45864e-21	1.98073e-19	6.4763	MX2
ENSBTAG00000009849	2.69049	3.34002	2.37052e-15	1.83944e-13	6.45534	PLAC8A
ENSBTAG00000009206	2.6776	4.92443	4.77457e-57	8.52124e-54	6.39792	FOXS1
ENSBTAG00000048873	2.67506	2.18915	5.89745e-28	1.20782e-25	6.38665	ENSBTAG00000048873
ENSBTAG00000037527	2.64088	7.84435	1.71162e-37	8.55331e-35	6.23711	OAS1Z
ENSBTAG00000009177	2.63026	0.291026	2.47788e-10	8.94686e-09	6.19137	PLEKHA4
ENSBTAG00000018125	2.6112	0.78733	5.55286e-12	2.60797e-10	6.11011	KIF5C
ENSBTAG00000004799	2.60867	1.88734	1.56905e-28	3.44518e-26	6.09939	DENND2A
ENSBTAG00000007397	2.60377	3.59594	4.04265e-06	5.35009e-05	6.07874	FOLH1B
ENSBTAG00000046419	2.59778	5.92128	2.58532e-31	7.34053e-29	6.05356	TPC3
ENSBTAG00000018778	2.57397	0.851403	3.53491e-16	2.9839e-14	5.95446	TMC1
ENSBTAG00000011467	2.57222	4.75381	8.92631e-39	4.64651e-36	5.94723	BATF2
ENSBTAG00000014529	2.55625	6.95739	4.0959e-29	9.65474e-27	5.88176	GBP4
ENSBTAG00000003366	2.53597	7.97433	2.16605e-50	2.25503e-47	5.79968	DDX58
ENSBTAG00000046392	2.51767	0.386554	5.69554e-11	2.3561e-09	5.72657	ENSBTAG00000046392
ENSBTAG00000017969	2.48339	0.15375	1.10437e-08	2.83303e-07	5.59211	CA4
ENSBTAG00000038737	2.46766	4.52462	1.9109e-31	5.55184e-29	5.53144	P2RY6
ENSBTAG00000022837	2.44352	0.734856	1.13e-20	1.44052e-18	5.43968	ENSBTAG00000022837
ENSBTAG00000052306	2.41068	5.71202	7.97954e-33	2.55611e-30	5.31724	IFITM3
ENSBTAG00000030932	2.38417	7.48035	2.7566e-58	5.73971e-55	5.22043	IFI44L
ENSBTAG00000019349	2.37543	4.37592	1.0968e-18	1.17114e-16	5.18889	SLC6A4
ENSBTAG00000002773	2.36825	5.56028	5.4409e-41	3.08969e-38	5.16314	ENSBTAG00000002773
ENSBTAG00000011315	2.34569	-0.155284	2.62804e-14	1.76517e-12	5.08305	GJA10
ENSBTAG00000015241	2.33874	2.61357	2.54383e-15	1.9497e-13	5.0586	EPHX2
ENSBTAG00000021240	2.33334	1.88125	1.72859e-10	6.50461e-09	5.03969	DCSTAMP
ENSBTAG00000021958	2.30252	6.46227	6.13842e-18	6.18446e-16	4.9332	GZMA
ENSBTAG00000008279	2.26979	3.95455	2.0978e-26	3.97087e-24	4.82252	FRMD4A
ENSBTAG00000052022	2.25515	1.11967	7.8864e-13	4.24676e-11	4.77383	ENSBTAG00000052022
ENSBTAG00000010057	2.21201	3.67051	7.4937e-14	4.68094e-12	4.6332	GZMB
ENSBTAG00000039050	2.19785	1.87679	6.53253e-18	6.47706e-16	4.58795	P2RY2
ENSBTAG00000003061	2.19405	0.905586	1.33824e-08	3.3775e-07	4.5759	LAMA5
ENSBTAG00000037800	2.18925	4.73761	2.75738e-09	8.04858e-08	4.56069	APOBEC3Z1
ENSBTAG00000013203	2.18399	0.179205	2.49372e-07	4.67078e-06	4.5441	GP5
ENSBTAG00000030913	2.18001	9.92905	4.48966e-28	9.34823e-26	4.53157	MX1
ENSBTAG00000047538	2.16472	0.107388	1.04252e-12	5.51872e-11	4.48378	ENSBTAG00000047538
ENSBTAG00000004909	2.16036	-0.341871	1.12943e-08	2.88549e-07	4.47026	GP1BA
ENSBTAG00000053807	2.15455	9.05294	7.88928e-05	0.000678793	4.45231	OAS1X
ENSBTAG00000011037	2.15181	2.24603	1.57018e-12	7.94183e-11	4.44384	RBPMS2
ENSBTAG00000022715	2.13421	1.2643	2.34537e-05	0.000247473	4.38998	ENSBTAG00000022715
ENSBTAG00000046158	2.13196	3.0009	3.27388e-25	5.84294e-23	4.38313	CFB
ENSBTAG00000014506	2.09734	0.0867111	8.19441e-09	2.18745e-07	4.2792	ZNF503
ENSBTAG00000002278	2.0936	2.46336	0.0143353	0.051096	4.26811	FBN1
ENSBTAG00000005092	2.08396	2.06202	3.82144e-15	2.85876e-13	4.23969	ROR2
ENSBTAG00000020536	2.07057	8.25143	4.46035e-35	1.68858e-32	4.20054	HERC6
ENSBTAG00000011936	2.06928	6.47333	3.70277e-35	1.49222e-32	4.19677	ATP8B4
ENSBTAG00000014878	2.06209	2.98441	2.85609e-29	6.9963e-27	4.1759	COX7A1
ENSBTAG00000000477	2.05712	3.00215	5.37574e-25	9.32765e-23	4.16154	TLR5
ENSBTAG00000012335	2.03421	7.57877	2.03886e-48	1.6981e-45	4.09598	UBA7
ENSBTAG00000020166	2.02359	10.0448	5.72747e-42	3.57766e-39	4.06594	ZNFX1
ENSBTAG00000046580	2.00857	7.25205	2.81222e-30	7.47512e-28	4.02382	DHX58
ENSBTAG00000007129	2.00746	0.20168	1.56595e-08	3.86629e-07	4.02073	IRAG1
ENSBTAG00000034918	1.99939	8.28685	5.17894e-14	3.36982e-12	3.99831	IFIT2
ENSBTAG00000038938	1.99313	6.26598	1.86266e-16	1.63874e-14	3.981	GBP2
ENSBTAG00000050786	1.97918	4.30709	1.33007e-21	1.826e-19	3.94269	ENSBTAG00000050786
ENSBTAG00000019741	1.97617	4.25003	3.69882e-13	2.1197e-11	3.93447	C3AR1
ENSBTAG00000049808	1.96854	3.11043	1.24199e-10	4.80375e-09	3.91372	IL3RA
ENSBTAG00000017367	1.96734	7.53833	3.17139e-39	1.72262e-36	3.91046	IFIT5
ENSBTAG00000044676	1.96396	1.2161	7.16236e-08	1.52028e-06	3.90131	U6
ENSBTAG00000006052	1.95047	0.0115433	4.22368e-13	2.39847e-11	3.865	PLCD3
ENSBTAG00000054678	1.93127	1.0261	1.66892e-14	1.15832e-12	3.8139	DUSP15
ENSBTAG00000007881	1.92962	8.97785	7.65545e-13	4.14024e-11	3.80954	IFIT1
ENSBTAG00000012297	1.90992	0.884237	4.44527e-11	1.86986e-09	3.75788	RIPOR3
ENSBTAG00000011833	1.90104	1.28033	8.80799e-09	2.32781e-07	3.73481	GRIA3
ENSBTAG00000007901	1.89981	5.10829	1.43413e-09	4.44579e-08	3.73165	ADGRE1
ENSBTAG00000008449	1.8785	0.758485	1.40647e-08	3.53543e-07	3.67692	DNAH14
ENSBTAG00000000095	1.87841	4.24003	5.17197e-17	4.75099e-15	3.67669	CD274
ENSBTAG00000051722	1.8615	0.0115466	3.12822e-05	0.000315423	3.63386	ENSBTAG00000051722
ENSBTAG00000047680	1.8578	7.18277	2.61606e-59	8.17062e-56	3.62455	IRF7
ENSBTAG00000016661	1.85357	7.0388	5.32305e-45	3.69449e-42	3.61393	USP18
ENSBTAG00000037605	1.85028	8.23503	0.0290699	0.088914	3.60569	ENSBTAG00000037605
ENSBTAG00000014666	1.84669	2.18808	2.93601e-08	6.79251e-07	3.59673	GP9
ENSBTAG00000012774	1.83939	4.68127	4.96546e-20	6.14193e-18	3.57859	RAB7B
ENSBTAG00000005828	1.83839	3.82485	1.1598e-17	1.12321e-15	3.57611	MERTK
ENSBTAG00000047520	1.83614	-0.134073	0.000132454	0.00104269	3.57053	MPV17L
ENSBTAG00000053223	1.83566	0.974689	0.000234887	0.00169817	3.56935	CTDSPL
ENSBTAG00000045808	1.83366	0.200838	1.85939e-07	3.58478e-06	3.56441	IL17REL
ENSBTAG00000025101	1.82901	0.599287	6.40664e-13	3.52591e-11	3.55293	ASGR2
ENSBTAG00000010665	1.82146	3.51491	7.08155e-16	5.89799e-14	3.53438	CBLN3
ENSBTAG00000013191	1.82	2.87896	1.91055e-19	2.21005e-17	3.53082	AGRN
ENSBTAG00000001139	1.80959	0.157831	9.77852e-06	0.000115742	3.50542	ACHE
ENSBTAG00000011563	1.78904	4.37376	2.36118e-32	7.02339e-30	3.45585	TNFSF13B
ENSBTAG00000016698	1.78367	2.55692	6.4222e-15	4.63772e-13	3.44301	SLAMF8
ENSBTAG00000037533	1.78275	2.15914	6.30036e-15	4.57619e-13	3.44083	C4A
ENSBTAG00000050996	1.77835	0.513636	8.35039e-10	2.69564e-08	3.43034	ENSBTAG00000050996
ENSBTAG00000009737	1.76848	1.76543	2.04678e-08	4.92687e-07	3.40695	LTC4S
ENSBTAG00000014401	1.75221	3.19965	5.40098e-19	5.97119e-17	3.36874	SORBS3
ENSBTAG00000018015	1.74852	2.00746	1.34387e-18	1.41083e-16	3.36013	IL27
ENSBTAG00000011343	1.73634	7.06949	9.61979e-49	8.58429e-46	3.33188	XAF1
ENSBTAG00000009812	1.73184	0.692714	2.93926e-10	1.04616e-08	3.32151	CXCL5
ENSBTAG00000001725	1.7276	4.59996	4.23752e-24	6.45602e-22	3.31177	CXCL10
ENSBTAG00000039657	1.72641	3.42547	2.53815e-08	5.97158e-07	3.30904	H2AC6
ENSBTAG00000020704	1.72314	0.51939	8.68448e-07	1.40364e-05	3.30154	RAMP3
ENSBTAG00000022489	1.71138	10.5587	8.54849e-21	1.10099e-18	3.27474	ENSBTAG00000022489
ENSBTAG00000047816	1.70741	3.19198	1.2668e-05	0.000144927	3.26575	ENSBTAG00000047816
ENSBTAG00000050072	1.70267	0.963616	0.00909728	0.0359205	3.25504	ENSBTAG00000050072
ENSBTAG00000010874	1.7006	1.92924	1.91562e-13	1.15057e-11	3.25037	GHSR
ENSBTAG00000009768	1.69805	7.95553	1.49526e-12	7.6246e-11	3.24462	IFIT3
ENSBTAG00000048856	1.68475	4.5311	9.09468e-19	9.79481e-17	3.21484	C16H1orf115
ENSBTAG00000012265	1.66714	5.73805	5.50752e-06	6.95004e-05	3.17585	VWF
ENSBTAG00000015592	1.6567	1.55764	6.30721e-10	2.08455e-08	3.15295	GPR84
ENSBTAG00000031553	1.65337	3.50945	2.54419e-08	5.97454e-07	3.14567	SLC49A3
ENSBTAG00000054525	1.65253	0.534059	2.04298e-05	0.000220978	3.14385	ENSBTAG00000054525
ENSBTAG00000014267	1.64826	3.2496	6.06505e-20	7.42849e-18	3.13456	ZCCHC14
ENSBTAG00000008353	1.64557	4.67745	8.77481e-23	1.26004e-20	3.12871	CDKN1A
ENSBTAG00000050848	1.64556	5.56393	8.64521e-34	3.00013e-31	3.12869	ZCCHC2
ENSBTAG00000004221	1.64179	1.66545	1.13982e-09	3.61415e-08	3.12052	ESM1
ENSBTAG00000013294	1.63702	2.04777	2.61463e-10	9.41341e-09	3.11022	DYRK3
ENSBTAG00000017287	1.63566	4.86322	1.01507e-32	3.17032e-30	3.10729	DRAM1
ENSBTAG00000008703	1.63514	7.38168	2.14378e-35	8.92741e-33	3.10617	EIF2AK2
ENSBTAG00000020242	1.62676	0.906915	1.31243e-09	4.09906e-08	3.08819	ENSBTAG00000020242
ENSBTAG00000007169	1.61468	2.12591	8.229e-09	2.192e-07	3.06244	P2RX1
ENSBTAG00000054738	1.61314	0.460564	2.013e-05	0.000217923	3.05918	ENSBTAG00000054738
ENSBTAG00000047147	1.60681	2.36608	1.73075e-15	1.35139e-13	3.04578	CRYBG3
ENSBTAG00000032396	1.60295	0.855314	8.25193e-07	1.34234e-05	3.03763	KCTD19
ENSBTAG00000013953	1.59658	3.86604	8.61296e-11	3.43776e-09	3.02426	CALD1
ENSBTAG00000020538	1.58887	6.95959	1.57188e-28	3.44518e-26	3.00815	HERC5
ENSBTAG00000011961	1.586	8.15405	1.03705e-08	2.67683e-07	3.00215	ENSBTAG00000011961
ENSBTAG00000053806	1.57925	3.48791	5.70843e-10	1.90174e-08	2.98814	ENSBTAG00000053806
ENSBTAG00000000277	1.5788	3.34224	5.96652e-13	3.29822e-11	2.98722	IL18
ENSBTAG00000006685	1.57532	0.687809	4.4866e-10	1.52728e-08	2.98001	IL10
ENSBTAG00000011677	1.57374	4.61092	3.53304e-11	1.5013e-09	2.97675	H1-2
ENSBTAG00000010498	1.57256	6.90235	9.83235e-13	5.22704e-11	2.97432	SLC40A1
ENSBTAG00000019805	1.57179	0.751885	6.55164e-11	2.66611e-09	2.97274	RHBDF1
ENSBTAG00000019517	1.56834	4.99838	1.91911e-16	1.6766e-14	2.96564	ELN
ENSBTAG00000046047	1.56553	0.661339	0.00251861	0.0125309	2.95985	ENSBTAG00000046047
ENSBTAG00000019716	1.54925	2.98232	0.000407931	0.00273522	2.92665	CXCL8
ENSBTAG00000010146	1.54207	0.344183	5.10681e-05	0.000472588	2.91212	PLXNB3
ENSBTAG00000001465	1.5356	5.02935	1.29572e-33	4.25984e-31	2.89909	P2RY1
ENSBTAG00000052619	1.53073	0.689267	1.50762e-11	6.63195e-10	2.88932	ENSBTAG00000052619
ENSBTAG00000002096	1.52594	7.12122	6.16744e-14	3.91116e-12	2.87975	FCGR3A
ENSBTAG00000000283	1.52127	3.93863	1.04656e-19	1.23346e-17	2.87044	CSF1
ENSBTAG00000016456	1.51486	3.23904	3.56034e-11	1.50777e-09	2.85771	CDC42BPB
ENSBTAG00000012050	1.5115	4.77818	4.71706e-41	2.8062e-38	2.85106	ORAI2
ENSBTAG00000019015	1.51101	3.12875	2.68152e-09	7.84549e-08	2.8501	IFITM3
ENSBTAG00000008142	1.50348	7.88787	3.83012e-35	1.4953e-32	2.83525	IFIH1
ENSBTAG00000052898	1.50093	1.3372	1.24183e-10	4.80375e-09	2.83025	ENSBTAG00000052898
ENSBTAG00000000512	1.49353	1.06836	1.06346e-05	0.000124119	2.81577	SNTA1
ENSBTAG00000011483	1.482	4.84375	1.06598e-27	2.14794e-25	2.79335	SCARF1
ENSBTAG00000000671	1.47353	3.68753	2.44638e-14	1.66101e-12	2.77701	PARP3
ENSBTAG00000045854	1.47293	3.38557	6.47105e-08	1.39867e-06	2.77586	ENSBTAG00000045854
ENSBTAG00000013774	1.46588	2.90223	9.84127e-09	2.5614e-07	2.76232	CCDC9B
ENSBTAG00000006155	1.46533	2.52406	2.25507e-11	9.64817e-10	2.76126	CCRL2
ENSBTAG00000052204	1.4653	-0.240233	2.84284e-05	0.00029159	2.76121	ENSBTAG00000052204
ENSBTAG00000050726	1.46313	3.7601	1.16151e-11	5.16394e-10	2.75706	CD300H
ENSBTAG00000000898	1.45507	2.88059	1.25085e-09	3.93112e-08	2.7417	F2RL2
ENSBTAG00000018920	1.45198	4.10316	3.49217e-12	1.69758e-10	2.73584	TRIM47
ENSBTAG00000014567	1.45019	2.31113	3.97865e-07	7.01061e-06	2.73244	MYLK
ENSBTAG00000015772	1.44654	4.51874	2.04126e-29	5.20439e-27	2.72554	STOML1
ENSBTAG00000052822	1.44412	4.8745	3.28052e-09	9.31445e-08	2.72096	C3H1orf162
ENSBTAG00000005574	1.44221	5.70507	7.107e-09	1.90532e-07	2.71737	CLU
ENSBTAG00000004014	1.43909	0.859944	0.00860747	0.0344989	2.7115	FBLN2
ENSBTAG00000006256	1.42895	2.29135	2.00669e-07	3.84503e-06	2.69251	PTPRO
ENSBTAG00000005359	1.42637	2.09123	0.0214694	0.0700473	2.6877	TGFB2
ENSBTAG00000005164	1.42193	1.87788	7.95889e-08	1.6711e-06	2.67943	GZMK
ENSBTAG00000023648	1.4182	3.09633	1.02345e-05	0.000120416	2.67252	ENSBTAG00000023648
ENSBTAG00000014600	1.41757	1.29101	0.000111917	0.000906146	2.67136	ADCY8
ENSBTAG00000003806	1.41579	6.48809	2.1968e-10	8.02474e-09	2.66805	ECM1
ENSBTAG00000049416	1.41354	2.99781	9.94538e-12	4.48548e-10	2.66389	RAB20
ENSBTAG00000016918	1.40366	6.51438	2.43738e-13	1.43633e-11	2.64572	MYOF
ENSBTAG00000003923	1.40171	4.4669	1.47225e-10	5.60755e-09	2.64214	GPBAR1
ENSBTAG00000014762	1.40098	5.82053	1.59337e-15	1.2679e-13	2.6408	ISG20
ENSBTAG00000043971	1.39842	5.349	1.0319e-17	1.00715e-15	2.63613	NOTCH3
ENSBTAG00000008291	1.39497	0.703353	5.59613e-05	0.00051048	2.62983	PROCR
ENSBTAG00000012989	1.39485	5.55904	1.77651e-30	4.932e-28	2.62961	UBE2L6
ENSBTAG00000021535	1.39445	3.35011	2.39105e-15	1.84391e-13	2.62888	CROT
ENSBTAG00000000936	1.39438	1.28206	7.88973e-06	9.55101e-05	2.62876	SLC39A2
ENSBTAG00000012252	1.38348	4.7756	2.3192e-18	2.39452e-16	2.60896	MOCOS
ENSBTAG00000025398	1.37977	7.4732	2.67542e-05	0.000277461	2.60227	ENSBTAG00000025398
ENSBTAG00000019227	1.37415	4.4194	0.0242172	0.0769053	2.59215	ENSBTAG00000019227
ENSBTAG00000015060	1.36169	5.43476	5.29561e-08	1.16534e-06	2.56987	GBP5
ENSBTAG00000017113	1.36074	0.222996	2.54417e-07	4.75102e-06	2.56817	ANKRD33
ENSBTAG00000019054	1.35871	8.22136	5.62849e-37	2.60432e-34	2.56455	EPSTI1
ENSBTAG00000013290	1.3561	6.17952	2.45745e-13	1.44136e-11	2.55992	DYSF
ENSBTAG00000019036	1.35198	0.343971	3.68734e-06	4.9427e-05	2.55262	ARHGAP28
ENSBTAG00000038080	1.35169	0.0543741	0.000230518	0.00167531	2.55211	ENSBTAG00000038080
ENSBTAG00000014046	1.34776	5.40206	0.000505974	0.00326845	2.54516	BPI
ENSBTAG00000010065	1.34519	-0.155446	4.83429e-05	0.000453108	2.54063	TRPC5
ENSBTAG00000001838	1.34091	0.240354	1.03963e-05	0.000121863	2.53312	LRRC36
ENSBTAG00000001806	1.33814	2.14945	8.864e-09	2.33624e-07	2.52825	IQCD
ENSBTAG00000002845	1.33435	4.0033	7.32686e-13	3.97976e-11	2.52161	CDH10
ENSBTAG00000034193	1.32878	1.88184	0.000117991	0.000946893	2.51191	BCO2
ENSBTAG00000010155	1.32684	3.27285	2.00192e-06	2.92858e-05	2.50852	ENSBTAG00000010155
ENSBTAG00000002361	1.32576	2.69683	6.25806e-06	7.80259e-05	2.50664	TMCC2
ENSBTAG00000018941	1.31594	0.585382	0.0111178	0.0419406	2.48965	CPXM2
ENSBTAG00000030190	1.3128	1.22114	0.00321663	0.0153087	2.48423	COL6A3
ENSBTAG00000000377	1.30932	1.45108	0.0155618	0.0543815	2.47824	BMX
ENSBTAG00000034875	1.30437	5.24768	1.14296e-11	5.10083e-10	2.46975	ALPK1
ENSBTAG00000016546	1.29991	7.97647	2.2324e-37	1.07267e-34	2.46213	PARP12
ENSBTAG00000007253	1.29791	3.21753	1.8522e-09	5.57578e-08	2.45873	TSPAN33
ENSBTAG00000005534	1.29675	5.44906	4.18584e-15	3.0943e-13	2.45675	ENO3
ENSBTAG00000010166	1.29207	0.470488	0.0305296	0.0924172	2.44879	MIC2
ENSBTAG00000049782	1.28878	7.18122	4.94796e-07	8.49105e-06	2.44322	ENSBTAG00000049782
ENSBTAG00000005734	1.28629	0.137529	0.000250762	0.00178709	2.439	GATA6
ENSBTAG00000006549	1.28122	3.38864	1.43247e-11	6.32363e-10	2.43044	CALHM6
ENSBTAG00000020611	1.28108	1.75608	1.51109e-09	4.67277e-08	2.4302	GLB1L
ENSBTAG00000007519	1.27541	8.73816	3.71968e-28	7.87627e-26	2.42067	ADAR
ENSBTAG00000020580	1.27212	5.20654	0.000116455	0.00093742	2.41517	TCN1
ENSBTAG00000002724	1.26772	-0.224525	1.24907e-06	1.94572e-05	2.40781	HORMAD1
ENSBTAG00000054933	1.2673	0.96299	9.82388e-07	1.56543e-05	2.40711	H4C2
ENSBTAG00000049547	1.26397	4.83693	5.91369e-14	3.78871e-12	2.40156	ENSBTAG00000049547
ENSBTAG00000003514	1.25733	2.78172	7.16759e-08	1.52028e-06	2.39053	HSF4
ENSBTAG00000054150	1.25686	-0.0195697	0.000290665	0.00203775	2.38975	ENSBTAG00000054150
ENSBTAG00000005300	1.25542	3.38152	5.55505e-09	1.51509e-07	2.38737	TMEM51
ENSBTAG00000010681	1.25228	5.27963	5.13344e-13	2.87588e-11	2.38218	NR1H3
ENSBTAG00000009933	1.25038	7.8007	1.05667e-23	1.55305e-21	2.37905	DTX3L
ENSBTAG00000021452	1.2485	9.76959	1.40073e-27	2.77766e-25	2.37595	TRANK1
ENSBTAG00000000820	1.23913	5.88976	1.76847e-17	1.6995e-15	2.36056	GNG11
ENSBTAG00000053766	1.23853	3.47434	1.53074e-09	4.72186e-08	2.35958	ENSBTAG00000053766
ENSBTAG00000009677	1.23651	7.95795	8.4862e-48	6.23636e-45	2.35628	PARP10
ENSBTAG00000015044	1.23623	1.479	0.000122155	0.000975133	2.35582	CARD10
ENSBTAG00000038233	1.23093	8.18548	8.8797e-20	1.05651e-17	2.34718	ENSBTAG00000038233
ENSBTAG00000026676	1.22974	2.60839	2.45128e-05	0.000257127	2.34524	SDC3
ENSBTAG00000018223	1.2287	7.23147	3.89618e-18	3.95732e-16	2.34356	CHI3L1
ENSBTAG00000004380	1.22457	8.21853	1.57921e-29	4.11023e-27	2.33687	STAT2
ENSBTAG00000006434	1.22163	1.70699	6.11704e-06	7.65733e-05	2.3321	SYNPO2
ENSBTAG00000021291	1.21235	1.37006	6.82553e-09	1.83774e-07	2.31715	STXBP6
ENSBTAG00000029897	1.21104	1.41217	1.85691e-08	4.50453e-07	2.31504	MIR21
ENSBTAG00000022039	1.20347	2.76429	7.26073e-06	8.89023e-05	2.30292	CMKLR1
ENSBTAG00000013201	1.19723	4.9163	5.75749e-08	1.25969e-06	2.293	ALOX5AP
ENSBTAG00000005163	1.18942	2.52402	0.000102702	0.000843564	2.28061	S100A1
ENSBTAG00000020755	1.18913	2.93027	2.2355e-05	0.000238092	2.28016	SELP
ENSBTAG00000006896	1.18826	0.3137	0.000377909	0.00256032	2.27878	ABCA9
ENSBTAG00000018280	1.18359	3.86207	3.55355e-05	0.000350668	2.27141	SLC28A3
ENSBTAG00000012640	1.18079	7.78298	2.57857e-08	6.04392e-07	2.26701	S100A8
ENSBTAG00000006775	1.17747	7.03769	3.47902e-16	2.95669e-14	2.2618	SLC12A7
ENSBTAG00000015919	1.17646	3.76766	4.01567e-10	1.38585e-08	2.26021	PARM1
ENSBTAG00000033669	1.16717	3.44902	5.6453e-10	1.88867e-08	2.2457	IL17RC
ENSBTAG00000001814	1.1648	5.42774	1.38075e-08	3.47775e-07	2.24203	PLXND1
ENSBTAG00000009214	1.16444	4.36699	7.49905e-12	3.49573e-10	2.24146	ETS2
ENSBTAG00000023635	1.16234	3.24564	0.00435238	0.019708	2.2382	CLEC6A
ENSBTAG00000001468	1.16168	2.67157	1.87525e-13	1.13176e-11	2.23718	SAMD4A
ENSBTAG00000007431	1.15756	1.61864	0.000544264	0.0034603	2.23079	CEMIP
ENSBTAG00000008448	1.15666	0.615991	6.88763e-06	8.48592e-05	2.2294	MEIS1
ENSBTAG00000021438	1.15552	2.67449	1.67512e-08	4.09535e-07	2.22764	ZNF821
ENSBTAG00000003781	1.15528	0.434734	0.00222916	0.0113253	2.22727	MPL
ENSBTAG00000006846	1.15502	8.97794	6.85255e-24	1.01915e-21	2.22688	LGALS9
ENSBTAG00000038540	1.15137	1.2468	3.46499e-05	0.000344103	2.22125	ENSBTAG00000038540
ENSBTAG00000011095	1.14958	2.79022	3.15132e-07	5.714e-06	2.21849	FAR2
ENSBTAG00000023064	1.14847	2.69482	4.52904e-12	2.15138e-10	2.21679	ENSBTAG00000023064
ENSBTAG00000001537	1.14763	1.37095	8.43592e-05	0.000714024	2.2155	TSKU
ENSBTAG00000016208	1.14681	4.20455	1.37879e-05	0.000156451	2.21424	TGM2
ENSBTAG00000017670	1.14621	6.75556	4.8828e-08	1.08157e-06	2.21331	ENSBTAG00000017670
ENSBTAG00000004558	1.14415	5.91894	3.66425e-13	2.10956e-11	2.21016	C10H15orf48
ENSBTAG00000000873	1.14313	4.75915	7.30638e-10	2.37087e-08	2.20859	SLC13A3
ENSBTAG00000034501	1.14301	1.6905	0.00130192	0.00721919	2.20841	CFI
ENSBTAG00000036401	1.14193	3.87979	9.58657e-10	3.0709e-08	2.20677	bta-mir-147
ENSBTAG00000012505	1.14029	-0.220565	0.00230144	0.0116451	2.20425	ARHGEF17
ENSBTAG00000019066	1.13987	1.61284	8.2646e-05	0.000705257	2.20361	FAM167A
ENSBTAG00000013909	1.13933	-0.474261	0.00627746	0.026783	2.20278	BOC
ENSBTAG00000013452	1.13931	3.53068	3.32883e-12	1.63086e-10	2.20275	AQP9
ENSBTAG00000001325	1.13856	1.42641	0.000115154	0.000928141	2.20161	UPB1
ENSBTAG00000037634	1.13694	7.30502	2.22381e-08	5.29181e-07	2.19914	ENSBTAG00000037634
ENSBTAG00000010387	1.13598	7.01246	6.42807e-26	1.18097e-23	2.19767	MINDY3
ENSBTAG00000050417	1.13482	6.28189	4.45153e-07	7.75634e-06	2.19591	ENSBTAG00000050417
ENSBTAG00000004038	1.12523	4.13228	1.92976e-11	8.34202e-10	2.18137	ABAT
ENSBTAG00000003719	1.12414	6.29915	1.00463e-24	1.67344e-22	2.17971	TDRD7
ENSBTAG00000052878	1.12312	6.61402	1.40216e-09	4.35751e-08	2.17818	ENSBTAG00000052878
ENSBTAG00000012206	1.11998	1.32007	6.8991e-07	1.13858e-05	2.17344	SNX33
ENSBTAG00000006078	1.11577	3.32321	1.01527e-09	3.22743e-08	2.1671	IL15RA
ENSBTAG00000020884	1.11568	7.59849	5.62836e-19	6.16799e-17	2.16697	CASP4
ENSBTAG00000005448	1.11192	4.16216	6.29856e-10	2.08455e-08	2.16133	ENSBTAG00000005448
ENSBTAG00000012116	1.1106	0.594846	0.0100757	0.0387667	2.15935	HNF4A
ENSBTAG00000022813	1.10855	3.72573	5.06783e-09	1.39455e-07	2.15629	TMEM150B
ENSBTAG00000047107	1.10818	-0.390902	0.0259354	0.0812262	2.15574	TNIP3
ENSBTAG00000031778	1.10691	4.20743	2.88499e-15	2.18437e-13	2.15384	H2BC5
ENSBTAG00000043036	1.10001	0.408413	3.02356e-05	0.000306353	2.14356	SNORD12B
ENSBTAG00000010899	1.09641	6.28105	8.9395e-15	6.27422e-13	2.13821	TIMP2
ENSBTAG00000018784	1.0956	7.7971	7.14625e-18	7.02977e-16	2.13702	CTSZ
ENSBTAG00000017846	1.09509	4.1041	2.31807e-10	8.41851e-09	2.13627	F11R
ENSBTAG00000003353	1.09397	-0.18983	0.00338923	0.015972	2.13461	SLC6A2
ENSBTAG00000017040	1.09164	8.67172	1.97519e-26	3.79631e-24	2.13115	LY6E
ENSBTAG00000006937	1.08926	3.2511	0.000138844	0.00108819	2.12764	ABCA10
ENSBTAG00000050158	1.0857	3.52149	2.68476e-07	4.95254e-06	2.1224	ENSBTAG00000050158
ENSBTAG00000004680	1.08379	6.70717	3.59357e-08	8.13306e-07	2.1196	SLC13A5
ENSBTAG00000020190	1.08166	0.11271	4.84212e-05	0.000453468	2.11647	KREMEN2
ENSBTAG00000006608	1.08131	4.17881	7.46063e-11	3.01636e-09	2.11596	GGT5
ENSBTAG00000001143	1.08112	8.1077	1.91043e-18	1.98892e-16	2.11568	ENSBTAG00000001143
ENSBTAG00000008909	1.07957	5.87485	2.35308e-24	3.76884e-22	2.1134	PNPT1
ENSBTAG00000052382	1.07742	3.29298	8.68498e-07	1.40364e-05	2.11027	H2BC4
ENSBTAG00000013843	1.07233	6.25623	3.40751e-12	1.66289e-10	2.10282	ACVRL1
ENSBTAG00000008931	1.07048	6.66777	1.94239e-13	1.15784e-11	2.10013	CREG1
ENSBTAG00000013055	1.06818	1.57604	0.000189402	0.00141097	2.09679	ENSBTAG00000013055
ENSBTAG00000034246	1.06802	3.08232	0.00260233	0.0128603	2.09656	ACRBP
ENSBTAG00000016204	1.06775	4.12546	5.43904e-09	1.49013e-07	2.09616	C1RL
ENSBTAG00000038235	1.06716	5.06468	7.75038e-19	8.41961e-17	2.0953	NOD1
ENSBTAG00000007077	1.06665	5.35971	6.00879e-16	5.03811e-14	2.09456	ABHD1
ENSBTAG00000046263	1.06525	2.18594	6.7152e-05	0.000595408	2.09253	ADAMTSL5
ENSBTAG00000018294	1.06007	1.57276	0.0329178	0.0978186	2.08503	DNASE1L3
ENSBTAG00000003396	1.05983	5.33693	3.50734e-11	1.49547e-09	2.08468	MAFB
ENSBTAG00000008100	1.05894	1.14097	9.37794e-07	1.50011e-05	2.08339	GOLGA7B
ENSBTAG00000019519	1.05862	2.66966	1.96246e-10	7.25356e-09	2.08294	PWWP2B
ENSBTAG00000051972	1.05826	6.38492	2.19516e-12	1.09259e-10	2.08242	CEBPB
ENSBTAG00000012229	1.05806	0.604158	0.00029358	0.00205473	2.08213	ENSBTAG00000012229
ENSBTAG00000001473	1.04912	1.62063	4.86937e-06	6.28441e-05	2.06927	ARVCF
ENSBTAG00000012419	1.04905	6.12734	7.32393e-13	3.97976e-11	2.06917	BCL2L15
ENSBTAG00000005850	1.04879	1.95159	0.00227185	0.0115047	2.0688	DLK2
ENSBTAG00000016656	1.04715	9.10635	6.3893e-25	1.09345e-22	2.06644	PARP14
ENSBTAG00000007878	1.0469	2.138	4.87917e-05	0.000455726	2.06609	ARHGAP22
ENSBTAG00000046266	1.0462	2.81406	4.27056e-09	1.18824e-07	2.06508	TNFSF9
ENSBTAG00000027024	1.04449	3.42895	1.25237e-09	3.93112e-08	2.06264	ARHGAP5
ENSBTAG00000001735	1.04287	3.87338	0.0151978	0.0534683	2.06032	ADAM11
ENSBTAG00000032881	1.04215	-0.00278316	3.65655e-05	0.000358524	2.0593	SLCO5A1
ENSBTAG00000021791	1.03974	7.42365	9.12279e-34	3.0803e-31	2.05585	PARP9
ENSBTAG00000001527	1.03684	0.22803	0.0130319	0.047462	2.05173	TMEM213
ENSBTAG00000012525	1.03491	2.84271	3.05126e-08	7.04611e-07	2.04898	ABO
ENSBTAG00000012508	1.0323	1.74574	5.21326e-06	6.63906e-05	2.04529	OSGIN1
ENSBTAG00000051923	1.02854	0.247576	0.000379382	0.00256815	2.03996	ENSBTAG00000051923
ENSBTAG00000015779	1.02159	8.74552	2.08478e-30	5.662e-28	2.03015	PML
ENSBTAG00000051410	1.01861	0.538984	6.27747e-07	1.05127e-05	2.02597	TAS1R3
ENSBTAG00000040161	1.01212	0.604443	0.000990337	0.00574386	2.01687	ENSBTAG00000040161
ENSBTAG00000025496	1.01144	2.8554	5.4133e-09	1.48634e-07	2.01592	SORD
ENSBTAG00000007111	1.01094	4.70107	8.87735e-12	4.04762e-10	2.01523	STEAP3
ENSBTAG00000006801	1.01063	6.54045	3.34573e-17	3.09616e-15	2.01479	TMEM106A
ENSBTAG00000047904	1.01006	3.47958	4.83465e-05	0.000453108	2.01399	ENSBTAG00000047904
ENSBTAG00000005718	1.01	6.23759	6.11827e-24	9.20911e-22	2.01391	PLIN2
ENSBTAG00000004136	1.00892	6.33864	8.82591e-14	5.45852e-12	2.0124	NFE2L3
ENSBTAG00000009137	1.00845	5.7465	3.52727e-07	6.34046e-06	2.01175	NKG7
ENSBTAG00000010464	1.00385	1.88959	0.00107828	0.00618528	2.00535	MN1
ENSBTAG00000036016	1.00169	6.16846	2.2252e-14	1.51909e-12	2.00235	FAM111B
ENSBTAG00000001078	1.00033	-0.092052	0.00330553	0.0156424	2.00045	SRL
ENSBTAG00000000281	-1.00224	1.55082	3.32587e-06	4.54596e-05	-2.00311	MND1
ENSBTAG00000050136	-1.00226	4.67461	1.16273e-08	2.95844e-07	-2.00313	ENSBTAG00000050136
ENSBTAG00000009886	-1.01181	2.83721	8.40784e-09	2.23488e-07	-2.01643	KDELR3
ENSBTAG00000051030	-1.01317	2.13469	0.000314017	0.00217877	-2.01833	ENSBTAG00000051030
ENSBTAG00000006130	-1.02646	0.115385	8.35802e-05	0.000709156	-2.03703	CLEC14A
ENSBTAG00000025848	-1.0307	5.80032	8.62906e-17	7.7556e-15	-2.04302	RBM3
ENSBTAG00000050723	-1.0329	6.30552	0.0016206	0.0086633	-2.04613	ENSBTAG00000050723
ENSBTAG00000017810	-1.03819	0.210049	3.26627e-06	4.4792e-05	-2.05364	EFHC1
ENSBTAG00000050496	-1.0471	3.61661	0.000433436	0.00287875	-2.06637	ENSBTAG00000050496
ENSBTAG00000052397	-1.05374	6.64867	3.21505e-09	9.14933e-08	-2.0759	ENSBTAG00000052397
ENSBTAG00000022509	-1.05896	1.33339	0.0269531	0.0838168	-2.08343	DNAH9
ENSBTAG00000013187	-1.05997	1.13065	4.00218e-07	7.04214e-06	-2.08489	DLG5
ENSBTAG00000015991	-1.06401	1.10586	3.05187e-05	0.000308471	-2.09074	CDH1
ENSBTAG00000001001	-1.0644	0.334327	0.000180757	0.00135791	-2.0913	ANKRD55
ENSBTAG00000020750	-1.06845	1.7119	9.9721e-07	1.58702e-05	-2.09717	AFF2
ENSBTAG00000046544	-1.07069	1.23576	7.72613e-05	0.000667053	-2.10044	SLC7A10
ENSBTAG00000007888	-1.07151	2.34015	1.46968e-06	2.23095e-05	-2.10164	EFR3B
ENSBTAG00000000448	-1.0744	2.44511	9.09903e-11	3.6202e-09	-2.10585	BDH1
ENSBTAG00000022461	-1.07785	0.355272	3.67268e-05	0.000359205	-2.11088	SEPTIN10
ENSBTAG00000018248	-1.08653	2.74371	3.92359e-07	6.94297e-06	-2.12362	MGLL
ENSBTAG00000054058	-1.08993	0.943906	3.19243e-09	9.10788e-08	-2.12864	RNF182
ENSBTAG00000014546	-1.09671	1.06933	2.42068e-08	5.70594e-07	-2.13866	CLEC7A
ENSBTAG00000000140	-1.1039	4.41139	8.9513e-22	1.24254e-19	-2.14934	EPHX1
ENSBTAG00000048048	-1.10473	6.5998	5.42072e-05	0.000497583	-2.15058	ENSBTAG00000048048
ENSBTAG00000019798	-1.1053	-0.163746	1.55176e-05	0.000173555	-2.15144	PIGR
ENSBTAG00000002719	-1.10566	5.02355	1.73897e-11	7.56965e-10	-2.15197	ORC1
ENSBTAG00000052663	-1.11182	0.266563	0.000304962	0.00212606	-2.16118	GCSAML
ENSBTAG00000019792	-1.11311	1.1243	1.18513e-06	1.86003e-05	-2.16311	SLC16A9
ENSBTAG00000046552	-1.11402	1.16256	4.77456e-09	1.31966e-07	-2.16448	GGACT
ENSBTAG00000046509	-1.13699	4.68051	5.9569e-13	3.29822e-11	-2.19922	TENT5C
ENSBTAG00000018438	-1.13808	0.289969	4.26253e-09	1.18824e-07	-2.20088	RRAGD
ENSBTAG00000015739	-1.14693	0.488382	2.76966e-05	0.00028549	-2.21442	MRC2
ENSBTAG00000054702	-1.15889	4.78344	1.73475e-06	2.57102e-05	-2.23286	ENSBTAG00000054702
ENSBTAG00000020890	-1.1608	-0.061158	1.45644e-05	0.000163774	-2.23582	TRIM66
ENSBTAG00000018705	-1.1705	0.737789	3.92133e-08	8.79519e-07	-2.2509	ADCY3
ENSBTAG00000046803	-1.17316	0.912134	3.43985e-08	7.84061e-07	-2.25505	GAS1
ENSBTAG00000051116	-1.17363	1.4567	1.69017e-06	2.51998e-05	-2.25578	C23H6orf132
ENSBTAG00000054661	-1.19114	1.74749	0.0329246	0.0978186	-2.28334	bta-mir-2887-1
ENSBTAG00000004662	-1.19188	2.87169	2.18016e-05	0.000233445	-2.28451	SLC16A12
ENSBTAG00000050373	-1.21487	7.88757	7.81418e-12	3.62909e-10	-2.3212	ENSBTAG00000050373
ENSBTAG00000047700	-1.21652	10.418	2.19993e-05	0.000235104	-2.32385	ENSBTAG00000047700
ENSBTAG00000010353	-1.21801	2.03578	9.83327e-10	3.14187e-08	-2.32626	ATP7B
ENSBTAG00000053635	-1.22843	7.33521	0.0302698	0.0917867	-2.34312	ENSBTAG00000053635
ENSBTAG00000021183	-1.23377	1.38637	1.45332e-10	5.5524e-09	-2.35181	MAP3K21
ENSBTAG00000052171	-1.24207	-0.313491	6.85206e-06	8.45877e-05	-2.36538	ENSBTAG00000052171
ENSBTAG00000000273	-1.24265	0.246773	0.00077265	0.00467671	-2.36633	IL5RA
ENSBTAG00000048030	-1.24976	7.11617	2.14817e-06	3.10929e-05	-2.37802	ENSBTAG00000048030
ENSBTAG00000004741	-1.25853	0.0134472	1.40851e-06	2.1513e-05	-2.39252	IL12B
ENSBTAG00000013755	-1.26308	0.884282	3.5203e-06	4.76996e-05	-2.40007	ITGB5
ENSBTAG00000046010	-1.27401	2.69258	4.07645e-06	5.38911e-05	-2.41833	BHLHA15
ENSBTAG00000020096	-1.27615	0.473227	2.17841e-05	0.000233445	-2.42192	MS4A2
ENSBTAG00000050062	-1.27714	2.44526	6.40824e-07	1.06744e-05	-2.42358	ENSBTAG00000050062
ENSBTAG00000020453	-1.28123	3.22585	1.10047e-08	2.82885e-07	-2.43046	CLEC5A
ENSBTAG00000003794	-1.28608	3.76332	2.26485e-17	2.14354e-15	-2.43865	GNAO1
ENSBTAG00000047986	-1.28744	2.00793	2.41328e-05	0.000253567	-2.44094	ENSBTAG00000047986
ENSBTAG00000018909	-1.30198	1.00825	1.18103e-07	2.37595e-06	-2.46566	CREB5
ENSBTAG00000050329	-1.31317	1.82583	0.000866368	0.00513098	-2.48486	ENSBTAG00000050329
ENSBTAG00000005404	-1.3192	1.14552	7.77492e-07	1.27303e-05	-2.49528	MSC
ENSBTAG00000001903	-1.32099	1.4044	2.65314e-07	4.91775e-06	-2.49837	C11H2orf50
ENSBTAG00000020402	-1.33164	1.69921	0.0328577	0.0976664	-2.51689	TDRD9
ENSBTAG00000014761	-1.33927	0.769166	0.0135265	0.0488405	-2.53023	PGA5
ENSBTAG00000038337	-1.36075	5.28307	1.19799e-07	2.40619e-06	-2.56818	MZB1
ENSBTAG00000046235	-1.36657	1.15872	1.98384e-10	7.31096e-09	-2.57857	SRSF12
ENSBTAG00000054870	-1.37274	3.06354	2.63483e-09	7.76341e-08	-2.58961	ENSBTAG00000054870
ENSBTAG00000017956	-1.38446	0.548403	6.94171e-07	1.14259e-05	-2.61073	KCTD15
ENSBTAG00000054090	-1.38665	3.22758	0.00132349	0.00732765	-2.61471	ENSBTAG00000054090
ENSBTAG00000054947	-1.39016	6.63719	3.52923e-05	0.000349095	-2.62107	ENSBTAG00000054947
ENSBTAG00000039237	-1.39168	1.16261	0.00133025	0.00735995	-2.62384	ENSBTAG00000039237
ENSBTAG00000004789	-1.39561	1.42895	3.71518e-09	1.04301e-07	-2.631	LGR6
ENSBTAG00000003432	-1.39586	0.209903	3.72452e-08	8.399e-07	-2.63145	ZAN
ENSBTAG00000051010	-1.39633	3.92847	0.00029645	0.00207134	-2.63232	ENSBTAG00000051010
ENSBTAG00000046813	-1.39879	0.874456	0.00219871	0.0112025	-2.63681	ENSBTAG00000046813
ENSBTAG00000048268	-1.41032	6.86016	8.83721e-07	1.42456e-05	-2.65796	ENSBTAG00000048268
ENSBTAG00000006343	-1.41476	1.49187	1.44233e-06	2.19745e-05	-2.66615	IL1R2
ENSBTAG00000036418	-1.41543	1.5864	1.47876e-08	3.6655e-07	-2.6674	bta-mir-223
ENSBTAG00000019237	-1.42689	7.82414	3.57583e-12	1.73151e-10	-2.68867	TXNDC5
ENSBTAG00000002714	-1.433	1.5382	4.90316e-10	1.66454e-08	-2.70007	GNAI1
ENSBTAG00000024888	-1.43748	0.32908	1.09619e-05	0.0001271	-2.70847	PDE5A
ENSBTAG00000031160	-1.4436	5.10707	1.8357e-05	0.000201866	-2.71999	ENSBTAG00000031160
ENSBTAG00000051611	-1.44516	4.00343	2.79996e-05	0.0002879	-2.72293	ENSBTAG00000051611
ENSBTAG00000011990	-1.44648	3.30884	0.000680398	0.00419764	-2.72541	ALOX15
ENSBTAG00000050871	-1.4638	1.68027	9.47986e-05	0.000787446	-2.75833	ENSBTAG00000050871
ENSBTAG00000048626	-1.46586	2.34914	2.68485e-05	0.000278125	-2.76228	ENSBTAG00000048626
ENSBTAG00000017746	-1.46984	0.832651	2.5045e-09	7.432e-08	-2.76991	SLIT3
ENSBTAG00000048423	-1.47147	2.26681	0.000655284	0.00405271	-2.77305	ENSBTAG00000048423
ENSBTAG00000049932	-1.49047	1.46602	0.00906622	0.03583	-2.80981	LILRA4
ENSBTAG00000050515	-1.49966	7.69985	0.000175471	0.00132297	-2.82777	ENSBTAG00000050515
ENSBTAG00000009639	-1.50572	-0.0811757	4.17959e-05	0.00040135	-2.83966	SMPD3
ENSBTAG00000002006	-1.50724	4.95963	2.63591e-06	3.70004e-05	-2.84265	THBS1
ENSBTAG00000018531	-1.5085	9.38351	4.43756e-10	1.51471e-08	-2.84515	JCHAIN
ENSBTAG00000010581	-1.51489	-0.00954848	0.00879981	0.0350407	-2.85778	MAGI1
ENSBTAG00000051734	-1.51691	7.50441	3.80975e-05	0.000370968	-2.86178	ENSBTAG00000051734
ENSBTAG00000019707	-1.58256	1.85693	4.67067e-06	6.06196e-05	-2.995	GATA2
ENSBTAG00000054686	-1.58648	1.95165	6.734e-08	1.44055e-06	-3.00317	CRACDL
ENSBTAG00000009733	-1.59841	-0.119628	3.46483e-05	0.000344103	-3.0281	FBP1
ENSBTAG00000050088	-1.59936	5.5402	7.9969e-08	1.67626e-06	-3.03008	ENSBTAG00000050088
ENSBTAG00000051483	-1.60093	3.78218	1.05973e-07	2.14574e-06	-3.03339	ENSBTAG00000051483
ENSBTAG00000046322	-1.61252	2.80069	0.0192604	0.0642512	-3.05786	ENSBTAG00000046322
ENSBTAG00000031340	-1.62128	0.032191	8.27597e-14	5.14387e-12	-3.07647	SLC6A20
ENSBTAG00000005150	-1.64479	0.876226	1.82291e-09	5.5142e-08	-3.12702	HMGB3
ENSBTAG00000050485	-1.6798	1.53226	0.0017433	0.00924406	-3.20384	ENSBTAG00000050485
ENSBTAG00000049285	-1.7045	1.85689	2.03011e-07	3.87801e-06	-3.25917	TNFRSF17
ENSBTAG00000003408	-1.72724	8.39765	3.66723e-10	1.27618e-08	-3.31095	ENSBTAG00000003408
ENSBTAG00000019822	-1.72838	3.63667	4.60823e-15	3.3667e-13	-3.31356	TPPP3
ENSBTAG00000046076	-1.76908	6.01692	2.90347e-13	1.68712e-11	-3.40837	ENSBTAG00000046076
ENSBTAG00000048730	-1.8252	-0.167466	1.94705e-08	4.71405e-07	-3.54356	ENSBTAG00000048730
ENSBTAG00000052689	-1.8545	1.84346	1.60886e-09	4.93844e-08	-3.61627	ENSBTAG00000052689
ENSBTAG00000021313	-1.85814	-0.409991	2.68518e-07	4.95254e-06	-3.62539	RUNDC3B
ENSBTAG00000022564	-1.898	1.08858	4.39209e-10	1.5033e-08	-3.72696	AKR1C4
ENSBTAG00000020319	-1.90789	1.08005	2.91906e-07	5.34701e-06	-3.75261	ALOX5
ENSBTAG00000006683	-1.9244	2.17539	9.23765e-08	1.89501e-06	-3.79578	ZFYVE28
ENSBTAG00000047621	-1.92729	1.74339	6.88778e-07	1.13821e-05	-3.8034	ENSBTAG00000047621
ENSBTAG00000046161	-1.97052	1.00726	0.00184818	0.00974233	-3.91911	ENSBTAG00000046161
ENSBTAG00000055240	-2.0075	10.4236	2.7678e-14	1.84909e-12	-4.02085	ENSBTAG00000055240
ENSBTAG00000025942	-2.28739	0.33448	5.40361e-11	2.24277e-09	-4.88174	HPGD
ENSBTAG00000040432	-2.29144	0.672881	6.9879e-15	4.98856e-13	-4.89545	CLDN3
ENSBTAG00000007490	-2.36424	0.834652	2.41471e-28	5.20119e-26	-5.14881	SULF2
ENSBTAG00000048135	-2.54517	9.26468	3.3317e-26	6.21238e-24	-5.83677	ENSBTAG00000048135
ENSBTAG00000054407	-2.65534	0.00407448	8.99885e-05	0.000757055	-6.29995	ENSBTAG00000054407
ENSBTAG00000008248	-2.82269	-0.345728	4.92265e-20	6.14193e-18	-7.07479	ENSBTAG00000008248
ENSBTAG00000016152	-2.86857	0.595861	3.60502e-19	4.0212e-17	-7.3034	DAB2
ENSBTAG00000013305	-2.94352	-0.228953	2.16549e-10	7.93356e-09	-7.69286	ENSBTAG00000013305
ENSBTAG00000013178	-3.60473	0.415483	7.85703e-25	1.32646e-22	-12.1656	ALAS2
ENSBTAG00000001125	-3.9131	1.22277	1.13239e-22	1.60761e-20	-15.0647	ADAMDEC1
ENSBTAG00000051412	-4.15065	2.09577	1.43812e-13	8.80705e-12	-17.7612	HBA
