# Supplementary material for: Whole blood transcriptome analysis in dairy calves experimentally challenged with bovine herpesvirus 1 (BoHV-1) and comparison to a bovine respiratory syncytial virus (BRSV) challenge
Source: Front Genet. 2023 Feb 17;14:1092877. doi: 10.3389/fgene.2023.1092877 (PMC9981960; doi:10.3389/fgene.2023.1092877)
Supplement: Supplementary file 1 [file DataSheet1.zip › Supplementary materials/Supplementary Table S10.xls]

## Sheet: Sheet0
Whole blood transcriptomic analysis in dairy calves experimentally challenged with BoHV-1 and comparison to a Bovine Respiratory Syncytial Virus (BRSV) challenge
Supplementary table 10: Upstream regulators identified in IPA from the BRSV data.
© 2000-2022 QIAGEN. All rights reserved.
Upstream Regulator	Expr Log Ratio	Molecule Type	Predicted Activation State	Activation z-score	p-value of overlap	Target Molecules in Dataset	Mechanistic Network
NONO		transcription regulator	Activated	5.946	7.61e-41	CALHM6,CCL8,CMPK2,CXCL10,DDX58,EIF2AK2,EPSTI1,GBP1,GBP4,GBP5,HERC5,HERC6,IFI27,IFI44,IFI44L,IFI6,IFIH1,IFIT2,IFIT5,ISG15,ISG20,LY6E,MX1,MX2,NUPR1,OAS1,OAS2,PML,RNF213,RSAD2,RTP4,SIGLEC1,TNFSF13B,UBE2L6,USP18,XAF1
Interferon alpha		group	Activated	5.798	3.98e-38	APOBEC3A,BMP4,CD209,CD274,CDH1,COX7A1,CXCL10,CXCL8,DDX58,DHX58,EIF2AK2,EPSTI1,GBP1,GBP2,GBP5,GBP6,GZMB,HERC5,HERC6,IFI16,IFI27,IFI44,IFI44L,IFI6,IFIH1,IFIT2,IFITM3,IL12B,IL15RA,IL27,IRF7,ISG15,ISG20,mir-29,MX1,MX2,NKG7,OAS1,OAS2,PARP10,PML,PRF1,RNF213,RSAD2,RTP4,SIGLEC1,TNFSF13B,TRIM5,UBA7,UBE2L6,USP18,ZBP1	99 (15)
lipopolysaccharide		chemical drug	Activated	5.819	1.68e-36	ABCC3,ADM,APOBEC3A,BMP4,BPI,C1R,CALHM6,CCL8,CD209,CD274,CDH1,CLEC7A,CMPK2,COL1A1,COL1A2,COL5A1,COX7A1,CPB2,CSF1,CXADR,CXCL10,CXCL8,CYP4F2,DDX58,DHX58,DNASE1L3,DRAM1,EIF2AK2,EMB,EPHX2,EPSTI1,FBN1,FCGR3A/FCGR3B,FN1,GATA2,GBP1,GBP2,GBP4,GBP5,GBP6,GZMA,GZMB,HERC5,HLA-DQB1,HPGD,IFI16,IFI27,IFI44,IFI44L,IFI6,IFIH1,IFIT2,IFIT5,IL12B,IL15RA,IL1R2,IL27,IRF7,ISG15,ISG20,ITGB5,KIF5C,KLF2,MIF,mir-223,MME,MMP…	125 (16)
IFNL1		cytokine	Activated	4.974	4.17e-36	CMPK2,CXCL10,CXCL8,DDX58,EIF2AK2,GBP1,GBP5,HERC5,HERC6,IFI27,IFI44,IFI44L,IFI6,IFIH1,IFIT2,IFIT5,IFITM3,IL12B,ISG15,ISG20,MX1,OAS1,OAS2,PML,RSAD2,RTP4,UBE2L6,USP18,XAF1	97 (14)
IRF7	1.897	transcription regulator	Activated	5.857	5.39e-36	CALHM6,CCL8,CMPK2,CXCL10,DDX58,DHX58,GBP1,GBP4,GBP5,HERC5,IFI16,IFI44,IFI44L,IFI6,IFIH1,IFIT2,IFITM3,IL15RA,IL27,IRF7,ISG15,ISG20,MX1,MX2,OAS1,OAS2,RSAD2,RTP4,TNFSF13B,TREX1,TRIM5,UBA7,UBE2L6,USP18,XAF1,ZBP1	96 (16)
IRGM		enzyme	Inhibited	-4.834	2.41e-34	DDX58,DHX58,GBP1,GBP4,HERC5,IFI16,IFI44,IFI44L,IFIH1,IFIT2,IFIT5,IFITM3,ISG15,ISG20,MX1,MX2,OAS1,OAS2,RSAD2,UBA7,UBE2L6,USP18,XAF1,ZBP1	85 (7)
IFNA2		cytokine	Activated	6.149	2.95e-34	C1R,CCL8,CD274,CMPK2,CXCL10,DDX58,EIF2AK2,GBP1,GBP2,GBP4,HERC5,HERC6,IFI16,IFI27,IFI44,IFI44L,IFI6,IFIH1,IFIT2,IFIT5,IFITM3,IRF7,ISG15,ISG20,LY6E,MMP9,MT2A,MX1,MX2,OAS1,OAS2,PML,RSAD2,TREX1,UBA7,UBE2L6,USP18,XAF1,ZBP1	102 (20)
poly rI:rC-RNA		biologic drug	Activated	3.933	3.23e-32	AGRN,C2,CCL8,CD209,CD274,CDH1,CLEC7A,CMPK2,CSF1,CXCL10,CXCL8,CYP4F2,DDX58,DHX58,EIF2AK2,FN1,GBP1,GBP2,GBP4,GBP6,HERC6,IFI16,IFI27,IFI44,IFI44L,IFI6,IFIH1,IFIT2,IFIT5,IFITM3,IL12B,IL15RA,IL27,IRF7,ISG15,ISG20,LY6E,mir-223,MMP9,MX1,NKG7,OAS1,OAS2,P2RY6,PIGR,RSAD2,RTP4,STON2,TARM1,TGFA,THBS1,TNFSF13B,USP18,XAF1,ZBP1	108 (17)
STAT1		transcription regulator	Activated	5.397	8.89e-32	BATF2,C1R,CALHM6,CD274,CMPK2,COL1A1,CXCL10,CXCL8,EIF2AK2,EPSTI1,FN1,GBP1,GBP2,GBP4,GBP5,GBP6,HERC6,IFI16,IFI27,IFI44,IFI44L,IFI6,IFIH1,IFIT2,IFITM3,IL12B,IL15RA,IL1R2,IRF7,ISG15,LY6E,MMP9,MX1,OAS1,OAS2,PRF1,RNF213,RSAD2,RTP4,SLAMF8,TGFA,TNFSF13B,USP18,XAF1,ZBP1	107 (16)
IRF3		transcription regulator	Activated	5.245	3.96e-29	CALHM6,CD274,CMPK2,CXCL10,CXCL8,DDX58,DHX58,EIF2AK2,FN1,GBP1,GBP5,IFI16,IFI27,IFI44,IFI44L,IFI6,IFIH1,IFIT2,IFITM3,IL12B,IL27,IRF7,ISG15,ISG20,MMP9,OAS1,OAS2,PML,RSAD2,TREX1,UBE2L6,USP18,ZBP1	89 (13)
IFNG		cytokine	Activated	6.773	1.2e-28	ADM,AGRN,BATF2,C1R,C2,CALHM6,CCL8,CD209,CD274,CDH1,CLEC10A,CLEC7A,CMPK2,COL1A1,COL1A2,CSF1,CXADR,CXCL10,CXCL8,DDX58,DNASE1L3,EIF2AK2,FCGR3A/FCGR3B,FN1,GBP1,GBP2,GBP4,GBP5,GBP6,GZMB,HERC6,HLA-DQB1,ID1,IFI16,IFI27,IFI44,IFI44L,IFI6,IFIH1,IFIT2,IFIT5,IFITM3,IL12B,IL15RA,IL27,IRF7,ISG15,ISG20,KLF2,LY6E,MIF,MMP9,MX1,MX2,NUPR1,OAS1,OAS2,OCLN,P2RY6,PIGR,PML,PRF1,PSMF1,RAB20,RRAGD,RSAD2,RTP4,S100A7,THBS1…	107 (18)
IFNB1		cytokine	Activated	4.716	1.68e-28	CD274,CMPK2,CXCL10,CXCL8,DDX58,DHX58,EIF2AK2,FBN1,GBP1,GBP2,GBP4,GBP5,GBP6,HERC5,IFI16,IFI27,IFI6,IFIH1,IFIT2,IL12B,IL27,IRF7,ISG15,ISG20,mir-223,MMP9,MX1,OAS1,OAS2,PARP10,PML,RSAD2,THBS1,UBA7,USP18,XAF1,ZBP1	103 (17)
IRF1		transcription regulator	Activated	4.131	2.18e-28	C1R,CD274,CMPK2,CXCL10,CXCL8,DDX58,DNASE1L3,DST,EIF2AK2,FN1,GBP2,IFI27,IFI44,IFI44L,IFI6,IFIH1,IFIT2,IFIT5,IFITM3,IL12B,IL27,IRF7,ISG15,MMP9,MX1,OAS1,OAS2,PIGR,PML,RSAD2,TNFSF13B,XAF1	101 (15)
Irgm1		other	Inhibited	-4.902	6.72e-28	CXCL10,DDX58,DHX58,GBP2,GBP4,GBP5,GBP6,HERC6,IFI16,IFI44,IFIH1,IFIT2,IFITM3,IRF7,ISG15,ISG20,MX2,NUPR1,OAS1,OAS2,RSAD2,TRIM5,USP18,XAF1,ZBP1	106 (17)
RNY3		other	Activated	4.123	1.23e-27	BATF2,CXCL10,EPSTI1,HERC5,HES4,IFI44,IFI44L,IFITM3,ISG15,LY6E,MX1,OAS1,OAS2,RSAD2,RTP4,SIGLEC1,XAF1
CpG ODN 2006		chemical reagent	Activated	4.252	1.45e-27	CD274,CXCL10,CXCL8,DDX58,EPSTI1,GBP4,GBP5,GZMB,IFI27,IFI44,IFI44L,IFI6,IFIH1,IFIT2,IFIT5,IL12B,IL15RA,IRF7,ISG20,MX1,MX2,OAS1,RSAD2,TNFSF13B,TRIM5,USP18	91 (15)
PNPT1		enzyme	Inhibited	-3.795	5.44e-27	AGRN,CMPK2,CXCL10,CXCL8,DDX58,EIF2AK2,GBP2,GBP4,GBP6,IFI16,IFI44,IFIH1,IRF7,ISG15,OAS1,RNF213,RTP4,UBE2L6,USP18,XAF1	100 (13)
PRL		cytokine	Activated	2.793	5.61e-27	AKR1C4,CDH1,CMPK2,COL1A1,COL1A2,COL5A1,CXCL10,DDX58,DHX58,EIF2AK2,EPSTI1,FN1,HERC5,HERC6,ID1,IFI44,IFI44L,IFI6,IFIH1,IFIT5,IRF7,ISG15,LY6E,MME,MX2,NUPR1,OAS1,OAS2,OCLN,PARP10,RSAD2,TNFSF13B,USP18,XAF1,ZCCHC2	114 (19)
IFN Beta		group	Activated	4.237	9.09e-27	CD274,CMPK2,CXCL10,CXCL8,DDX58,DHX58,EIF2AK2,FN1,HERC5,IFI16,IFI27,IFI44,IFI6,IFIH1,IFIT2,IL15RA,IL27,IRF7,ISG15,ISG20,MMP9,MX1,MX2,OAS1,OAS2,RSAD2,THBS1,USP18,XAF1,ZBP1	90 (17)
STAT3		transcription regulator		-1.383	3.92e-26	ADM,CALHM6,CD209,CD274,CDH1,CMPK2,COL1A1,COL1A2,COL5A1,CXCL10,CXCL8,EIF2AK2,FLT3,FN1,GBP2,GBP5,GBP6,GZMB,HERC5,HERC6,ID1,IFI16,IFI27,IFI44,IFI6,IFIH1,IFIT2,IFIT5,IFITM3,IL12B,IRF7,ISG15,ISG20,mir-223,MMP9,MX1,MX2,OAS1,OAS2,OSCAR,PML,PRF1,RSAD2,S100A7,THBS1,TRIM5,USP18,XAF1	120 (20)
TLR3		transmembrane receptor	Activated	2.448	2.17e-24	CD274,CD300E,CMPK2,CXCL10,CXCL8,DDX58,DHX58,EIF2AK2,GBP2,GBP4,HERC5,ID1,IFI16,IFI44,IFI44L,IFI6,IFIH1,IFIT2,IL12B,IL1R2,IL27,IRF7,ISG15,ISG20,mir-29,MX1,MX2,OAS1,RSAD2,TNFSF13B,USP18,ZNFX1	86 (13)
Ifnar		group	Activated	4.108	1.94e-23	CD274,CXCL10,DDX58,EIF2AK2,GBP2,IFI16,IFIH1,IFIT2,IFITM3,IL12B,IRF7,ISG15,ISG20,MMP9,OAS1,OAS2,RNF213,RSAD2,UBE2L6,USP18,XAF1,ZBP1	108 (16)
IFNAR1		transmembrane receptor	Activated	2.671	2.48e-23	CD274,CMPK2,CSF1,CXCL10,EIF2AK2,FN1,GBP4,IFI16,IFI44,IFI6,IFIH1,IFIT2,IL12B,IL27,IRF7,ISG15,mir-223,MX2,OAS1,OAS2,RSAD2,RTP4,THBS1,TNFSF13B,USP18,XAF1	104 (17)
IFNA1/IFNA13		cytokine	Activated	4.128	4.9e-22	CCL8,CD274,CXCL10,DHX58,EIF2AK2,IFI27,IFI6,IFIH1,IFIT2,IRF7,ISG15,MX1,OAS1,OAS2,RSAD2,SIGLEC1,UBE2L6,ZBP1	100 (18)
CITED2		transcription regulator	Inhibited	-4.223	1.11e-20	ADM,CALHM6,CD274,CLEC10A,CMPK2,CXCL10,CXCL8,DDX58,DNASE1L3,FCGR3A/FCGR3B,GBP2,GBP4,GBP5,GBP6,IFI16,IFI44,IFIH1,IFIT2,IL12B,ISG15,KIF5C,OAS1,RSAD2,RTP4,SLAMF8,XAF1,ZBP1	97 (16)
TRIM24		transcription regulator	Inhibited	-4.021	2.22e-20	AGRN,CALHM6,CMPK2,CXCL10,DDX58,DHX58,EMB,EPSTI1,FBN1,GBP2,GBP4,HERC6,IFI44,IFIH1,IFIT2,IRF7,ISG15,OAS1,RTP4,UBA7,USP18	93 (14)
IL1RN		cytokine	Inhibited	-4.234	2.74e-20	CXCL8,DDX58,GBP1,HERC6,HLA-DQB1,IFI27,IFI44,IFI44L,IFI6,IFIH1,IFIT5,IRF7,ISG20,MMP9,MX1,MX2,OAS1,OAS2,PML,RSAD2,RTP4,USP18	116 (19)
Ifn		group	Activated	4.155	1.19e-19	APOBEC3A,CXCL10,DDX58,DHX58,EIF2AK2,IFI16,IFIH1,IFITM3,IL12B,IL15RA,IL27,IRF7,ISG15,ISG20,MMP9,MX1,OAS2,PML,RSAD2,TNFSF13B,ZBP1	91 (15)
MAPK1		kinase	Inhibited	-4.801	2.57e-19	CDH1,CXCL8,DAB2,DDX58,EIF2AK2,FN1,GBP1,GBP2,GBP5,HERC5,IFI16,IFI27,IFI44,IFI6,IFIH1,IFIT2,IFIT5,IFITM3,IRF7,ISG15,ISG20,MAPK13,MMP9,MX2,NKG7,NUPR1,OAS1,OAS2,PML,TRIM5,UBE2L6,USP18	106 (17)
IFNAR2		transmembrane receptor	Activated	2.646	6.18e-19	CXCL10,DDX58,GBP4,HERC5,IFI44,IFI6,IFIH1,ISG15,MX2,OAS1,OAS2,UBA7,UBE2L6,USP18,XAF1	102 (14)
stallimycin		biologic drug	Activated	3.357	6.18e-19	CSF1,CXCL10,CXCL8,IFI16,IFI27,IFI44,IFI6,IFIH1,IFIT2,IRF7,ISG15,MX1,OAS1,PML,TGFA	101 (15)
STAT2		transcription regulator	Activated	2.754	1.6e-18	CXCL10,CXCL8,GBP1,GBP6,IFI27,IFI6,IFIT2,IRF7,ISG15,MX1,OAS1,OAS2,RSAD2,RTP4,USP18,ZBP1	104 (17)
PTGER4		G-protein coupled receptor	Inhibited	-3.582	1.6e-18	CMPK2,CXCL10,CXCL8,DDX58,GBP2,GBP4,GBP6,HERC6,IFI16,IFIH1,IFIT2,IL12B,IL27,IRF7,ISG20,MMP9,RNF213,RSAD2,RTP4,SLAMF8,USP18,XAF1	123 (21)
IFN type 1		group	Activated	3.347	3.68e-18	CXCL10,CXCL8,DDX58,DHX58,EIF2AK2,IFI16,IFIH1,IFIT2,IL12B,IL27,ISG15,MMP9,PML,TNFSF13B,UBA7	89 (16)
IRF9		transcription regulator	Activated	2.396	3.68e-18	CDH1,CXCL10,CXCL8,GBP1,GBP6,IFI27,IFIT2,IFITM3,IL27,IRF7,ISG15,MX1,OAS2,RTP4,ZBP1	110 (18)
RNASEH2A		enzyme			4.41e-18	CXCL10,DDX58,GBP2,IFI16,IFI44,IFIH1,IFIT2,IFITM3,IRF7,ISG15,ISG20,OAS1,RSAD2,USP18
bromodeoxyuridine		chemical drug	Activated	3.357	7.07e-18	CSF1,CXCL10,CXCL8,IFI16,IFI27,IFI44,IFI6,IFIH1,IFIT2,IRF7,ISG15,MX1,OAS1,PML,TGFA	116 (20)
resiquimod		chemical drug		1.181	7.66e-18	APOBEC3A,CLEC7A,CREB5,CXCL10,CXCL8,DHX58,EIF2AK2,GBP1,HERC5,IFI16,IFI44L,IFIT2,IFIT5,IFITM3,IL12B,IL27,IRF7,ISG15,ISG20,MX1,MX2,OAS1,OAS2,PML,SIGLEC1,TNFSF13B,TRIM5	97 (16)
Immunoglobulin		complex		1.915	8.16e-18	ADM,BMP4,CCL8,CD274,CDH1,CLEC7A,CMA1,CMPK2,COL1A1,CSF1,CXCL10,CXCL8,EIF2AK2,FCGR3A/FCGR3B,FN1,GZMA,GZMB,HLA-DQB1,IFI16,IFIT2,IFITM3,IL12B,IL1R2,IRF7,ISG15,ISG20,ITGB5,KLF2,MICAL2,mir-223,mir-29,MMP9,MX1,OAS1,OAS2,OCLN,P2RY12,PKLR,PRF1,RSAD2,TNFSF13B,USP18,XAF1	113 (15)
SPI1		transcription regulator		1.934	2.16e-17	CD209,CMPK2,CSF1,CXCL10,DAB2,GATA2,IFI27,IFI44,IFI44L,IFI6,IFIT2,IFITM3,IL12B,IL1R2,IL27,IRF7,ISG15,ISG20,LY6E,mir-223,MME,MT2A,MX1,OSCAR,PML,RSAD2,USP18	111 (18)
MAVS		other	Activated	3.213	3.92e-17	CMPK2,CXCL10,CXCL8,DDX58,DHX58,IFIT2,IFITM3,IL12B,IRF7,ISG15,ISG20,OAS1,OAS2,RSAD2,UBE2L6,USP18	89 (15)
dexamethasone		chemical drug	Inhibited	-3.294	4.07e-17	ABCC3,ADM,ADRB3,AKR1C4,BMX,CD209,CD274,CDH1,CLEC7A,CMPK2,COL1A1,COL1A2,COL5A1,COX7A1,CPA4,CPB2,CSF1,CXADR,CXCL10,CXCL8,CYP2J2,DDX58,DGKG,DST,EPSTI1,FCAR,FILIP1L,FN1,GBP1,GBP2,GBP5,GZMA,GZMB,HERC5,HLA-DQB1,HMGB3,HPGD,ID1,IFI44,IFI6,IFIT2,IFIT5,IFITM3,IL12B,IL1R2,IRF7,ISG15,ISG20,ITGB5,LY6E,MEGF9,MIF,mir-29,MME,MMP9,MX1,MXRA5,OCLN,P2RY2,RSAD2,SDSL,SLCO2B1,SORD,SULF2,TGFA,THBS1,TREX1,TRPM6,USP18,VNN…	128 (21)
IRF5		transcription regulator	Activated	3.426	5.04e-17	CMPK2,COL1A1,CXCL10,DDX58,DHX58,IFI44,IFIH1,IFIT2,IFITM3,IL12B,IRF7,ISG15,ISG20,OAS1,OAS2,RSAD2,UBE2L6	90 (19)
KDM1A		enzyme		-0.369	5.43e-17	ADM,CD274,CDH1,CLEC7A,COL1A1,COL1A2,CXADR,CXCL10,EIF2AK2,EPHX1,EPSTI1,FCGR3A/FCGR3B,GBP2,GBP4,GBP5,HLA-DQB1,IFI16,IFI44,IFITM3,IRF7,ISG15,KLF2,OAS1,RNF213,S100A7,SIGLEC1,THBS1,USP18,ZBP1	78 (8)
ACKR2		G-protein coupled receptor	Inhibited	-3.742	7.84e-17	CXCL10,DDX58,DHX58,EIF2AK2,IFI16,IFI44,IFIT2,IRF7,ISG15,ISG20,OAS1,OAS2,RSAD2,USP18	83 (7)
DDX58	1.997	enzyme	Activated	3.027	1.55e-16	CXCL10,CXCL8,DDX58,EIF2AK2,HERC5,IFI27,IFI44,IFIH1,IFIT2,IRF7,ISG15,ISG20,OAS1,RSAD2,UBA7,USP18	94 (16)
DUSP1		phosphatase	Inhibited	-2.8	2.14e-16	CLEC10A,CMPK2,CXCL10,CXCL8,EIF2AK2,IFI16,IFI44,IFIH1,IFIT2,IFITM3,IFITM5,IRF7,ISG15,ISG20,MX1,RSAD2,RTP4,TREX1,USP18,VNN1	114 (19)
NKX2-3		transcription regulator	Inhibited	-3.969	2.19e-16	ADM,BATF2,BMP4,CMPK2,CXADR,CXCL8,DDX58,DHX58,EIF2AK2,FAR2,GBP1,GBP2,KLF2,LY6E,PARP10,RNF213,RTP4,TRIM5,UBA7,UBE2L6,USP18,XAF1,ZNFX1
ribavirin		chemical drug	Activated	3.45	3.12e-16	CXCL8,DDX58,EIF2AK2,HERC5,IFI27,IFI44L,IFI6,IFIT2,IRF7,ISG15,MX1,RSAD2,USP18	118 (19)
IL1B		cytokine	Activated	4.733	4.11e-16	ABCC3,ADM,BMP4,C1R,C2,CCL8,CD274,CDH1,CMPK2,COL1A1,CPB2,CSF1,CXCL10,CXCL8,DAB2,EPSTI1,FN1,GBP1,GBP2,GBP6,GZMB,HERC5,IFI16,IFITM3,IL12B,IL15RA,IL1R2,IL27,IRF7,ISG15,ISG20,ITGB5,MAPK13,MIF,MMP9,MT2A,MX1,OAS2,OCLN,PIGR,PRF1,RSAD2,THBS1,TNFSF13B,UBE2L6,USP18	124 (19)
filgrastim		biologic drug	Inhibited	-4.4	6.76e-16	CLEC7A,CXCL10,CXCL8,DDX58,DGKG,EPSTI1,FCAR,GBP1,GBP5,GZMA,GZMB,HERC5,HLA-DQB1,HPGD,IFI44,IFI6,IFIT2,IFIT5,IL1R2,ISG15,MME,MMP9,MX1,P2RY2,RSAD2,SORD,SULF2,TREX1,VNN1,XAF1
SOCS1		other	Inhibited	-3.818	8.99e-16	CD274,CXCL10,CXCL8,DDX58,GBP5,GBP6,IFI16,IFI27,IFI44,IFIH1,IFIT2,IRF7,ISG15,ISG20,MX1,OAS1,OAS2,RSAD2,USP18	104 (15)
IFNL4		cytokine	Activated	2.958	1.03e-15	CXCL10,DDX58,DHX58,IFI6,IFIH1,ISG15,MX1,OAS1,OAS2	78 (8)
TBK1		kinase		0.458	1.36e-15	CMPK2,CXCL10,CXCL8,DDX58,IFI16,IFI44,IFIH1,IFIT2,IL12B,IL15RA,IRF7,ISG15,ISG20,OAS1,OAS2,RSAD2,USP18	101 (15)
IFIH1	1.198	enzyme		1.669	1.64e-15	CXCL10,CXCL8,IFI27,IFI44L,IL12B,IRF7,ISG15,OAS1,OAS2,PRF1,RSAD2,SIGLEC1,USP18	92 (16)
SLC15A4		transporter	Activated	3.302	1.75e-15	CD274,CXCL8,DDX58,EPSTI1,GBP4,GBP5,IFIT2,IFIT5,IRF7,ISG20,USP18	83 (12)
G protein alphai		group	Activated	3.195	2.1e-15	C1R,CD274,CXCL10,DDX58,GBP2,GBP4,GBP5,GBP6,IFIH1,IFITM3,ISG15,RAB20,RSAD2,THBS1,USP18	102 (16)
PGR		ligand-dependent nuclear receptor	Inhibited	-3.405	2.69e-15	CA12,CALD1,CCL8,CXCL8,DST,FN1,GBP1,HPGD,ID1,IFI16,IFI27,IFI44,IFI44L,IFIT2,IL12B,IRF7,ISG15,ITGB4,MX1,MX2,OAS1,OAS2,P2RY2,RSAD2,XAF1	108 (16)
IL21		cytokine	Activated	3.283	4.32e-15	CALHM6,CMPK2,CXCL10,CXCL8,EIF2AK2,GBP5,GBP6,GZMA,GZMB,HERC6,HLX,IFI16,IFIT2,IRF7,ISG15,MMP9,OAS2,PRF1,RSAD2,USP18	107 (16)
SIRT1		transcription regulator	Inhibited	-2.233	6.5e-15	CA12,CDH1,CLEC10A,CMPK2,DDX58,DHX58,FN1,GBP6,HLA-DQB1,ID1,IFI44,IFITM3,IL12B,IL27,IRF7,KIF5C,KLF2,LY6E,MMP9,NKG7,OAS1,OAS2,PML,RNF213,RSAD2,RTP4,Sectm1b,UBA7,USP18	115 (20)
ZBTB10		other	Activated	3.87	6.72e-15	CD274,CXCL10,DDX58,DHX58,GBP4,GBP5,GBP6,IFI16,IFIH1,IFIT2,IFITM3,IL12B,IL27,ISG15,ISG20,OAS1,RTP4,XAF1,ZBP1	47 (7)
TREX1	1.26	enzyme	Inhibited	-3.086	1.55e-14	CXCL10,IFI16,IFI44,IFI44L,IFIT2,ISG15,ISG20,MX1,OAS1,USP18	73 (9)
oblimersen		biologic drug	Activated	3.606	1.57e-14	ADM,CXCL8,IFI16,IFI27,IFI44,IFI6,IRF7,ISG15,MX1,MX2,OAS1,OAS2,RSAD2
IL4		cytokine	Inhibited	-2.444	1.73e-14	CCL8,CD209,CD274,CLEC10A,CLEC7A,CMPK2,COL1A1,COL1A2,CSF1,CXCL10,CXCL8,DHX58,DNASE1L3,EIF2AK2,EPHX1,FCGR3A/FCGR3B,FN1,GBP2,GBP5,GBP6,GZMA,HLA-DQA2,HLA-DQB1,HLX,HPGD,IFI16,IFI44,IFI44L,IFIH1,IFITM3,IL12B,IL15RA,IL1R2,IRF7,ISG15,ISG20,mir-29,MMP9,MS4A2,OAS2,PIGR,PRF1,RNF213,USP18,ZBP1,ZNF628	110 (18)
JAK		group	Activated	2.874	1.82e-14	CD209,CXCL10,DDX58,EIF2AK2,IFI6,IFIH1,IFIT2,IFITM3,IL12B,ISG15,MMP9,RSAD2	95 (14)
mir-96		microRNA	Activated	2.897	1.82e-14	CDH1,CMPK2,DDX58,FN1,HERC6,IFI44L,IFI6,ISG15,OAS2,RSAD2,RTP4,XAF1
RC3H1		enzyme	Inhibited	-3.742	2.8e-14	DDX58,IFI16,IFI27,IFI44,IFI44L,IFI6,IFIT2,IFITM3,ISG15,MT2A,MX1,OAS1,OAS2,RSAD2	99 (10)
TNF		cytokine	Activated	2.59	3.46e-14	ABCC3,ADM,ADRB3,BMP4,CA12,CD209,CD274,CDH1,COL1A1,COL1A2,CSF1,CXCL10,CXCL8,DDX58,DMD,EIF2AK2,FCAR,FN1,FRMD4A,GATA2,GBP1,GBP2,GBP4,GBP6,HERC5,HPGD,ID1,IFI16,IFI27,IFI6,IFIH1,IFIT5,IL12B,IL15RA,IL17RD,IL1R2,IL27,IRF7,ISG15,ITGB5,KCNJ2,KLF2,KRT23,MIF,mir-223,MMP9,MT2A,MX1,OAS1,OAS2,OCLN,P2RY6,PIGR,PML,RNF149,S100A7,SLCO2B1,TGFA,THBS1,TNFSF13B	129 (19)
CGAS		enzyme	Activated	3.303	3.61e-14	CXCL10,CXCL8,HERC5,IFI44,IFI44L,IFIT2,IRF7,ISG15,OAS1,RSAD2,USP18	94 (17)
TASL		enzyme	Activated	3.162	4.36e-14	CD274,CXCL8,DDX58,EPSTI1,GBP4,GBP5,IFIT2,IFIT5,ISG20,USP18	75 (7)
TCR		complex		1.091	4.48e-14	ADM,CDH1,CXCL10,CXCL8,DDX58,DHX58,GBP4,GZMA,GZMB,HERC5,IFI44,IFI44L,IFI6,IFIH1,IFIT2,IRF7,ISG15,ISG20,KLF2,MX1,MX2,OAS1,PRF1,RSAD2,TNFSF13B,ZNFX1	113 (19)
SENP3		peptidase	Activated	2.887	4.49e-14	CXCL10,EIF2AK2,IFI44,IFIT2,IL12B,IRF7,ISG15,ISG20,OAS2,PML,RSAD2,XAF1	102 (17)
IL10RA		transmembrane receptor	Inhibited	-3.682	4.7e-14	BATF2,BMP4,CALHM6,COL14A1,DRAM1,FBN1,FN1,FOLR2,GBP2,GBP5,GBP6,HPGD,IFI16,IL12B,IL15RA,IRF7,OCLN,RNF213,RSAD2,SLAMF8,SLCO2B1,TARM1,TGM3,ZBP1	84 (7)
MAP3K7		kinase		0.451	1.09e-13	CXCL10,CXCL8,DDX58,GBP1,GBP2,IFI44,IFIH1,IFIT2,IL12B,IRF7,ITGB5,OAS2,TNFSF13B,XAF1	106 (19)
IFNA4		cytokine	Activated	3.368	1.75e-13	CCL8,CD274,CXCL10,GBP2,GBP5,IFIH1,IFIT2,ISG15,MX1,RSAD2,USP18,ZBP1	91 (16)
mir-183		microRNA	Activated	3.429	3.67e-13	CDH1,CMPK2,DDX58,FN1,HERC6,IFI44L,IFI6,ISG15,OAS2,RSAD2,RTP4,XAF1	87 (11)
STING1		other	Activated	3.406	4.46e-13	CXCL10,CXCL8,GBP5,IFI16,IFI44,IFI44L,IFIT2,IFITM3,IRF7,ISG15,OAS1,RSAD2,USP18	96 (20)
SB203580		chemical drug	Inhibited	-2.315	4.52e-13	BMP4,CCL8,CD274,CDH1,COL1A1,COL1A2,CXCL10,CXCL8,CYP2J2,EIF2AK2,FN1,GBP2,GBP4,GZMB,IFI27,IFIT2,IFIT5,IL12B,IRF7,ISG15,ISG20,KRT23,mir-29,MMP9,MX1,RNF149,SLC39A2,THBS1	114 (15)
DNASE2		enzyme	Inhibited	-2.599	5.59e-13	CXCL10,DHX58,IRF7,ISG15,OAS1,RSAD2,RTP4,SLAMF8,USP18,ZBP1
CNOT7		transcription regulator			5.59e-13	CMPK2,HERC6,IFI27,IFI44L,IFI6,IFIT5,ISG15,OAS1,OAS2,UBE2L6	75 (7)
IFNE		cytokine	Activated	3.13	6.67e-13	CXCL10,HERC5,IFIH1,IFIT2,IFITM3,ISG15,ISG20,MX2,TRIM5,USP18,ZBP1	77 (9)
tretinoin		chemical - endogenous mammalian	Activated	2.266	1.04e-12	ADM,AFF2,BMP4,BPI,CD274,CDH1,COL1A1,COL1A2,CXCL10,CXCL8,CYP4F2,DAB2,DDX58,DHX58,DNASE1L3,EIF2AK2,EPHX1,FCAR,FN1,FOLR2,GATA2,GBP4,GZMA,ID1,IFI16,IFI27,IFI44,IFI44L,IFI6,IFIH1,IFIT2,IFIT5,IL12B,ISG15,KCNJ2,LY6E,mir-223,MMP9,MT2A,OAS1,OAS2,OCLN,OSCAR,P2RY2,PGA5 (includes others),PML,RNF213,RTP4,THBS1,UBA7,UBE2L6,USP18,XAF1	122 (15)
miR-199a-5p (and other miRNAs w/seed CCAGUGU)		mature microRNA		-0.832	1.13e-12	CALD1,CDH1,CMPK2,COL1A1,FN1,IFI27,ISG15,ITGB4,KLF2,MX2,PIGR,RSAD2,ZBP1
IRF2		transcription regulator		-0.35	1.22e-12	CA12,CLEC10A,CXCL10,DST,EIF2AK2,GBP1,ID1,IL12B,IL27,IRF7,ISG15,OAS1,SLCO2B1,TNFSF13B,UBE2L6,USP18	87 (13)
IFNLR1		transmembrane receptor			1.5e-12	CMPK2,CSF1,CXCL10,IFI44,IFIH1,IFIT2,IRF7,ISG15,MX1,RSAD2,THBS1	87 (13)
TLR4		transmembrane receptor	Activated	2.613	1.59e-12	ADM,BPI,CCL8,CD274,CDH1,CMA1,CMPK2,CXCL10,CXCL8,DAB2,GBP2,IFI16,IFIT2,IFITM3,IL12B,IL15RA,IL27,IRF7,ISG15,ISG20,MIF,MMP9,MX1,PML,RSAD2	104 (16)
VCAN		other		1.236	2.9e-12	ADM,AGRN,C1R,CXCL8,FN1,IFI44,IFI44L,IFI6,IFIT2,IL12B,MIF,MMP9,MX1,MX2,OAS2,TGFA,XAF1	85 (17)
miR-182-5p (and other miRNAs w/seed UUGGCAA)		mature microRNA	Inhibited	-2.173	3.2e-12	CDH1,CMPK2,DDX58,FN1,HERC6,IFI44L,IFI6,ISG15,OAS2,RSAD2,RTP4,XAF1
STAT6		transcription regulator	Inhibited	-4.157	6.13e-12	CCL8,CMPK2,COL1A1,COL1A2,CXCL10,DHX58,EIF2AK2,EPHX1,FCGR3A/FCGR3B,FN1,GBP2,GBP5,GBP6,HLX,IFI16,IFI44,IFI44L,IFIH1,IFITM3,IL12B,IRF7,ISG15,ISG20,MMP9,RNF213,ZBP1	113 (18)
MYC		transcription regulator		-0.599	9.96e-12	ABCC3,ADM,CD274,CDH1,COL14A1,COL1A1,COL1A2,COL5A1,CXCL10,CXCL8,FBN1,FN1,GATA2,GBP2,GBP4,HERC5,ID1,IFI16,IFI27,IFI44,IFI44L,IFI6,IFIH1,IFIT2,IFIT5,IL12B,IRF7,ISG20,ITGB5,MIF,mir-24,mir-29,MMP9,MX1,MX2,OAS1,PKLR,PML,RSAD2,THBS1,TNFSF13B,TRIM5,USP18	113 (18)
ISG15	3.24	other	Inhibited	-2.597	1.07e-11	DDX58,HERC5,IFI6,IFITM3,MX1,OAS1,USP18	70 (7)
CpG oligonucleotide		chemical drug		1.566	1.07e-11	C2,CD274,CXCL10,CXCL8,DDX58,GBP6,IFI27,IFI6,IFIT2,IL12B,IRF7,ISG15,OAS1,OAS2,THBS1,TNFSF13B,ZBP1	109 (18)
FCGR2A		transmembrane receptor	Activated	2.143	1.24e-11	CXCL10,CXCL8,FCGR3A/FCGR3B,GBP2,IFITM3,IL12B,IRF7,ISG15,ISG20,USP18,XAF1	116 (19)
TLR9		transmembrane receptor		1.749	1.87e-11	CD274,CD300E,CSF1,CXCL10,CXCL8,IFI16,IFI44L,IFIT2,IL12B,IRF7,ISG15,ISG20,MX1,MX2,OAS2,RAB7B,RSAD2,TNFSF13B,USP18	100 (16)
ISGF3		complex	Activated	2.408	2.29e-11	EIF2AK2,IFIH1,IFIT2,IRF7,ISG15,MX1,RSAD2
DUSP11		phosphatase	Inhibited	-2.804	2.63e-11	CMPK2,GBP6,IFI44,IRF7,ISG15,OAS1,RSAD2,USP18	86 (11)
ETV6-RUNX1		fusion gene/product	Inhibited	-2.938	3.1e-11	ADM,GBP2,GZMB,IFI16,IFI6,IFIH1,IL15RA,IRF7,ISG15,ISG20,KCNJ2,KIF5C,MME,MMP9,OAS1,OAS2,PML,RSAD2,TDRD9,TREX1,UBE2L6	77 (6)
TGM2		enzyme		1.552	4.15e-11	AFF2,CXCL10,CXCL8,FN1,IFI6,IFIT2,IFIT5,ITGB4,LY6E,MMP9,MT2A,OAS1,OAS2,PGA5 (includes others),RNF213,THBS1,UBA7,XAF1	112 (25)
fluticasone propionate		chemical drug		-1.229	5.55e-11	ADAMDEC1,ADM,CCL8,CXCL10,CXCL8,GBP5,HPGD,IFI27,IL1R2,MMP9,MT2A,MX1,OAS2,OLFML3,THBS1,TNFSF13B	99 (11)
MEF2A		transcription regulator		1.965	6.82e-11	CXCL10,GATA2,GBP2,IFI44,IFIT2,IL12B,IL27,IRF7,ISG20,KLF2,OAS1,RSAD2	75 (7)
PAF1		other	Activated	3	8.76e-11	DDX58,H2AC6,HERC5,IFI44,IFI44L,IFITM3,ISG15,ISG20,OAS2,ZNFX1
Tgf beta		group		-0.666	1.33e-10	ASGR2,CD209,CD274,CDH1,COL1A1,COL1A2,COL5A1,CSF1,CXCL10,CXCL8,DAB2,FN1,GZMB,ID1,IL12B,MAFK,MIF,MMP9,TGFA,THBS1	116 (23)
TLR7		transmembrane receptor	Activated	2.111	2.04e-10	BMX,CD274,CPA4,CREB5,CXCL10,CXCL8,IFI44,IFI44L,IL12B,IL27,IRF7,ISG15,ISG20,MX1,MX2,OAS2,RSAD2	97 (16)
mitoxantrone		chemical drug		1.408	3.07e-10	COL1A1,COL1A2,CXCL10,CXCL8,IFI16,IFIT2,IRF7,OAS2,RSAD2	96 (16)
IFNL3		cytokine		1.656	5.15e-10	DDX58,IFIH1,IL12B,ISG20,MMP9,MX1,RSAD2,USP18	86 (12)
prostaglandin E2		chemical - endogenous mammalian		-0.764	5.36e-10	CALHM6,CCL8,CD274,CD300E,CDH1,COL1A1,CSF1,CXCL10,CXCL8,FN1,GBP5,GBP6,IFITM5,IL12B,IL15RA,IL1R2,IL27,MMP9,PKLR,TGFA,THBS1	85 (16)
KRAS		enzyme		-0.91	5.87e-10	AGRN,BMP4,CD274,CDH1,CLEC10A,COL1A1,CXADR,CXCL10,CXCL8,CYP2J2,DECR2,EIF2AK2,FBN1,FN1,H2AC6,ID1,IFI6,IFITM3,ISG15,mir-29,MME,MMP9,MX1,MX2,OAS1,OCLN,RAB20,SLAMF8,TGFA,THBS1,UGT8	99 (22)
rosiglitazone		chemical drug		1.59	5.9e-10	ADRB3,CDH1,CLEC7A,COL1A1,COL1A2,COX7A1,CSF1,CXCL10,CXCL8,EPHX2,FN1,GBP1,GBP2,HPGD,IFIT2,IL12B,IRF7,KLF2,MMP9,MX2,OAS1,OAS2,PTPRO,THBS1	107 (19)
EIF2AK2	1.291	kinase	Activated	2.892	6.49e-10	CXCL8,DDX58,EIF2AK2,IFI27,IFI6,IFIT5,ISG15,ISG20,MMP9,OAS1,UBE2L6,USP18	99 (15)
CLEC12A		other	Activated	2.219	7.76e-10	IFIT2,IRF7,ISG15,RSAD2,USP18	87 (12)
CEBPA		transcription regulator		-0.655	7.81e-10	ADRB3,CDH1,COL1A1,COL1A2,CPB2,CSF1,CXCL8,EPHX1,FCAR,GATA2,GBP1,HPGD,ID1,IFI27,IFI6,IL12B,ISG15,ITGB5,mir-223,MT2A,OAS2,THBS1,THRB	123 (22)
IL12 (complex)		complex		1.684	9.24e-10	CDH1,CSF1,CXCL10,CXCL8,GZMA,GZMB,HLX,IFIH1,IFIT2,IL12B,IL27,ISG15,ISG20,MIF,MMP9,PRF1	90 (17)
USP18	1.542	peptidase	Inhibited	-2.789	9.3e-10	CXCL10,IFI6,IFIH1,IFITM3,IRF7,ISG15,MX1,OAS1	109 (15)
TGFB1		growth factor		-1.46	1.26e-09	ADM,ASGR2,BMP4,C1R,C2,CALD1,CCL8,CD274,CDH1,COL1A1,COL1A2,COL5A1,CSF1,CXADR,CXCL10,CXCL8,DAB2,FBN1,FCAR,FCGR3A/FCGR3B,FILIP1L,FN1,GBP1,GBP2,GRHL1,GZMA,GZMB,HLA-DQA2,HLA-DQB1,HPGD,ID1,IFI16,IFI27,IFIH1,IL12B,ITGB5,KLF2,MAPK13,mir-24,mir-29,MMP9,MS4A2,NUPR1,OCLN,P2RY6,PML,RSAD2,SORD,TGFA,THBS1,TNFSF13B	134 (24)
ESR2		ligand-dependent nuclear receptor	Inhibited	-2.608	1.27e-09	BMP4,CA12,CDH1,COL1A1,COL1A2,CSF1,CXCL8,DAB2,DDX58,EMB,FBN1,FN1,GBP2,GPX3,HPGD,IFI44,IFIH1,IFIT2,IRF7,LRATD1,MME,MMP9,OCLN,RSAD2,S100A7,SORD,TGFA,THBS1,TNFSF13B	132 (21)
PIK3CG		kinase	Inhibited	-2.477	1.45e-09	C2,CXCL10,FCGR3A/FCGR3B,GBP2,GBP4,GBP5,GBP6,IL12B,OAS2,OSCAR,PRF1,ZBP1	95 (7)
TAB1		enzyme	Inhibited	-2.243	1.61e-09	CXCL10,CXCL8,GBP1,GBP2,IFIH1,IRF7,TNFSF13B,XAF1	100 (21)
E. coli B4 lipopolysaccharide		chemical toxicant	Activated	2.669	1.7e-09	CD274,CXCL10,CXCL8,DDX58,EMB,FLT3,GBP2,GBP4,IFI16,IFITM3,IL12B,IL27,RAB20,RAB7B,RSAD2,RTP4,USP18,ZBP1	99 (17)
NGLY1		enzyme	Inhibited	-2.757	2.68e-09	CXCL10,IFI27,IFI44,IFI44L,IFIT2,OAS1,RSAD2,USP18
DOCK8		other		1.897	3.01e-09	CMPK2,CXCL10,DAB2,IFIT2,IL12B,IL15RA,IRF7,ISG15,ISG20,RSAD2
SAMSN1		other	Activated	2.111	3.5e-09	CMPK2,CXCL10,DAB2,IFIT2,IL12B,IL15RA,IRF7,ISG15,ISG20,PML,RSAD2	86 (7)
IFNA10		cytokine	Activated	2.401	3.8e-09	CCL8,CXCL10,IFIH1,ISG15,MX1,ZBP1	77 (8)
IFNA21		cytokine	Activated	2.392	3.8e-09	CCL8,CXCL10,IFIH1,ISG15,MX1,ZBP1	77 (8)
IFNA5		cytokine	Activated	2.401	3.8e-09	CCL8,CXCL10,IFIH1,ISG15,MX1,ZBP1	77 (8)
IFNA7		cytokine	Activated	2.401	3.8e-09	CCL8,CXCL10,IFIH1,ISG15,MX1,ZBP1	77 (8)
IFNA14		cytokine	Activated	2.401	3.8e-09	CCL8,CXCL10,IFIH1,ISG15,MX1,ZBP1	77 (8)
IFNA6		cytokine	Activated	2.401	3.8e-09	CCL8,CXCL10,IFIH1,ISG15,MX1,ZBP1	77 (8)
SASH1	2.846	other	Activated	2.53	4.01e-09	CMPK2,CXCL10,IFIT2,IL12B,IL15RA,IRF7,ISG15,ISG20,PML,RSAD2	48 (7)
2-aminopurine		chemical reagent	Inhibited	-2.583	4.18e-09	CXCL10,CXCL8,DDX58,IFI6,IFIT2,ISG15,OAS1	73 (7)
BMP10		growth factor		-1.286	4.97e-09	CD274,CMPK2,COL1A1,COL1A2,FCGR3A/FCGR3B,FN1,GRHL1,HPGD,ID1,RSAD2,THBS1	79 (7)
decitabine		chemical drug		0.771	5.08e-09	ABCC3,AGRN,BMP4,CDH1,COL1A1,COL1A2,CXCL10,DNASE1L3,DST,EIF2AK2,FILIP1L,FN1,HPGD,ID1,IFI16,IFI27,IFIT2,IRF7,ISG15,KIF5C,mir-24,mir-29,MMP9,MX1,OAS1,PKLR,PTPRO,RTP4,STAG3,THBS1	120 (16)
IRF8		transcription regulator		-0.693	5.37e-09	DAB2,DDX58,GBP1,IFI44L,IFI6,IFIT2,IL12B,IL27,ISG15,MMP9,OAS1,PML,TNFSF13B	103 (16)
PRDM16		transcription regulator	Inhibited	-2.572	5.41e-09	CXCL10,GBP4,GPX3,IFI44,IFIT2,IRF7,MX2,OAS2	84 (11)
IFNA8		cytokine	Activated	2.408	6.28e-09	CCL8,CXCL10,IFIH1,ISG15,MX1,ZBP1	77 (8)
IFNA16		cytokine	Activated	2.401	6.28e-09	CCL8,CXCL10,IFIH1,ISG15,MX1,ZBP1	77 (8)
IL27	1.03	cytokine	Activated	3.535	6.35e-09	CD274,CXCL10,CXCL8,EIF2AK2,GBP2,GZMB,HLA-DQB1,HPGD,IL12B,IL15RA,MX1,OAS1,TNFSF13B	122 (22)
SOD1		enzyme			8.33e-09	BMP4,COL1A1,DDX58,GPX3,IFI16,IFI44,IFIH1,IRF7,ISG15,KCNJ2,MMP9,OAS2,OCLN,P2RY6,RSAD2,SCN2B,USP18	112 (19)
OSM		cytokine		0.848	9.65e-09	ABCC3,C1R,CDH1,COL1A1,COL1A2,CXADR,CXCL10,CXCL8,FN1,GBP1,GBP2,ID1,IL15RA,IL1R2,IRF7,ISG20,MMP9,MT2A,MX1,OAS1,PIGR,S100A7,SORD,UBE2L6	102 (21)
mir-21		microRNA	Inhibited	-3.195	1.14e-08	C1R,CD274,CDH1,COL1A1,CXCL10,DHX58,FN1,GBP2,GBP5,GBP6,IFI16,MMP9,OAS2,RAB7B,SIGLEC1,UBA7,UBE2L6	121 (21)
beta-estradiol		chemical - endogenous mammalian	Inhibited	-2.164	1.36e-08	ADAMDEC1,ADM,ADRB3,AGRN,BMP4,CA12,CCDC146,CD274,CDH1,COL1A1,COL1A2,COL5A1,CXADR,CXCL10,CXCL8,DAB2,DRAM1,FBN1,FN1,GATA2,GBP2,GPX3,GZMA,HERC6,HPGD,ID1,IFITM3,IL12B,IL17RD,IL1R2,IRF7,ISG15,KLF2,LRATD1,mir-24,mir-29,MME,MMP9,MS4A2,MT2A,MX1,NUPR1,OAS1,OCLN,P2RY6,PIGR,RTP4,S100A7,SLCO2B1,SORD,TGFA,THBS1,THRB,TNFSF13B,UGT8,VNN1,ZNF444	132 (23)
FZD9		G-protein coupled receptor		1.455	1.53e-08	CDH1,CXCL10,IFI16,IFI44,IRF7,ISG15
fontolizumab		biologic drug		-1.633	1.53e-08	CCL8,IL15RA,ISG15,MX1,RSAD2,TGM3
TNK1		kinase	Activated	2.449	1.53e-08	IFI16,IFIH1,IFIT2,IRF7,ISG20,OAS2	87 (11)
imiquimod		chemical drug	Activated	2.259	1.62e-08	CD274,CXCL8,IL12B,IRF7,ISG15,ISG20,MX1,OAS1,RNF213,RSAD2,TARM1	101 (18)
IFN alpha/beta		group	Activated	3.098	1.68e-08	CLEC10A,CXCL10,IFI16,IFIT2,IL15RA,IL27,IRF7,LY6E,RSAD2,TNFSF13B	111 (19)
AIRE		transcription regulator	Inhibited	-2.828	1.68e-08	BMP4,C1R,CD274,CXCL10,EIF2AK2,GBP6,HERC6,IFI44,MMP9,SAG
PARP9		enzyme	Activated	2.433	2.27e-08	HLA-DQB1,IFI44,IFIT2,IRF7,ISG15,OAS2	75 (7)
JUN		transcription regulator		0.394	2.37e-08	CCL8,CD274,CDH1,COL1A1,COL1A2,CSF1,CXCL10,CXCL8,CYP2J2,EPHX2,FN1,FOLR2,HPGD,IFI16,IL12B,IL27,ITGB4,MMP9,MT2A,PTPRO,SULF2,THBS1	88 (16)
MAPT		other			2.41e-08	C1R,CD274,CLEC7A,CXCL10,EPHX1,EPSTI1,FCGR3A/FCGR3B,GBP2,GBP4,GBP5,HLA-DQB1,IFI16,IFI44,IFITM3,IRF7,ISG15,MMP9,OAS1,RNF213,SIGLEC1,THBS1,USP18,ZBP1	116 (20)
FAS		transmembrane receptor	Activated	2.606	2.51e-08	COL1A1,COL1A2,COL5A1,CSF1,CXCL10,CXCL8,FBN1,FCAR,GBP1,GBP2,HLA-DQB1,IL15RA,MIF,MME,MMP9,P2RY2,RRAGD,RSAD2,TGM3	95 (14)
PML	1.066	transcription regulator	Activated	3.592	2.75e-08	EPSTI1,HERC6,IFI27,IFI44,IFI44L,IFIH1,IRF7,ISG15,ISG20,MX1,OAS1,OAS2,PML	108 (18)
FADD		other		1.941	3.35e-08	CXCL10,CXCL8,DDX58,DHX58,EIF2AK2,IFIH1,IFIT2,IRF7,LY6E,MMP9	78 (17)
IL10		cytokine		1.237	3.36e-08	ADM,CD209,CD274,CLEC7A,COL1A1,CSF1,CXCL10,CXCL8,FCGR3A/FCGR3B,GZMA,GZMB,HLA-DQB1,HPGD,IFIT2,IL12B,IL1R2,IL27,MMP9,MS4A2,RAB20,TNFSF13B	111 (19)
cycloheximide		chemical reagent		1.396	3.36e-08	ADM,COL1A1,COL1A2,COL5A1,CSF1,CXCL10,CXCL8,FN1,GBP1,IL1R2,IRF7,ISG20,ITGB5,MME,PIGR,RSAD2,TGFA,THBS1,THRB	116 (14)
U0126		chemical drug		0.121	3.58e-08	ALPK3,APOBEC3A,ASGR2,CD274,CDH1,COL1A1,CXCL10,CXCL8,CYP4F2,DAB2,DNASE1L3,EIF2AK2,FN1,HMGB3,HPGD,IL12B,IL1R2,ITGB5,MMP9,OCLN,PML,TGFA,THBS1	90 (21)
ATP-gamma-S		chemical reagent			3.75e-08	CCL8,CD300E,CSF1,CXCL8,IL15RA,IL1R2,MMP9,TGFA,THBS1	126 (20)
IL6		cytokine		0.042	3.78e-08	ABCC3,ADM,CD209,CD274,CDH1,CLEC10A,COL1A1,CPB2,CSF1,CXCL10,CXCL8,FN1,GBP2,GZMB,HPGD,ID1,IFI16,IFIT2,IFITM3,IL12B,ITGB5,mir-223,mir-24,MMP9,PRF1,S100A7,TGFA,THBS1	114 (19)
RNASEL		enzyme		-0.32	3.78e-08	CDH1,EIF2AK2,IFIT2,IRF7,ISG15,OAS2,USP18	82 (10)
NFATC2		transcription regulator	Activated	2.143	5.43e-08	CD274,CMPK2,CXCL10,DAB2,GBP4,IFIT2,IL12B,IL27,IRF7,ISG15,ISG20,PML,RSAD2,TNFSF13B	122 (19)
TICAM1		other	Activated	2.697	5.57e-08	CMPK2,CXCL10,CXCL8,DDX58,IFI16,IFIT2,IL12B,IL15RA,IRF7,ISG15,ISG20,RSAD2	91 (18)
emactuzumab		biologic drug	Activated	2.236	5.72e-08	DHX58,GBP4,IFITM3,ISG15,XAF1
BTK		kinase	Inhibited	-2.53	6.01e-08	CD274,CXCL10,CXCL8,IFI44L,IL12B,IL27,ISG15,ISG20,MX1,MX2,OAS2	92 (18)
ZNF598		enzyme	Inhibited	-2	6.19e-08	HERC5,IFI44,IFIT2,RSAD2
pegintron		biologic drug	Activated	2	6.19e-08	CXCL10,DDX58,ISG15,USP18	75 (9)
ziritaxestat		chemical drug	Inhibited	-2.121	6.25e-08	GBP2,IFIT2,MX1,MX2,OAS1,OAS2,STON2,USP18
JAK1/2		group		1.706	6.29e-08	CA12,DGKG,EIF2AK2,GBP2,GBP5,IRF7,ISG15,MX1,RSAD2	85 (11)
MAP2K3		kinase		1	6.29e-08	CCL8,COL1A1,COL1A2,CXCL10,CXCL8,IL12B,ISG15,MMP9,OSCAR	110 (20)
chloroquine		chemical drug		-0.874	7.12e-08	COL1A1,CXCL10,CXCL8,DDX58,DRAM1,FN1,IFIH1,IL12B,TNFSF13B	114 (22)
Map3k7		kinase		1.406	8.05e-08	BMP4,CMPK2,CXCL10,IFIT2,IL15RA,ISG15,ISG20,MMP9,RSAD2	95 (16)
MYD88		other	Activated	2.102	8.36e-08	CD274,CLEC10A,CMPK2,CXCL10,CXCL8,GZMB,IFIT2,IL12B,IL27,IRF7,ISG15,MMP9,PRF1,RSAD2,TNFSF13B,USP18	113 (16)
progesterone		chemical - endogenous mammalian		1.564	1.01e-07	ADAMDEC1,ADM,AKR1C4,ASGR2,CA12,CDH1,CSF1,CXCL10,CXCL8,FN1,GATA2,HLA-DQB1,ID1,IL12B,IL27,ISG20,mir-29,MME,MMP9,MT2A,MX1,NUPR1,OCLN,PIGR,THBS1	109 (20)
NCOR1		transcription regulator	Inhibited	-2.813	1.04e-07	CDH1,CXCL10,DDX58,IFIT2,IRF7,ISG15,MMP9,OAS1,OAS2,ZBP1	119 (23)
ORMDL3		other		1.791	1.18e-07	CXCL10,CXCL8,MMP9,OAS1,OAS2,TNFSF13B	95 (11)
IFNK		cytokine	Activated	2.236	1.18e-07	CXCL10,EIF2AK2,IFIH1,MX1,OAS1,ZBP1	104 (12)
APP		other	Activated	3.782	1.38e-07	BMP4,C1R,CA12,CDH1,CMPK2,CSF1,CXCL10,CXCL8,DDX58,FN1,GBP2,GBP4,GBP6,HERC6,IFI16,IFIH1,IFIT2,IL12B,IL27,IRF7,ISG20,MME,MMP9,OCLN,RNF213,RSAD2,RTP4,SLAMF8,USP18,XAF1	106 (18)
IL15		cytokine	Activated	2.629	1.43e-07	CD274,CDH1,CSF1,CXCL10,CXCL8,FCGR3A/FCGR3B,GNLY,GZMB,HLX,IFI6,IL12B,IL15RA,ISG15,ITGB5,KLF2,MIF,MX1,P2RY6,PRF1,TRIM5	118 (16)
OPRM1		G-protein coupled receptor		-0.447	1.57e-07	ADM,CDH1,GZMB,MMP9,PRF1	101 (19)
NR3C1		ligand-dependent nuclear receptor		-0.072	1.65e-07	ADM,C1R,COL1A1,COL1A2,COL5A1,CPB2,CXCL10,CXCL8,DNASE1L3,FN1,GBP2,GPX3,GZMA,IFI6,IFIH1,IFIT2,IL12B,IL15RA,ISG15,MMP9,MT2A,OCLN,PIGR,PLEKHF1,THBS1,ZFYVE28	132 (23)
CSF1	1.45	cytokine		-1.023	1.68e-07	CD209,CLEC7A,CSF1,FCGR3A/FCGR3B,FN1,FOLR2,IL12B,IRF7,ITGB5,KLF2,MMP9,OSCAR,P2RY12,SIGLEC1,THBS1	126 (27)
PTEN		phosphatase		-0.834	1.98e-07	ADAMDEC1,ADM,AGBL3,CA12,CD274,CDH1,CXCL10,CXCL8,FN1,GATA2,GPX3,IL12B,ISG15,MAFK,MME,MMP9,MT2A,PKLR,SLCO2B1,SORD,SULF2,TGFA,THBS1,UBA7,VNN1	98 (18)
glucocorticoid		chemical drug		-1.551	2e-07	ADRB3,CALD1,COL1A1,CSF1,CXCL8,FN1,GBP1,GPX3,GZMB,IL12B,IL1R2,MIF,MMP9,MT2A,OAS1,PIGR	108 (17)
phytohemagglutinin		chemical drug		-0.041	2e-07	COL1A2,CSF1,CXCL10,CXCL8,FBN1,FOLR2,GATA2,GZMB,HPGD,IL15RA,IL1R2,KLF2,mir-223,MMP9,PGA5 (includes others),PRF1	120 (20)
NR1H3		ligand-dependent nuclear receptor		1.387	2.21e-07	ADRB3,CD274,CD300E,CXCL10,GBP4,GPX3,IFIT2,IL12B,IRF7,MIF,MMP9,PKLR,THRB,ZBP1	81 (9)
RELA		transcription regulator	Activated	2.14	2.22e-07	CD274,CDH1,COL1A1,COL1A2,CXCL10,CXCL8,FN1,GBP1,ID1,IL12B,IL15RA,IL27,IRF7,ISG15,ISG20,MIF,mir-29,MMP9,OAS2,P2RY2	109 (19)
IFNA17		cytokine		1.982	2.42e-07	CXCL10,EIF2AK2,IFIH1,MX1,ZBP1	74 (7)
CD28		transmembrane receptor	Activated	2.299	2.99e-07	C2,CD274,CXCL8,DDX58,GBP1,GBP2,GZMA,GZMB,H2AC6,HLA-DQB1,IL15RA,IL27,KLF2,ORAI2,PKLR,PSMF1,THBS1	110 (21)
CD40LG		cytokine		1.583	3.08e-07	CSF1,CXCL10,CXCL8,EIF2AK2,GZMB,HLA-DQA2,HLA-DQB1,IFI44,IFI6,IFIT2,IL12B,IL27,ISG15,MIF,MT2A,MX1,PML,TNFSF13B	107 (17)
IgG		complex		1.181	3.22e-07	ADM,CD209,COL1A1,CSF1,CXCL10,CXCL8,DDX58,FN1,FOLR2,IFIH1,IFITM3,IL12B,IL1R2,ISG15,MMP9,THBS1	109 (21)
FOS		transcription regulator		1.55	3.28e-07	CDH1,COL1A1,CXCL10,CXCL8,CYP2J2,EMB,EPHX2,FBN1,FN1,FOLR2,HPGD,IFI16,IGDCC3,IL12B,IL27,ITGB4,MAFK,MMP9,MT2A,PTPRO,SULF2,XAF1	63 (17)
PI3K (family)		group	Activated	2.257	3.66e-07	ADM,CD274,CDH1,CXCL10,CXCL8,IL12B,ISG15,KLF2,MMP9,THBS1	124 (23)
CD3		complex	Activated	3.342	3.88e-07	C1R,C2,CD274,COX7A1,CXCL10,CXCL8,GBP1,GZMA,GZMB,H2AC6,HLA-DQB1,IL12B,IL15RA,ITGB5,ORAI2,P2RY2,PKLR,PRF1,PSMF1,THBS1,TRIM5,UBE2L6,XAF1	120 (24)
CCR2		G-protein coupled receptor		-1.706	3.97e-07	COL14A1,COL1A1,COL1A2,CSF1,CXCL10,FBN1,FN1,IL12B,MMP9,THBS1	107 (22)
LIMIT		other		1.982	4.26e-07	GBP1,GBP2,GBP4,GBP5
pristane		chemical toxicant		1.477	4.53e-07	CXCL10,FN1,IFI16,IL12B,IRF7,ISG15,TNFSF13B	102 (15)
RACK1		enzyme		-1.664	6.52e-07	COL1A2,HERC5,IFI44,IFIT2,ISG15,RSAD2	91 (13)
ZEB1		transcription regulator		-0.679	6.63e-07	CDH1,COL1A1,COL1A2,CXADR,FN1,ITGB4,MMP9,OAS1,THBS1	92 (11)
PDGFB		growth factor		-1.123	6.96e-07	COL1A1,COL1A2,CXCL8,FN1,KLF2,mir-29,MMP9,THBS1	101 (20)
mir-29	-1.139	microRNA		1.26	7.26e-07	CCL8,CDH1,COL1A1,COL1A2,FLT3,FN1,IL12B,mir-29,THBS1	103 (23)
PARP1		enzyme		0.332	7.46e-07	CD274,CDH1,CXCL10,CXCL8,GBP2,GBP4,GBP6,IL12B,MMP9,TGFA	108 (18)
BLM		enzyme			8.45e-07	IFI44L,ISG20,MX1,OAS1
IKZF3		transcription regulator	Inhibited	-2.121	8.7e-07	DDX58,FN1,IFI27,IFI6,IFIT5,IRF7,RNF213,RTP4
SNAI1		transcription regulator		0.074	1.13e-06	BMP4,CDH1,COL1A1,COL1A2,CXADR,CXCL8,FN1,HPGD,ID1,MMP9,OCLN	102 (20)
RPS6KA		group			1.19e-06	COL1A2,CXCL8,FN1
TMPRSS2-ERG		fusion gene/product		0.102	1.25e-06	CDH1,COL5A1,ID1,IFI44,KRT23,MME,MMP9,NUPR1,P2RY2,THBS1	66 (6)
CREBBP		transcription regulator		0.168	1.31e-06	CDH1,COL1A2,CSF1,CXCL10,CXCL8,EPSTI1,FRMD4A,ISG15,KLF2,mir-223,MMP9,PKLR,PLEKHF1,PRF1,RSAD2,RTP4,USP18	102 (20)
PF4		cytokine		1.784	1.47e-06	CMPK2,CXCL8,DDX58,EPSTI1,GATA2,ISG15,RSAD2,USP18
UBA7	1.521	enzyme		-1.992	1.51e-06	DDX58,DHX58,ISG15,OAS1	70 (7)
LDL		complex		-0.359	1.61e-06	CCL8,CXCL10,CXCL8,CYP2J2,EMB,ID1,IFIT2,IL12B,IRF7,MMP9,MX1,OSCAR,SIGLEC1,VNN1	101 (19)
ROCK		group		1	1.63e-06	CDH1,COL1A1,CXCL8,DMD,FN1,MAFK,THBS1	101 (22)
SP600125		chemical drug		0.748	1.63e-06	ADM,COL1A1,CXCL10,CXCL8,EMB,FN1,GBP2,IL12B,IL27,ISG15,ITGB4,ITGB5,MMP9,NUPR1,THBS1	109 (19)
AHR		ligand-dependent nuclear receptor		1.843	1.73e-06	ADM,CD274,CDH1,COL14A1,COL1A1,COL1A2,COL5A1,CXCL10,EPHX2,FN1,IL1R2,KLF2,MT2A,OCLN,PKLR,SDSL,SLAMF8,THBS1	118 (24)
IFNGR1		transmembrane receptor		0.816	1.85e-06	COL1A1,CXCL10,FN1,IFI6,IRF7,MMP9,MX1	117 (20)
DCN		other		0.441	1.85e-06	CDH1,COL1A2,CXCL10,FBN1,HLA-DQB1,MMP9,THBS1	115 (22)
tetradecanoylphorbol acetate		chemical drug		0.518	1.92e-06	ADM,ADRB3,APOBEC3A,BMP4,CD209,CDH1,CSF1,CXCL10,CXCL8,DAB2,EIF2AK2,FBN1,GATA2,GZMB,ID1,IFI16,IL12B,IRF7,ISG15,KLF2,mir-24,mir-29,MME,MMP9,MT2A,OAS1,OCLN,P2RY2,PRF1,PTPRO,TGFA,THBS1	130 (22)
IGF1		growth factor		0.041	1.98e-06	ADM,ASGR2,BMP4,CDH1,COL14A1,COL1A1,COL1A2,CSF1,CXCL8,DMD,EIF2AK2,FN1,GATA2,ID1,IFITM3,ITGB5,MIF,NUPR1,OCLN,TGFA,THBS1	113 (21)
EGFR		kinase		0.263	2.01e-06	CD274,CDH1,CMA1,COL1A1,CXCL10,CXCL8,FBN1,GBP1,GZMB,HMGB3,ID1,ITGB5,mir-29,MME,MMP9,PRF1,TGFA,THBS1,UGT8	118 (24)
CXCL12		cytokine		0.369	2.05e-06	CDH1,COL1A1,CXCL10,CXCL8,FN1,ID1,IFI27,ITGB4,MAFK,mir-24,MMP9,THBS1	110 (24)
CAT		enzyme		0.964	2.1e-06	ADM,COL1A1,CXCL8,FN1,MMP9,THBS1,XAF1	86 (19)
MRTFB		transcription regulator		0.853	2.45e-06	ADM,CALD1,CMA1,DAB2,FILIP1L,HPGD,ID1,MAFK,MAPK13,PTPRO,THBS1	12 (2)
Stat1-Stat2		complex		1.98	2.49e-06	EIF2AK2,IL12B,IRF7,OAS1
RNASEH2B		other			2.49e-06	CXCL10,IFI44,ISG15,OAS1	53 (4)
SMAD3		transcription regulator		-1.103	2.55e-06	CDH1,COL1A1,COL1A2,CXCL10,FN1,GZMA,GZMB,ID1,IL12B,ITGB5,mir-29,MMP9,TGFA,THBS1	104 (23)
CEBPB		transcription regulator		-0.824	2.7e-06	ADM,ADRB3,C2,CD274,COL1A1,COL1A2,CPB2,CXCL10,CXCL8,DAB2,FCAR,FCGR3A/FCGR3B,FN1,GNLY,ID1,IFIT2,IFITM3,IL12B,IRF7,mir-223,NUPR1	108 (19)
ITGB1		transmembrane receptor		0.672	2.8e-06	CDH1,COL1A1,COL1A2,CXCL8,FN1,IL12B,ITGB4,MMP9,OLFML3,THBS1	69 (21)
SP110		transcription regulator	Inhibited	-3.162	2.8e-06	BMP4,CXCL10,DMD,IFI27,IFI6,IFIH1,IFITM3,MX1,OAS1,TRIM5
Pam3-Cys-Ser-Lys4		chemical reagent		0.539	2.9e-06	CCL8,CD274,CXCL10,CXCL8,IFI16,IL12B,IL27,IRF7,MMP9,TARM1,TNFSF13B	102 (17)
EIF4E		translation regulator		0.333	2.92e-06	CLEC7A,FN1,GPX3,HLA-DQB1,IFI16,IFIT2,IL15RA,MMP9,P2RY12,SLCO2B1,TGFA,UBA7
mezerein		chemical - endogenous non-mammalian			2.96e-06	FN1,IFI6,IFIH1,MX1,OAS2
P38 MAPK		group		1.39	3.12e-06	BATF2,CCL8,CXCL10,CXCL8,FN1,GBP1,IL12B,IRF7,ITGB4,MIF,MMP9,OCLN,PML,RAB7B,TGFA,THBS1	63 (19)
TET2		enzyme		-0.632	3.18e-06	CMPK2,FN1,IFI16,IFIT2,IFITM3,KLF2,P2RY2,RSAD2,SLC16A12,TGFA	78 (7)
CHUK		kinase		1.486	3.21e-06	CSF1,CXCL10,CXCL8,GBP2,GBP4,IFI16,IFIT2,IL12B,ISG15,MMP9,TGFA,TNFSF13B	109 (14)
aspirin		chemical drug		1.525	3.24e-06	ADM,CSF1,CXCL10,CXCL8,FBN1,HPGD,IL12B,IL17RD,MMP9,OCLN,THBS1	111 (21)
GAPDH		enzyme	Inhibited	-2.449	3.31e-06	C2,IFI6,IFIT2,OAS1,OAS2,UBE2L6	74 (7)
IKZF1		transcription regulator		-1.57	3.31e-06	CRACDL,CYP2J2,EPSTI1,FLT3,FN1,IFI16,IFI27,IFI6,IFIT5,RNF213,RTP4,SASH1,SULF2	15 (2)
CG		complex		1.741	3.59e-06	ADM,BMP4,C1R,C2,CCL8,CDH1,CSF1,CXCL10,CXCL8,DMD,EMB,EPSTI1,GBP6,HPGD,IL15RA,IL1R2,ITGB5,MMP9	70 (17)
ilomastat		chemical drug		-0.9	3.76e-06	CDH1,CXCL10,CXCL8,MMP9,OCLN	115 (26)
TNFRSF8		transmembrane receptor		-1.412	3.77e-06	CXCL8,GBP1,GBP2,GZMB,IFI16,NKG7,PRF1	82 (7)
CCN1		other		-0.728	3.78e-06	COL1A1,COL1A2,CXCL10,CXCL8,FN1,IL12B,MIF,MMP9	75 (16)
BMP7		growth factor		1.036	3.81e-06	BMP4,CALD1,CDH1,COL1A1,COL1A2,COX7A1,CXCL8,FN1,ID1,MMP9,OCLN	94 (24)
YAP1		transcription regulator		-0.387	3.86e-06	CD274,CDH1,COL1A1,CSF1,CXCL8,DAB2,DNASE1L3,FN1,ID1,IFIT2,IL12B,mir-29,NUPR1,OCLN,THBS1	98 (20)
COPA		transporter			3.88e-06	CXCL8,IL12B,ISG15,RSAD2	94 (12)
SD6		chemical reagent		1.98	3.88e-06	IFI27,MX1,MX2,OAS1
IL17A		cytokine		1.237	3.95e-06	CD274,CDH1,COL1A1,CXCL10,CXCL8,GBP2,IL12B,IL27,ISG15,KLF2,MMP9,OCLN,S100A7,TGFA	106 (18)
FOSL1		transcription regulator		-1.868	4.13e-06	ADM,CXCL8,CYP2J2,HPGD,mir-29,MMP9,MT2A,THBS1	101 (17)
Akt		group		0.409	4.51e-06	ADM,CD274,CDH1,CXCL10,CXCL8,FN1,GATA2,HPGD,IL12B,IL27,ITGB5,MME,MMP9,MT2A,THBS1,UGT8	111 (18)
poly dA-dT		chemical reagent	Activated	2.229	4.7e-06	CXCL10,CXCL8,ISG15,RSAD2,ZBP1	98 (18)
PDGFRbeta-recognizing cyclic peptide		chemical reagent			4.71e-06	COL1A1,COL1A2,FN1
miR-499a-5p inhibitor		chemical reagent			4.71e-06	EIF2AK2,MX1,OAS1
miR-208b inhibitor		chemical reagent			4.71e-06	EIF2AK2,MX1,OAS1
uric acid		chemical - endogenous mammalian		0.75	4.9e-06	CXCL8,EIF2AK2,IFIT2,IL12B,IRF7,ISG15,MAPK13,RSAD2,USP18	98 (18)
WWTR1		transcription regulator	Inhibited	-2.941	4.9e-06	BMP4,COL1A1,CXCL8,DDX58,FN1,IFIH1,IRF7,MX1,OAS1	106 (16)
BRD4		kinase		-1.043	5.19e-06	CD274,COL1A1,COL1A2,COL5A1,CXCL8,FBN1,FN1,ITGB5,SORD,THBS1	95 (11)
MSC		transcription regulator		1.89	5.23e-06	EPSTI1,IFI27,IFI44,IFI44L,IRF7,SDSL,XAF1
GLI1		transcription regulator		-0.317	5.31e-06	ABCC3,CA12,CDH1,CMPK2,COL1A1,CSF1,CXCL8,EMB,FLT3,HPGD,ID1,IL17RD,IL1R2,ITGB4,MICAL2,MMP9,MT2A,S100A7,TNFSF13B
calcitriol		chemical drug		-0.695	5.4e-06	ABCC3,CDH1,CSF1,CXCL10,CXCL8,FBN1,FN1,HPGD,ID1,IFI44L,IL12B,IRF7,ISG15,KRT23,MX1,NUPR1,OCLN,OSCAR,RSAD2,SDSL,THBS1	111 (20)
Tnf (family)		group		1.02	5.5e-06	ABCC3,CCL8,CSF1,CXCL10,CXCL8,EIF2AK2,IL12B,MMP9,OCLN,TNFSF13B	74 (16)
TGFB3		growth factor		-0.324	5.62e-06	CDH1,COL1A1,COL1A2,COL5A1,FN1,MICAL2,MMP9,OCLN,THBS1	106 (22)
IL13		cytokine		-1.24	6.05e-06	ADAMDEC1,CD209,CLEC10A,CLEC7A,COL1A1,COL1A2,CXCL10,CXCL8,FCRL3,FN1,GPX3,IL12B,IL1R2,MMP9,THBS1,TNFSF13B,VNN1	75 (21)
LY294002		chemical drug		-0.233	6.06e-06	CCL8,CD274,CDH1,COL1A1,COL1A2,CXCL10,CXCL8,DNASE1L3,FN1,GBP1,IL12B,IL1R2,ISG20,ITGB5,MMP9,MT2A,P2RY6,PKLR,THBS1	63 (15)
IKBKE		kinase		1.781	6.28e-06	CXCL10,CXCL8,IFI16,IFIH1,IFIT2,IRF7,MMP9,RSAD2	93 (20)
HOTAIR		other		-1.097	6.84e-06	CDH1,COL1A1,mir-29,MMP9,MX1,OAS1	90 (12)
pembrolizumab		biologic drug	Activated	2.433	6.84e-06	CCL8,CD274,GZMA,GZMB,OAS1,PRF1
ELAVL1		other		1.131	7.06e-06	CCL8,CDH1,GBP6,IFI16,IFI44,IFIH1,IFITM3,IL1R2,OAS1,OAS2,PIGR,USP18	77 (7)
SNAI2		transcription regulator		0.271	7.12e-06	CDH1,COL1A1,FN1,HPGD,ITGB4,MMP9,OCLN	71 (19)
NFkB (complex)		complex	Activated	2.579	7.16e-06	ADM,C1R,CCL8,CD274,CDH1,COL1A2,CSF1,CXCL10,CXCL8,FN1,GBP2,HERC5,IL12B,IL15RA,IL27,IRF7,ISG15,mir-29,MMP9,P2RY2,RSAD2	108 (17)
interferon beta-1a		biologic drug			7.35e-06	GBP5,GNLY,GZMB,IFI6,IRF7,MMP9,MX1,TNFSF13B,TREX1	81 (9)
IL18		cytokine		1.885	8.19e-06	CDH1,CSF1,CXCL10,CXCL8,FCGR3A/FCGR3B,GZMA,GZMB,HLX,MMP9,NKG7,PRF1	108 (20)
alitretinoin		chemical drug		-0.387	8.2e-06	ABCC3,CCL8,CXCL10,CYP4F2,DNASE1L3,FN1,FOLR2,ISG15,MMP9,UBA7	95 (17)
SAMHD1		enzyme	Inhibited	-2	8.27e-06	DDX58,IFI27,IFI6,MX1
prexasertib		chemical drug		1.134	8.68e-06	ADM,IFIH1,IFIT2,IRF7,MMP9,SIGLEC1,VNN1
sirolimus		chemical drug		1.336	8.78e-06	ADM,CALD1,CD209,CD274,COL1A1,COL1A2,CSF1,EIF2AK2,FN1,ID1,IL12B,IL27,IRF7,ISG15,KLF2,mir-24,mir-29,MMP9,OSCAR,PML	114 (15)
Ifn gamma		complex		1.772	9.32e-06	CXCL10,CXCL8,EIF2AK2,GBP1,IFI44L,MMP9,PML,XAF1	120 (21)
ITGB3		transmembrane receptor		-1.045	9.56e-06	CD274,COL1A1,COL1A2,CSF1,FN1,ITGB5,MMP9	103 (19)
TREM1		transmembrane receptor		0.927	9.93e-06	CD274,CSF1,CXCL10,CXCL8,HES4,IFIT2,IL12B,IL15RA,ISG15,KCNJ2,THBS1	122 (21)
RHOA		enzyme		-0.218	1.01e-05	CDH1,COL1A1,CXCL10,CXCL8,FN1,ITGB5,MMP9,OCLN	90 (23)
HMOX1		enzyme		0.732	1.08e-05	CD274,COL1A1,CXCL10,CXCL8,GPX3,ID1,IL12B,MMP9,THBS1	102 (19)
LOXL2		enzyme			1.15e-05	CDH1,FN1,MMP9,OCLN	58 (7)
IFN alpha receptor		complex			1.17e-05	COL1A2,IRF7,MX1	68 (7)
H3B-8800		chemical drug			1.17e-05	CXCL10,MX1,OAS1
sulfamethoxazole/trimethoprim		chemical drug			1.17e-05	CXCL10,CXCL8,IRF7
angustibalin		chemical - endogenous non-mammalian			1.17e-05	COL1A1,COL1A2,FN1	81 (7)
HIF1A		transcription regulator		1.309	1.18e-05	ADM,CD274,CDH1,CSF1,CXCL10,CXCL8,FN1,H2AC6,ID1,IFI16,IL12B,IL27,ITGB5,MIF,MMP9,RAB20,TGFA,THBS1	121 (22)
SMARCB1		transcription regulator		0.803	1.2e-05	BMP4,CDH1,COL14A1,COL1A1,CSF1,EIF2AK2,IFI16,IL12B,IL15RA,MX1,OAS1	104 (16)
Smad2/3-Smad4		complex		-0.277	1.26e-05	CDH1,COL1A1,COL1A2,IRF7,ITGB5	37 (6)
E. coli lipopolysaccharide		chemical - endogenous non-mammalian		1.223	1.38e-05	CCL8,CXCL10,CXCL8,IL12B,IL27,MMP9,MX1	93 (17)
Salmonella enterica serotype abortus equi lipopolysaccharide		chemical toxicant		0.497	1.4e-05	ADAMDEC1,CD274,GBP1,HES4,IFIT2,IL12B,IL15RA,ISG15,KCNJ2,THBS1	92 (7)
THPO		cytokine		0.651	1.45e-05	CMPK2,DDX58,EPSTI1,GATA2,ISG15,mir-223,RSAD2,USP18	72 (7)
AGT		growth factor		-0.21	1.48e-05	ADM,CCL8,COL1A1,COL1A2,COL5A1,COX7A1,CREB5,CXADR,CXCL10,CXCL8,CYP2J2,DAB2,FN1,IFI16,ITGB5,KCNJ2,MIF,mir-24,mir-29,MMP9,OCLN,PI16,SIGLEC1,TGFA,THBS1	105 (22)
PDGF BB		complex		0.134	1.5e-05	ADM,BMP4,CALD1,CCL8,CSF1,CXCL8,DAB2,FN1,FOXS1,GBP2,MAFK,mir-24,MMP9,THBS1	107 (22)
bleomycin		biologic drug		-1.532	1.5e-05	BMP4,COL1A1,COL1A2,CXCL10,FN1,ID1,IL27,MIF,mir-29,MMP9,THBS1	85 (21)
IFNL2		other	Activated	2	1.55e-05	CXCL10,IRF7,MX1,RSAD2	83 (11)
TAP1		transporter		-1.998	1.55e-05	CXCL8,EIF2AK2,MX1,OAS1	66 (7)
ST6GAL1		enzyme		0.967	1.55e-05	CDH1,CXCL8,FN1,OCLN	101 (22)
MET		kinase		0.819	1.55e-05	CD274,CDH1,CXCL8,DAB2,FN1,HLX,IL15RA,mir-24,TGFA	80 (21)
erlotinib		chemical drug		-0.563	1.56e-05	CXCL8,FBN1,FN1,IL12B,MME,OCLN,PML,TGFA	98 (23)
tacrolimus		chemical drug		-0.832	1.57e-05	COL1A1,CXADR,CXCL10,CXCL8,FN1,GZMA,GZMB,IL1R2,OCLN,OSCAR,PRF1,TRPM6	128 (21)
S100A9		other	Activated	2.371	1.63e-05	CD274,CXCL10,CXCL8,GZMB,ISG15,ITGB4,MMP9,PTPRO,RAB20,USP18	101 (17)
wortmannin		chemical drug		-0.017	1.64e-05	CDH1,COL1A1,COL1A2,CSF1,CXCL10,CXCL8,FN1,IL12B,ITGB5,MMP9,MT2A	86 (19)
IL1A		cytokine		1.482	1.7e-05	CCL8,CD274,CSF1,CXCL10,CXCL8,GBP1,IL12B,IL1R2,MMP9,MT2A,P2RY6,S100A7	120 (17)
NFKB1		transcription regulator		0.063	1.8e-05	CD274,COL1A1,COL1A2,CSF1,CXCL10,CXCL8,FN1,GBP1,IFI16,IL12B,ISG15,mir-29,MMP9	111 (17)
MAP2K6		kinase		1.993	1.8e-05	CCL8,CXCL10,CXCL8,IFIT2,ISG15,MMP9,OSCAR	102 (18)
SQSTM1		transcription regulator		-0.218	1.84e-05	CXCL10,IL12B,IL15RA,ISG15,MX2,RSAD2	82 (18)
Histone h3		group			1.85e-05	BMP4,CDH1,COL1A2,CXCL10,CXCL8,GATA2,ID1,IFI6,IFITM3,IRF7,KLF2,mir-223,MMP9,MX1,PKLR,RSAD2,USP18	124 (23)
VHL		transcription regulator		-0.905	1.96e-05	CA12,CDH1,DAB2,FILIP1L,FN1,IFITM3,MIF,mir-29,TGFA	69 (8)
MAPK9		kinase		0.309	1.99e-05	BMP4,CXCL8,DMD,IFI16,IL12B,IL15RA,ISG20,ITGB4,MIF,MMP9	110 (17)
WP1066		chemical drug		0.254	2.05e-05	CD274,CDH1,FN1,mir-223	84 (11)
MAPKAP1		other		1.951	2.05e-05	CXCL10,IFI16,IFIT2,OAS2	77 (8)
FHL2		transcription regulator		0	2.05e-05	CLEC10A,CXCL10,CXCL8,IL12B,MRC2,OCLN	89 (11)
dextran sulfate		chemical drug		0.03	2.07e-05	BMP4,CD209,CXCL10,CXCL8,IFITM3,IL12B,IRF7,ISG15,MMP9,OCLN,P2RY2,PIGR,THBS1	115 (20)
ITGAV		transmembrane receptor		-0.9	2.08e-05	CDH1,COL1A1,COL1A2,FN1,MMP9	93 (19)
Mek		group		-0.725	2.15e-05	CDH1,COL1A2,CXCL10,CXCL8,DDX58,GBP2,ID1,IL12B,mir-29,MME,MMP9,THBS1,UGT8,XAF1	108 (23)
IFI16	1.14	transcription regulator	Activated	2.608	2.31e-05	CXCL10,CXCL8,DDX58,IFI16,ISG15,MIF,OAS1	121 (20)
EWSR1-FLI1		fusion gene/product		-0.404	2.31e-05	ADM,CALD1,FILIP1L,HPGD,ID1,PTPRO,THBS1
IFN Lambda		group			2.32e-05	DDX58,OAS1,OAS2
ZNF395		transcription regulator			2.32e-05	IFI16,IFI44,IFIT2
miR-874-3p (miRNAs w/seed UGCCCUG)		mature microRNA			2.32e-05	COL1A1,FN1,NUPR1
Ifna4		other			2.32e-05	FLT3,IRF7,ISG15
coxsackievirus A21		biologic drug			2.32e-05	CD274,CXCL10,DDX58
ethanol		chemical - endogenous mammalian		0.252	2.4e-05	ADM,BMP4,COL1A2,CXCL8,EPHX1,GZMB,ID1,IFIT2,IL12B,IL1R2,IRF7,mir-29,MME,MMP9,OCLN,PRF1	99 (18)
VEGFA		growth factor		0.849	2.55e-05	ADRB3,BMP4,COL1A1,CXCL10,CXCL8,FN1,GBP1,HLA-DQB1,HLX,ID1,MMP9,OCLN,THBS1	100 (23)
alefacept		biologic drug		-1.387	2.55e-05	CXCL8,FCGR3A/FCGR3B,GNLY,GZMB,IL12B,PRF1
ITGB6		other		-0.686	2.66e-05	CDH1,COL1A1,COL1A2,MMP9	83 (20)
pyrrolidine dithiocarbamate		chemical reagent		-0.834	2.68e-05	COL1A1,CXCL10,CXCL8,GZMB,IRF7,ITGB5,MMP9,PRF1	109 (19)
S100A8		other	Activated	2.405	2.78e-05	CD274,CXCL10,CXCL8,GZMB,ISG15,ITGB4,MMP9,PTPRO,RAB20,USP18	105 (18)
IGF2BP1		translation regulator	Inhibited	-2.177	2.82e-05	COL14A1,COL1A1,COL1A2,COL5A1,OCLN
FOSL2		transcription regulator		-0.298	2.83e-05	COL1A2,CXCL8,CYP2J2,FOLR2,HPGD,ITGB4	61 (10)
IL2		cytokine		1.928	2.89e-05	CD274,CDH1,CSF1,CXCL10,CXCL8,FCGR3A/FCGR3B,GZMA,GZMB,HLA-DQA2,HLA-DQB1,IFI6,IL12B,IL1R2,ISG15,ISG20,LY6E,MME,MMP9,MX1,PRF1,SORD	110 (16)
C3		peptidase		1.631	2.95e-05	CDH1,CSF1,CXCL10,CXCL8,FN1,IL12B,ZBP1	95 (19)
CD40		transmembrane receptor		1.041	2.99e-05	CSF1,CXCL10,CXCL8,GZMB,HLA-DQB1,IL12B,IL15RA,IL27,MMP9,PRF1,TNFSF13B	102 (17)
ERK1/2		group		-0.653	3.01e-05	CCL8,CMA1,COL1A1,CXCL10,CXCL8,FN1,HPGD,ID1,IL12B,IL17RD,mir-24,MMP9,VNN1	104 (20)
IL32		cytokine		0.764	3.13e-05	CXCL8,EIF2AK2,IL12B,MMP9,MX1,OSCAR	84 (17)
dasatinib		chemical drug		1.477	3.26e-05	COL1A1,COL1A2,CXCL10,FN1,IL12B	86 (19)
IL36A		cytokine		0.391	3.26e-05	CXCL10,CXCL8,IL12B,MMP9,S100A7	104 (18)
trabectedin		chemical drug	Activated	2.2	3.26e-05	COL1A1,CXCL10,GZMB,MX1,PRF1
VGLL3		other		-1	3.4e-05	ADM,COL1A1,COL1A2,THBS1
FZD8		G-protein coupled receptor		-1.165	3.4e-05	BMP4,CDH1,COL1A1,FN1	30 (7)
tofacitinib		chemical drug		-1	3.4e-05	CXCL10,DNASE1L3,IL12B,ISG15	72 (7)
mycophenolic acid		chemical drug		1.134	3.44e-05	ADM,CD274,CXCL8,FN1,GBP1,MME,OCLN	68 (13)
CpG ODN 1668		chemical reagent		1.401	3.46e-05	CXCL10,CXCL8,IL12B,IL27,IRF7,ISG15	102 (18)
halofuginone		chemical drug		1.438	3.57e-05	COL1A1,COL1A2,CXCL10,EPHX1,FBN1,FN1,GPX3,MMP9,MS4A2	98 (19)
cigarette smoke		chemical toxicant		1.382	3.61e-05	ADM,CXCL10,CXCL8,FN1,GPX3,IL27,MMP9,MX1,OAS1,OAS2,P2RY2,P2RY6	112 (19)
IL6R		transmembrane receptor		-1.362	3.71e-05	ABCC3,COL1A1,COL1A2,CXCL10,CXCL8,FN1,MMP9	64 (19)
PIK3R1		kinase	Activated	2.015	3.71e-05	COL1A2,CXCL10,CXCL8,IL12B,IRF7,ISG15,MMP9	105 (17)
lithium		chemical drug		1.067	3.71e-05	CDH1,CXCL8,IL27,mir-24,MMP9,OCLN,THRB	112 (20)
TP73		transcription regulator		-0.181	3.73e-05	C1R,CDH1,CLEC7A,COL1A1,CXCL10,DRAM1,FN1,GATA2,ITGB4,NUPR1,P2RY2,PML,RAB7B,SLC4A3,THBS1	104 (17)
ETV4		transcription regulator		-0.555	3.76e-05	CDH1,CXCL8,FN1,HPGD,MMP9	28 (7)
Klrk1		transmembrane receptor		1.192	3.76e-05	CSF1,GZMA,HLX,NKG7,PRF1
NFKBIA		transcription regulator		-0.094	3.76e-05	CDH1,COL1A2,CSF1,CXCL10,CXCL8,FN1,GBP2,GPX3,GZMB,ID1,IFI16,IFI6,IL15RA,ISG15,LY6E,MMP9	109 (16)
NRG1		growth factor		-1.26	3.87e-05	CDH1,COL1A1,CXCL8,DAB2,FN1,GATA2,GPX3,ID1,ITGB5,MMP9,PKLR,THBS1	82 (21)
poly(dG-dC)		chemical reagent			4.03e-05	CXCL10,ISG15,RSAD2	87 (11)
TRIM14		other			4.03e-05	GBP5,IRF7,ISG15
EPRS1		enzyme			4.03e-05	COL1A1,COL1A2,FN1	79 (6)
GIP		other		1.671	4.21e-05	CXCL10,GBP2,GBP5,GBP6,IL12B,RSAD2	76 (7)
3M-001		chemical drug		1.387	4.31e-05	CXCL10,CXCL8,IL12B,ISG15,MX1	60 (7)
JUNB		transcription regulator		-1.594	4.38e-05	CD274,COL1A1,COL1A2,FN1,HPGD,IFI16,IL12B,ITGB4,MMP9	104 (19)
SMAD7		transcription regulator		0.211	4.38e-05	COL1A1,COL1A2,CXCL10,FN1,ID1,IL12B,mir-29,MMP9,TGFA	100 (19)
EZH2		transcription regulator		0.875	4.52e-05	BMP4,CDH1,COL1A1,COL1A2,COL5A1,CSF1,CXCL10,CXCL8,FBN1,FLT3,ID1,IL12B,KLF2,MMP9,TGFA	117 (26)
salmonella minnesota R595 lipopolysaccharides		chemical - endogenous non-mammalian	Activated	2.607	4.66e-05	CCL8,CMPK2,CXCL10,CXCL8,IFIT2,IL12B,ISG15,RSAD2	99 (16)
NFE2L2		transcription regulator		-1.245	4.74e-05	ABCC3,CDH1,COL1A1,CXCL10,CXCL8,EPHX1,FN1,GPX3,IFIH1,IL1R2,ISG15,LY6E,MMP9,OSCAR,PTPRO,RSAD2	117 (21)
ionomycin		chemical reagent		0.848	4.78e-05	CXCL10,CXCL8,EIF2AK2,GBP4,GZMB,IL12B,KCNJ2,MMP9,P2RY2,PRF1	90 (19)
TP53		transcription regulator		0.478	4.86e-05	ADRB3,BMX,C2,CDH1,COL14A1,COL1A1,COL1A2,COX7A1,CSF1,CXCL10,CXCL8,DRAM1,EPHX1,FN1,FRMD4A,GBP1,GPX3,HERC5,ID1,IFI16,IFI44L,IRF7,ISG15,ITGB4,ITGB5,KCNJ2,mir-223,mir-24,mir-29,MMP9,MX1,NUPR1,OAS1,ORAI2,PML,PTPRO,SULF2,TGFA,THBS1,XAF1	106 (19)
cisplatin		chemical drug		-0.435	4.87e-05	ABCC3,BMP4,CDH1,COL1A1,CSF1,CXCL10,CXCL8,DDX58,DRAM1,FN1,IFI6,IFIH1,ITGB4,mir-223,mir-29,MT2A,MX1,OCLN,PTPRO,SULF2,THBS1,TRPM6	120 (23)
NF2		other		1.131	4.92e-05	CDH1,DDX58,IFIT2,mir-29,MMP9	88 (24)
MAP2K1		kinase	Inhibited	-2.182	4.99e-05	ASGR2,CD274,COL1A1,COL1A2,CXCL8,DAB2,ITGB4,MMP9,RRAGD,THBS1	79 (22)
CLDN7		other		-1.941	5.24e-05	CA12,CXCL8,IFI44,IFI6,MMP9,MT2A,MX1,UBE2L6
staurosporine		chemical drug		-1.624	5.24e-05	COL1A1,COL1A2,CXCL8,GATA2,IFIT2,ISG15,MME,MMP9	109 (21)
CL097		chemical reagent			5.29e-05	CD274,CXCL10,IL12B,MX1	74 (7)
CSNK2A1		kinase		-1	5.29e-05	CDH1,FN1,ITGB4,KLF2	118 (22)
NCOA2		transcription regulator	Activated	2.926	5.34e-05	C1R,CXCL10,GBP5,GPX3,IFIT2,IRF7,ISG15,P2RY12,TRIM5	93 (12)
BCL6		transcription regulator		-1.411	5.39e-05	CD274,CLEC10A,COL1A1,CSF1,CXCL10,HERC5,HERC6,IL12B,PTPRO,UBA7,VWA5A	100 (18)
OSMR		transmembrane receptor			5.56e-05	CXCL10,DHX58,GBP2,GBP4,GBP5,OAS1	74 (7)
BCL3		transcription regulator		-0.331	5.56e-05	CD274,CXCL10,CXCL8,HLA-DQB1,ID1,S100A7	121 (20)
etanercept		biologic drug		-0.555	5.59e-05	CXCL10,CXCL8,EIF2AK2,GZMB,IL12B	99 (19)
SOCS3		phosphatase		-1.691	5.73e-05	CXCL10,IFIT2,IL12B,ISG20,MX1,OAS1,OAS2	87 (16)
TGFBR1		kinase		-1.432	5.73e-05	BMP4,CDH1,COL1A1,COL1A2,FN1,IL12B,ITGB5	90 (24)
PTK2		kinase		-1.285	6.09e-05	COL1A1,COL1A2,FN1,MMP9,OCLN,THBS1	95 (24)
emodin		chemical drug		0.152	6.09e-05	CDH1,CXCL10,CXCL8,FN1,MMP9,OCLN	105 (23)
ATP		chemical - endogenous mammalian		0.15	6.22e-05	CDH1,CXCL10,CXCL8,EIF2AK2,IL12B,IL27,P2RY2,THBS1	64 (17)
CIITA		transcription regulator	Activated	2.182	6.34e-05	COL1A1,COL1A2,HLA-DQB1,MMP9,OSCAR	85 (7)
THBS1	-1.438	other		0.2	6.34e-05	COL1A1,COL1A2,FN1,MMP9,THBS1	106 (24)
FCER1G		transmembrane receptor		-1	6.34e-05	CXCL8,IFIT2,IL12B,MX1,RSAD2	120 (21)
sorafenib		chemical drug	Inhibited	-2.219	6.34e-05	COL1A1,CXCL10,CXCL8,IFIT2,OAS1	100 (24)
laminaran		chemical drug	Activated	2.236	6.34e-05	CXCL10,CXCL8,IFI44L,MT2A,RSAD2	66 (7)
Gm20703		other			6.4e-05	CXCL10,GBP5,GBP6
4-(1-D-ribitylamino)-5-amino-2,6-dihydroxypyrimidine		chemical - endogenous non-mammalian			6.4e-05	GZMA,GZMB,PRF1
NR4A1		ligand-dependent nuclear receptor		0.961	6.48e-05	ADM,AKR1C4,COL1A1,COL1A2,CSF1,FN1,IL12B,ITGB4,LY6E,MMP9,OCLN,PKLR	114 (22)
methotrexate		chemical drug		-0.47	6.49e-05	C1R,C2,CCL8,CDH1,CSF1,CXCL10,CXCL8,GZMA,ID1,OCLN,THBS1	111 (18)
C5		cytokine		0.774	6.58e-05	CSF1,CXCL10,CXCL8,EIF2AK2,FN1,IL12B,IL27,MMP9	66 (15)
tributyrin		chemical drug		1.633	6.65e-05	ADM,CD274,CXCL8,GBP1,MME,OCLN
sunitinib		chemical drug		1.546	6.65e-05	COL5A1,CXCL10,FN1,ITGB5,mir-223,MMP9	101 (20)
PDCD1		transmembrane receptor	Inhibited	-2.414	6.65e-05	CXCL8,FAR2,FCRL3,GNLY,GZMA,GZMB	68 (7)
SRC		kinase		1.498	6.95e-05	CDH1,COL1A2,CXCL10,CXCL8,FN1,GBP1,ID1,MMP9	92 (15)
H-7		chemical - kinase inhibitor		-1.432	7.16e-05	COL1A1,COL1A2,FN1,IFIT2,ISG15	101 (15)
ERK		group		-0.366	7.24e-05	CDH1,COL1A1,CXCL10,CXCL8,EIF2AK2,FN1,IL12B,MMP9,RAB7B,TGFA,THBS1	106 (24)
C5AR1		G-protein coupled receptor		-1.091	7.25e-05	COL1A1,COL1A2,CXCL8,IL12B,IL27,MMP9	74 (13)
PRDM1		transcription regulator		-1.732	7.4e-05	CPA4,FAR2,GNLY,IFIT2,IRF7,MT2A,OAS1,OAS2,PRF1,RSAD2,SLCO2B1,TNFSF13B	92 (11)
etoposide		chemical drug	Activated	2.901	7.57e-05	CD274,COL1A2,CXCL10,CXCL8,GZMB,ID1,IFIT2,IRF7,MME,PRF1	118 (21)
ERBB2		kinase		-0.08	7.64e-05	ADRB3,CDH1,COL1A1,COL5A1,CXCL10,CXCL8,CYP2J2,EPHX2,EPSTI1,FN1,GBP6,GPX3,ID1,MAPK13,MIF,mir-223,mir-24,mir-29,MME,MMP9,RNF149,TGFA,THBS1,UGT8	106 (20)
troglitazone		chemical drug		0.935	7.66e-05	ADRB3,CDH1,COL1A1,COL1A2,COX7A1,CXCL10,CXCL8,FN1,GBP2,HMGB3,IFI16,MME,MMP9,USP18	104 (20)
aphidicolin		chemical toxicant		1.982	7.85e-05	IFI44L,ISG20,MX1,OAS1
spironolactone		chemical drug		1.134	8.03e-05	ABCC3,ADRB3,BMP4,COL1A1,COL1A2,FN1,SLCO2B1	105 (23)
naringenin		chemical - endogenous non-mammalian		0.106	8.05e-05	COL1A1,CXCL10,CXCL8,mir-29,MMP9	74 (20)
SATB1		transcription regulator		-1.526	8.18e-05	CDH1,EPSTI1,IL1R2,IRF7,KLF2,TGFA,TNFSF13B,UBE2L6,XAF1	82 (7)
SB-431542		chemical reagent		0.672	8.19e-05	BMP4,CDH1,COL1A1,FN1,FOLR2,GATA2,ID1,IL1R2	97 (22)
VDR		transcription regulator		-0.448	8.36e-05	ABCC3,CDH1,COL1A1,CSF1,CXCL10,CXCL8,ID1,IFI44L,IL12B,ISG15,NUPR1	109 (21)
HDAC3		transcription regulator			8.58e-05	CDH1,COL1A2,CXCL10,CXCL8,IL12B,MMP9,USP18	97 (19)
CD44		other		-0.908	8.88e-05	CD274,CDH1,CLEC7A,COL1A1,CXADR,FN1,IL1R2,KREMEN1,MMP9,THBS1	105 (20)
NRAS		enzyme		-0.198	8.88e-05	AGRN,COL1A2,EPHX1,FN1,GBP2,IFI16,IFIH1,ISG15,USP18,VNN1	106 (17)
NFkB (family)		group		0.672	9.03e-05	CXCL10,CXCL8,DRAM1,FN1,MMP9	106 (17)
sphingosine-1-phosphate		chemical - endogenous mammalian		0.411	9.15e-05	CDH1,CXCL10,CXCL8,FN1,IL27,MMP9,THBS1	67 (16)
PI3K (complex)		complex		-1.128	9.26e-05	CD274,CDH1,COL1A1,CXCL10,CXCL8,FN1,GATA2,IL12B,KLF2,MMP9,MT2A,THBS1	69 (19)
EFNA1		other		0.816	9.31e-05	FN1,HERC6,IRF7,ITGB4,S100A7,TRIM5	77 (7)
EP300		transcription regulator		-0.542	9.35e-05	CA12,COL1A2,CXCL8,EPSTI1,FN1,FRMD4A,ID1,IL12B,IL15RA,MME,PKLR,PLEKHF1,RSAD2,RTP4,USP18	101 (19)
HMGXB4		other	Activated	2	9.42e-05	CD274,IFIH1,IL27,RNF213
DEF6		other		-0.085	9.42e-05	CDH1,FN1,IL12B,MMP9	61 (15)
15-epi-lipoxin A4		chemical - endogenous mammalian			9.52e-05	BPI,CXCL8,IL12B	76 (12)
ZBED2		transcription regulator			9.52e-05	CMPK2,IRF7,MX1	77 (7)
FBXO42		other			9.52e-05	CSF1,CXCL8,MMP9
HMMR		transmembrane receptor			9.52e-05	CDH1,FN1,MMP9	117 (22)
MCAM		other			9.52e-05	CDH1,FN1,ID1	88 (13)
cholecalciferol		chemical - endogenous mammalian		-1.109	9.6e-05	CD209,CDH1,COL1A1,CSF1,CXCL10,FCAR,IL12B,SULF2	106 (24)
TAZ		enzyme		-0.71	9.79e-05	COL1A1,COL5A1,COX7A1,DNASE1L3,FN1,IFI16,IFIT2,IL12B,THBS1	97 (15)
estrogen receptor		group		-0.389	9.96e-05	CA12,CALD1,CDH1,COL5A1,CXCL8,FN1,LY6E,MMP9,OCLN,TGFA,UGT8	112 (21)
HGF		growth factor	Activated	2.598	0.0001	CDH1,COL1A1,COL1A2,CSF1,CXCL8,FN1,HLX,ID1,IL12B,IL15RA,ISG15,ISG20,MMP9,OCLN,TGFA,THBS1	91 (19)
NAMPT		cytokine		0.664	0.000101	CXCL10,CXCL8,FN1,ID1,MMP9	119 (20)
F2RL1		G-protein coupled receptor		0.934	0.000104	CXCL8,GBP2,GBP4,GBP6,ITGB4,MMP9,TGFA	104 (20)
semaxinib		chemical drug		1.067	0.000106	BPI,CLEC10A,CXCL10,EPHX2,IL1R2,MMP9,SLAMF8,THBS1	74 (15)
deferoxamine		chemical drug		1.839	0.000108	ADM,CDH1,CXCL8,IFI16,IFI6,IFIT5,ISG20,MX2,RSAD2,SULF2	103 (13)
N-nitro-L-arginine methyl ester		chemical drug		-0.957	0.00011	ADM,COL1A2,CSF1,CXCL8,FN1,IL12B,MMP9	105 (23)
IL37		cytokine		-1.982	0.000112	CSF1,CXCL10,CXCL8,IL27	61 (15)
LILRB1		transmembrane receptor		0	0.000112	ADM,CXCL8,IL12B,MMP9	35 (7)
xanthine oxidase		group			0.000113	DDX58,IFIH1
RPL19		other			0.000113	CXCL10,CXCL8	40 (7)
lipid A		chemical toxicant		0.555	0.000113	C2,CXCL10,CXCL8,IL12B,THBS1	106 (20)
FLT3	-1.083	kinase			0.000113	CXCL10,ID1,IFIT2,IL12B,IRF7	79 (13)
HBB		transporter		0	0.000113	COL1A2,CSF1,CXCL10,CXCL8,IL12B	75 (7)
TEAD1		transcription regulator		0	0.000118	ADM,CALD1,FILIP1L,PTPRO,TGFA,THBS1
ETS2		transcription regulator	Inhibited	-2.392	0.000118	BMP4,HPGD,IL12B,mir-223,mir-29,MMP9	42 (7)
Jnk		group		-1.037	0.000121	CD209,CDH1,CLEC10A,COL1A1,CXCL8,FN1,IL12B,MMP9,MRC2,OCLN	109 (21)
RARB		ligand-dependent nuclear receptor		0	0.000122	CXCL8,DDX58,FOLR2,GBP2,GBP6,ID1,IFI27,UBA7,USP18	96 (7)
norepinephrine		chemical - endogenous mammalian		-1.302	0.000122	ADRB3,COL1A2,CXCL8,FN1,ID1,IL12B,IL27,MMP9,PIGR	118 (22)
E. coli B5 lipopolysaccharide		chemical - endogenous non-mammalian		1.321	0.000122	AKR1C4,CD274,CXCL10,CXCL8,GBP2,IL12B,IL15RA,IL1R2,IL27,ISG20,THBS1	106 (19)
S100A4		other		0.223	0.000125	CDH1,FN1,MMP9,OCLN,THBS1	96 (22)
SERPINE1		other		1.166	0.000128	CDH1,CXCL8,FN1,HLA-DQB1,PI16,PRF1	75 (21)
molybdenum disulfide		chemical reagent	Activated	2.121	0.00013	AGRN,COL1A1,COL5A1,CXCL8,FBN1,FN1,IFI44,THBS1
HRAS		enzyme		1.095	0.000131	ADM,BMP4,CALD1,CDH1,COL1A1,COL1A2,CSF1,CXCL10,CXCL8,EPHX1,FN1,GPX3,IL17RD,ITGB4,ITGB5,MMP9,PML,SASH1,THBS1	111 (26)
tosylphenylalanyl chloromethyl ketone		chemical - protease inhibitor		-1.997	0.000132	CXCL8,EPHX2,GZMB,PRF1	91 (14)
DICER1		enzyme		-1.984	0.000134	CDH1,CXCL10,CXCL8,GZMB,IGDCC3,IL27,mir-29,MMP9,MT2A,OAS1,PRF1,THBS1	105 (22)
GPX8		enzyme			0.000135	CXCL10,FN1,ITGB4
ATP1B1		transporter			0.000135	EIF2AK2,MX1,OAS1	74 (7)
maraviroc		chemical drug			0.000135	COL1A1,COL1A2,CXCL10
PCI-34051		chemical reagent			0.000135	COL1A1,FN1,MMP9	38 (12)
Pkc(s)		group		0.048	0.000135	ADM,COL1A1,CXCL8,DMD,FN1,HPGD,IL12B,KCNJ2,MAFK,MMP9	95 (16)
JAK1		kinase	Activated	2.219	0.000138	EIF2AK2,ID1,IFIT2,IRF7,MX1,USP18	89 (15)
isotretinoin		biologic drug		-0.57	0.000138	CXCL8,HPGD,IL12B,MMP9,OAS1,S100A7	80 (18)
folic acid		chemical - endogenous mammalian			0.000138	CDH1,COL1A1,FN1,IFI27,IFI6,MMP9	111 (22)
ZFTA-RELA		fusion gene/product		1.342	0.000139	CSF1,CXCL10,FN1,IL15RA,IRF7
docosahexaenoic acid		chemical drug		-0.544	0.00015	CDH1,COL1A1,CSF1,CXCL8,HPGD,IL12B,MMP9,PKLR,THBS1	100 (19)
mir-155		microRNA		-0.849	0.000151	CD209,COL1A1,CXCL10,CXCL8,IL12B,IRF7,MME,MX1	112 (21)
BMP2		growth factor		0.771	0.000151	BMP4,CDH1,COL1A1,COL1A2,CSF1,EPHX2,FN1,ID1,IFI16,MMP9	71 (19)
SGPL1		enzyme		1.96	0.000155	DDX58,ISG15,MX1,OAS1
trametinib		chemical drug			0.000155	CD274,ISG15,MX1,ROR2
PLK2		kinase	Activated	2	0.000155	CMPK2,CXCL10,IFIT2,IL15RA
Mapk		group		1.432	0.000158	COL1A1,CXCL8,GZMB,HPGD,MMP9,PIGR,PRF1	105 (18)
forskolin		chemical toxicant		-0.226	0.000163	ADM,COL1A1,COL1A2,CSF1,CXCL10,DAB2,FN1,GBP1,GNLY,HLA-DQB1,HPGD,ID1,ITGB5,MIF,MMP9,PKLR,RAB20,THBS1,USP18,VNN2	85 (16)
sulforafan		chemical drug		0.277	0.000166	CXCL8,EPHX1,IL12B,mir-29,MMP9,OAS1,PML,USP18	111 (20)
losartan potassium		chemical drug		0.973	0.000166	COL1A1,CXCL10,CXCL8,FN1,GBP2,GBP6,ITGB5,MMP9	111 (20)
ETS1		transcription regulator	Inhibited	-2.494	0.000168	BMP4,COL1A2,FN1,GZMA,HPGD,IL12B,MMP9,PML,PRF1,TGFA	86 (19)
IL24		cytokine		1.462	0.00017	BATF2,CXCL8,EIF2AK2,IL12B,IL27	117 (19)
TFAP4		transcription regulator		0.305	0.00017	CDH1,FN1,ID1,IL12B,OCLN
dinoprost		chemical - endogenous mammalian		-1.957	0.000172	ADM,AKR1C4,ID1,MMP9,TGFA,THBS1	117 (24)
TERT		enzyme			0.000174	CALD1,CXCL8,IFI16,IFIT2,ISG15,MMP9,MX1,SASH1
PTGER2		G-protein coupled receptor		-0.342	0.000177	CDH1,CXCL10,CXCL8,IL1R2,IL27,MMP9,THBS1	107 (19)
CHI3L1		enzyme			0.000181	CALD1,CDH1,CXCL8,MMP9
PROCR		other		1.981	0.000181	GBP2,GBP4,GBP6,MMP9
NFIX		transcription regulator			0.000181	CCL8,CXCL8,IL27,PKLR
PLK4		kinase	Activated	2	0.000181	CMPK2,CXCL10,IFIT2,IL15RA
cerivastatin		chemical drug		0.896	0.000184	COL1A1,CXCL8,FN1,ITGB4,KLF2,MMP9	94 (22)
KLF2	1.038	transcription regulator		-0.475	0.000184	ADM,BMP4,CXCL8,ID1,ITGB4,ITGB5,MT2A,PRF1,THBS1	69 (9)
F2		peptidase		0.081	0.000186	CALD1,CCL8,COL1A1,CXCL10,CXCL8,DST,FN1,IL15RA,MIF,MMP9,THBS1	75 (18)
BAPTA-AM		chemical reagent		-0.271	0.000187	CDH1,COL1A1,CXCL10,CXCL8,FN1	81 (21)
tamoxifen		chemical drug		1.2	0.00019	ADM,BMP4,CDH1,COL1A1,COL1A2,CXCL8,EPHX1,FN1,ISG20,MIF,MX1,TGFA	83 (19)
PLX5622		chemical drug	Activated	2.449	0.000198	CSF1,CXCL10,IL27,MIF,OCLN,TNFSF13B
IRF4		transcription regulator		-1.075	0.0002	CXCL10,GBP1,IL12B,IL15RA,IRF7,ISG15,ISG20,OAS1,TNFSF13B	113 (20)
TEAD2		transcription regulator		0.447	0.000206	ADM,CALD1,FILIP1L,PTPRO,THBS1
dimethyl itaconate		chemical reagent	Inhibited	-2	0.000209	IFIT2,IFITM3,ISG15,RSAD2
UM101		chemical drug		-1	0.000209	CXCL10,CXCL8,GBP4,MMP9	51 (7)
GNA15		enzyme			0.000209	ADM,BMP4,CXCL8,DAB2,FOXS1,GBP2,MAFK	43 (7)
PRKCD		kinase		-0.451	0.000216	APOBEC3A,COL1A1,COL1A2,CXCL10,CXCL8,FBN1,IL12B,MMP9,OAS1	78 (17)
PTGS2		enzyme		0.608	0.000224	CD274,CDH1,CXCL10,CXCL8,FN1,ITGB4,KRT23,MMP9,VNN1	77 (18)
SRC (family)		group		1.22	0.000226	FN1,ID1,IL12B,IL27,KLF2	64 (18)
TEAD3		transcription regulator		0.447	0.000226	ADM,CALD1,FILIP1L,PTPRO,THBS1
MAP2K5		kinase		0.13	0.000226	CXCL8,ID1,KLF2,MMP9,THBS1	72 (13)
NOX4		enzyme		-1.457	0.000226	CDH1,COL1A1,CXCL8,FN1,TGFA	73 (22)
GLI2		transcription regulator			0.000233	BMP4,CDH1,CLEC7A,CXCL10,IFITM5,MMP9,TGFA
SYK		kinase		0.67	0.000233	CXCL10,CXCL8,ITGB4,KLF2,OAS1,OAS2,TNFSF13B	109 (20)
TP63		transcription regulator		0.02	0.000238	ADM,BMP4,CDH1,COL5A1,CXCL8,DST,FBN1,FN1,ID1,ITGB4,P2RY2,PKLR,S100A7,STON2,THBS1	91 (21)
NFAT5		transcription regulator		0.169	0.00024	C2,COL1A1,COL1A2,CXCL10,HLA-DQB1,IFI16,IFIT2,RSAD2	84 (12)
EGR1		transcription regulator		-0.562	0.000242	CDH1,COL1A1,COL1A2,CSF1,CXCL8,FN1,HPGD,MMP9,THBS1	86 (23)
MACROH2A1		other		-0.447	0.000242	FN1,HERC5,ID1,IRF7,KRT23,PTPRO
Il8r		group			0.000243	CDH1,CXCL8,MMP9	94 (24)
5-N-ethylcarboxamido adenosine		chemical reagent		-1.404	0.000246	ADM,COL1A2,CXCL8,HLA-DQB1,IFIT2,IL12B,THBS1	102 (21)
TNFSF10		cytokine	Activated	2.563	0.000246	CXCL8,EIF2AK2,IFI16,IFI27,IFI6,ISG15,MMP9	115 (16)
RNA polymerase II		complex			0.000253	CA12,CDH1,COL1A2,CSF1,CXCL8,GBP2,ID1,IGDCC3,IL12B,MMP9,PKLR	101 (12)
TGFB2		growth factor		-1.23	0.000259	BMP4,COL1A1,COL1A2,FN1,ITGB5,MMP9,THBS1	103 (21)
TLR2		transmembrane receptor		0.662	0.000262	CXCL10,CXCL8,FN1,IL12B,IL15RA,IL27,KLF2,MMP9,MX1	63 (16)
JQ1		chemical reagent		-1.632	0.000262	CD274,CLEC10A,CXCL8,H2AC6,ISG15,MAPK13,MX1,SLAMF8	75 (7)
JAK2		kinase		1	0.000262	CDH1,CXCL10,CXCL8,FN1,GBP2,LY6E,NKG7,THBS1	105 (23)
cholesterol		chemical - endogenous mammalian		-0.728	0.000272	COL1A1,CSF1,CXCL10,CXCL8,EPHX1,FN1,IL12B,mir-223,MME,THBS1	100 (21)
vemurafenib		chemical drug		1.013	0.000275	CD274,CXCL8,GZMB,PRF1	97 (14)
ramipril		chemical drug	Activated	2	0.000275	COL1A1,COL1A2,FN1,MMP9	62 (7)
TRAF2		enzyme		1.043	0.000277	ADM,CXCL10,CXCL8,IL27,KLF2,MMP9	66 (19)
CpG ODN 1826		chemical reagent		1.104	0.000277	CD274,CXCL10,CXCL8,HLA-DQB1,IL12B,IRF7	104 (20)
Nr1h		group		-1.572	0.000286	C2,CSF1,CXCL10,CXCL8,IFIH1,IL12B,PML,THBS1	105 (19)
leukotriene D4		chemical - endogenous mammalian		1.406	0.000294	CDH1,CXCL8,HLX,KCNJ2,KLF2	45 (7)
CDK9		kinase			0.000294	COL1A1,CXCL8,GATA2,H2AC6,MMP9	67 (7)
SAFB		other		-1.342	0.000294	CDH1,CXCL10,CXCL8,ISG20,NUPR1	62 (7)
salicylic acid		chemical drug		-0.655	0.000294	ADRB3,CSF1,CXCL10,CXCL8,MMP9	103 (19)
CDH1	-1.535	other		0.866	0.000295	BMP4,CDH1,FN1,IFI27,MMP9,OCLN	108 (19)
5-O-mycolyl-beta-araf-(1->2)-5-O-mycolyl-alpha-araf-(1->1')-glycerol		chemical - endogenous non-mammalian		1.633	0.000295	CCL8,CXCL10,CXCL8,IFIT2,IFIT5,MMP9	47 (7)
IKBKB		kinase		1.667	0.000312	CDH1,CSF1,CXCL10,CXCL8,GBP2,IFI16,IL12B,ISG15,ITGB5,MMP9,MX1	100 (14)
trypsin		group			0.000314	CDH1,CXCL8,MIF	89 (22)
TRIM38		enzyme			0.000314	CXCL10,CXCL8,IFIT2	98 (20)
RBBP7		transcription regulator			0.000314	CDH1,GATA2,MS4A2
PIK3R2		kinase			0.000314	CXCL10,IRF7,ISG15
6-aminopyrazolopyrimidine derivative compound II		chemical drug			0.000314	IFITM3,IRF7,ISG15	72 (6)
CDKN2A		transcription regulator		0	0.00032	COL1A1,CPA4,CSF1,CXCL10,FLT3,FN1,ID1,IL1R2,ITGB5,MMP9,PML,TGFA	104 (21)
PTPN6		phosphatase		1.387	0.00032	CXCL8,FN1,IL12B,IL27,MMP9	54 (13)
MAPK14		kinase		-1.148	0.000327	CDH1,COL1A1,CXCL10,CXCL8,DAB2,FN1,IL12B,IL27,MMP9	66 (17)
EML4-ALK		fusion gene/product	Activated	2.152	0.000335	CD274,CDH1,CXCL8,IL15RA,ITGB5,OCLN	64 (7)
CDK19		kinase		0.447	0.000335	CDH1,CXCL8,DRAM1,EPHX1,ITGB4,KLF2,TGFA	57 (7)
PDGF receptor tyrosine kinase inhibitor IV		chemical drug			0.000336	COL1A2,FN1	7 (3)
USP6		peptidase			0.000336	BMP4,MMP9	66 (7)
SUCO		other			0.000336	COL1A1,COL1A2
TSIX		other			0.000336	COL1A1,COL1A2
FH535		chemical reagent			0.000336	CDH1,MMP9	53 (7)
MKNK2		kinase			0.000336	IFIT2,ISG15
MLST8		other			0.000336	IFIT2,ISG15
GBP2	1.211	enzyme			0.000336	FN1,MMP9	55 (13)
cibacron blue F 3GA		chemical reagent			0.000336	CXCL8,THBS1	35 (7)
N-methylsulfonyl-12,12-dibromododec-11-enamide		chemical reagent			0.000336	FN1,MMP9
etodolac		chemical drug			0.000336	CDH1,THBS1	66 (7)
S-adenosylhomocysteine		chemical - endogenous mammalian			0.000336	COL1A1,COL1A2
NCGC00378430		chemical reagent			0.000336	CDH1,FN1	33 (10)
CASP8		peptidase		-1.108	0.000348	CSF1,CXCL10,IL12B,ISG15,MMP9	86 (14)
luteolin		chemical drug		-0.586	0.000348	CDH1,CXCL10,IL12B,IL27,MMP9	67 (15)
HNF1B		transcription regulator		-0.264	0.000352	AKR1C4,CDH1,COL5A1,DST,FN1,ID1,OCLN
N-acetyl-L-cysteine		chemical drug		-1.003	0.000353	ADM,CD274,CDH1,COL1A1,CXCL10,CXCL8,GZMB,IL12B,MMP9,XAF1	97 (19)
PRKG1		kinase			0.000355	COL1A1,FN1,ID1,THBS1	100 (22)
LTB4R		G-protein coupled receptor		-0.152	0.000355	CLEC10A,CLEC7A,CXCL8,MMP9	100 (17)
FGF2		growth factor		-0.764	0.000364	ADM,BMP4,CDH1,COL1A1,COL1A2,CSF1,FBN1,FN1,GBP1,MIF,mir-223,mir-29,MMP9,PRSS50,THBS1	102 (17)
FBXO44		enzyme	Inhibited	-2.236	0.000378	CD274,CXCL10,DDX58,IFIH1,MX1
PRKCA		kinase		-0.463	0.000388	COL1A1,CXCL10,FN1,ID1,MMP9,PML,RSAD2	106 (22)
MEG3		other			0.000397	CDH1,COL1A1,FN1	74 (7)
4-methyl umbelliferone-8-carbaldehyde		chemical reagent			0.000397	COL1A1,COL1A2,FN1
NCF1		enzyme			0.000401	DDX58,FN1,IFIH1,ISG15	112 (12)
3M-011		chemical reagent	Activated	2	0.000401	CXCL10,CXCL8,ISG15,MX1	105 (22)
ARHGAP31		other		1.114	0.000401	CDH1,COL5A1,FN1,OCLN	55 (11)
CR1L		transmembrane receptor	Activated	2	0.000401	COL1A1,COL1A2,COL5A1,FBN1
triamcinolone acetonide		chemical drug		1.492	0.000404	BMP4,CXADR,GZMA,IRF7,MEGF9,MT2A,MXRA5,PRF1,UGT8
lenalidomide		chemical drug		1.32	0.000425	FN1,GZMB,IFI27,IFI6,IFIH1,IFIT5,PRF1,RNF213,RTP4,TNFSF13B	111 (12)
tributyltin		chemical reagent			0.000427	COL1A1,COL1A2,COL5A1,FN1,IFIT2,IRF7,THBS1	74 (11)
TWIST1		transcription regulator		-0.251	0.000432	CDH1,COL1A1,CXCL8,FN1,ITGB5,MME,MRC2,OLFML3	79 (10)
NOTCH3		transcription regulator		0	0.000443	CDH1,COL5A1,FN1,ID1,MMP9	59 (13)
genistein		chemical drug		1.26	0.000447	ADM,COL1A1,CXCL10,CXCL8,CYP4F2,DNASE1L3,HPGD,ID1,IFIT2,IRF7,KCNJ2,mir-223,MMP9	105 (19)
GLIS2		transcription regulator			0.00045	COL1A1,CXCL10,IL12B,IL27	38 (7)
4-(2-aminoethyl)benzenesulfonylfluoride		chemical - protease inhibitor	Activated	2	0.00045	COL1A1,COL1A2,CXCL8,FN1	70 (17)
GDF2		growth factor		0.51	0.000452	COL1A1,CXCL8,EMB,GATA2,ID1,MMP9	81 (12)
butyric acid		chemical - endogenous mammalian		-0.324	0.000459	CDH1,COL5A1,CSF1,CXCL8,GATA2,GBP2,IFI16,IL12B,ITGB5,LY6E,MAPK13,MMP9,MT2A,OAS2	106 (18)
FOXC2		transcription regulator		-0.531	0.000478	ADRB3,CDH1,FN1,ITGB5,MMP9	92 (15)
PRKAA1		kinase		1.276	0.000487	CXCL8,FN1,IFI44,IL12B,ITGB5,MMP9,OCLN,PKLR	94 (22)
PDGFRB		kinase			0.000492	COL1A2,DAB2,FN1	97 (21)
CRKL		kinase			0.000492	CXCL10,IL15RA,ISG20
CD209	-2.019	other			0.000492	CD209,MMP9,OCLN
formoterol		chemical drug			0.000492	CXCL10,IL27,MMP9	47 (9)
interferon alfacon-1		biologic drug		-1	0.000504	CXCL8,GNLY,GZMA,IL1R2
ITGAM		transmembrane receptor			0.000504	CXCL10,CXCL8,IL12B,ZBP1	92 (18)
PAK1		kinase		-0.017	0.000504	CDH1,FN1,MMP9,OCLN	77 (23)
ACE2		peptidase		1.067	0.000504	CXCL10,FN1,IL12B,MMP9	106 (17)
QKI		other		0.555	0.000515	C1R,CDH1,HLA-DQB1,ID1,PTPRO
NLRP3		other		1.706	0.000537	CDH1,CXCL10,FN1,MAPK13,MMP9,TNFSF13B	104 (18)
trinitrobenzenesulfonic acid		chemical reagent		-1.577	0.000537	COL1A1,COL1A2,CXCL10,IL12B,IL1R2,MMP9	57 (11)
RAS		group		1.172	0.000539	CD274,CXCL10,CXCL8,FN1,GBP2,MMP9,PML	109 (19)
paclitaxel		chemical drug		1.336	0.000544	ALPK3,APOBEC3A,CD274,CXCL10,CXCL8,CYP4F2,HMGB3,ITGB5,MMP9,TGFA,THBS1	94 (19)
PD98059		chemical - kinase inhibitor		0.286	0.000553	BATF2,CDH1,CMA1,COL1A1,COL1A2,CXCL10,CXCL8,FN1,HMGB3,HPGD,IL12B,ITGB5,MIF,MMP9,RAB20,THBS1	101 (19)
AKT inhibitor VIII		chemical reagent		-1	0.000563	CDH1,GZMA,GZMB,KLF2
TAF4		transcription regulator			0.000567	CDH1,MAFK,OAS1,OLFML3,TGM3,THBS1
simvastatin		chemical drug		0.466	0.000568	CALD1,CDH1,CXCL8,IL12B,IL27,ITGB4,KLF2,mir-223,MMP9	103 (20)
EGF		growth factor		-0.375	0.000577	CD274,CDH1,COL1A1,COL1A2,CPB2,CXCL8,FN1,GATA2,HPGD,ID1,IL1R2,mir-24,MMP9,OCLN,S100A7,TGFA,THBS1	123 (22)
MTOR		kinase		1.496	0.000586	ADM,CD274,CDH1,CXCL8,DMD,FN1,GZMB,IFI16,IL12B,MMP9,OAS1,PRF1	106 (18)
Sb202190		chemical drug		-0.247	0.000589	COL1A1,CXCL10,CXCL8,FN1,IL12B,IL27,MMP9	62 (15)
Sn50 peptide		chemical toxicant		-1.329	0.000597	CXCL10,CXCL8,GZMB,MIF,MMP9	82 (13)
IL1RL2		transmembrane receptor			0.000601	CXCL10,CXCL8,MMP9	89 (12)
SHARPIN		other			0.000601	CXCL10,IL12B,ISG15	92 (16)
AR		ligand-dependent nuclear receptor	Inhibited	-2.076	0.000607	ADM,BMP4,CDH1,DDX58,EMB,EPHX1,IFIH1,ITGB4,KCNJ2,LRATD1,MME,MMP9,NUPR1,OCLN,PIGR,SULF2,THBS1,ZBP1	114 (24)
RNASE2		enzyme		0.962	0.000625	CCL8,CSF1,CXCL10,IL12B	72 (13)
FOSB		transcription regulator			0.000625	FOLR2,HPGD,MMP9,MT2A	34 (4)
ZBTB16		transcription regulator		-0.856	0.000626	CD274,COL1A1,CXCL10,EIF2AK2,EMB,HPGD,IL12B,KLF2,MMP9	46 (8)
OGA		enzyme		1.387	0.000626	CDH1,CREB5,CXCL8,DAB2,DST,FN1,HPGD,IL17RD,ITGB5,KREMEN1,PRF1,TGFA,THBS1
dopamine		chemical - endogenous mammalian		-1.51	0.000635	CCDC146,CXCL10,CXCL8,GATA2,IFI16,IL12B,IL27,TGFA	88 (16)
IL2RG		transmembrane receptor		0	0.000641	CXCL10,IRF7,ISG15,KLF2,UBA7	97 (13)
GSTO1		enzyme		-1.342	0.000641	DDX58,IFI6,OLFML3,TGFA,THBS1
CUX1		transcription regulator			0.000641	CDH1,CXCL10,CXCL8,OCLN,THBS1	87 (13)
PPARD		ligand-dependent nuclear receptor		0.769	0.000644	CFAP54,CLEC7A,CXCL8,FN1,IFI44L,IL12B,MMP9,PKLR,SORD,THBS1	78 (22)
CSF2		cytokine		1.127	0.000661	CD209,CDH1,CLEC7A,CSF1,CXCL10,CXCL8,CYP4F2,FOLR2,HLA-DQB1,IFITM3,IL12B,ITGB5,MME,MMP9,THBS1	108 (22)
poly I-C-LyoVec		chemical reagent			0.000666	DDX58,IFIH1
colfosceril palmitate		chemical - endogenous mammalian			0.000666	CXCL10,CXCL8	71 (13)
TNIP3		other			0.000666	CXCL8,IL12B	45 (7)
RRM2		enzyme			0.000666	MMP9,THBS1	34 (7)
miR-27a-5p (miRNAs w/seed GGGCUUA)		mature microRNA			0.000666	GZMB,PRF1
PDE4A		enzyme			0.000666	CDH1,FN1
FSCN1		other			0.000666	CXCL10,IRF7
BICD2		other			0.000666	CXCL10,IFI27
PODXL		kinase			0.000666	CDH1,MMP9	50 (10)
PMX 205		chemical reagent			0.000666	BMP4,THBS1
p38 MAP kinase inhibitor		chemical drug			0.000666	COL1A1,MMP9
vapreotide		biologic drug			0.000666	CXCL8,THBS1
D-Pen-2,5-enkephalin		chemical reagent			0.000666	GZMB,PRF1
Vi capsular polysaccharide		chemical drug			0.000666	CXCL8,IL12B	43 (7)
aldosterone		chemical - endogenous mammalian		-1.458	0.000683	ADM,COL1A1,COL1A2,CXCL8,EMB,FN1,mir-223,mir-29	87 (18)
infliximab		biologic drug		-1.432	0.000688	CXCL8,GNLY,GZMB,PRF1,TGM3
trichostatin A		chemical drug		-0.903	0.00069	AGRN,BMP4,CA12,CDH1,COL1A2,CXADR,CXCL10,CXCL8,DNASE1L3,EIF2AK2,FN1,HLA-DQB1,ID1,IL12B,KIF5C,mir-24,mir-29,MME,MMP9,STAG3,THBS1	112 (27)
SUMO3		other		-1.98	0.000693	CXCL10,ISG15,LY6E,PML	76 (7)
FGFR3		kinase		-0.152	0.000693	BMP4,CDH1,COL1A1,MMP9	59 (16)
COL4A3		other			0.000693	COL1A1,COL1A2,FN1,MMP9	96 (19)
ATF3		transcription regulator		-1.067	0.000702	GBP2,GBP4,GBP6,ID1,IL12B,MT2A,RSAD2	103 (12)
STAT4		transcription regulator		1.584	0.000712	CXCL10,DDX58,HLA-DQB1,IFIH1,IFIT2,ISG15,ISG20,RRAGD,TGFA	102 (15)
IL13RA2		transmembrane receptor			0.000723	CLEC10A,MMP9,VNN1	66 (11)
DDR1		kinase			0.000723	CDH1,COL1A1,MMP9	101 (22)
NBEAL2		other			0.000723	CXCL10,GATA2,THBS1
IFIT2	1.349	other			0.000723	EIF2AK2,IL12B,ISG15	72 (6)
allyl sulfide		chemical drug			0.000723	ABCC3,COL1A2,EPHX1
BHLHE40		transcription regulator		1.296	0.000724	CD274,EPHX1,EPSTI1,GBP2,GBP6,ID1,IFI16,IFIH1,IL1R2,PIGR,ZNFX1
Go 6976		chemical drug		0.348	0.000737	CXCL10,CXCL8,FN1,IL12B,MMP9	79 (17)
Ap1		complex		-1.02	0.000762	CXCL8,FN1,GZMB,HPGD,IL12B,MMP9,MT2A,TGFA	94 (17)
IL22		cytokine		-0.293	0.000764	CD274,CXCL10,CXCL8,IL12B,MMP9,S100A7,TGM3	96 (17)
IKBKG		kinase	Activated	2.599	0.000764	CSF1,CXCL10,CXCL8,GBP2,IFI16,IRF7,ISG15	97 (15)
CLEC10A	1.88	other		1.982	0.000766	CLEC10A,CREB5,IL12B,MMP9
ritonavir		chemical drug			0.000797	CXCL8,CYP4F2,GBP2,HMGB3,MME,MMP9,USP18	55 (11)
F2R		G-protein coupled receptor		0.235	0.000823	CDH1,CXCL8,FN1,MIF,MMP9,THBS1	91 (23)
NR1H2		ligand-dependent nuclear receptor		0.485	0.000823	CDH1,CXCL10,GBP4,IFIT2,MMP9,THRB	76 (7)
Collagen type I (complex)		complex		0.313	0.000843	CDH1,COL1A1,CPB2,FN1,MMP9	100 (25)
TBX21		transcription regulator			0.000843	GZMA,GZMB,HLX,NKG7,PRF1	73 (7)
COLQ		other		-1	0.000843	AGRN,BMP4,DMD,FN1,MMP9
HMGA1		transcription regulator		0.151	0.000847	CDH1,COL1A1,COL1A2,DAB2,KLF2,LY6E,mir-29,MMP9	73 (19)
6-formylindolo[3,2-b]carbazole		chemical reagent			0.000861	COL1A1,COL1A2,mir-29
LRBA		other			0.000861	CXCL10,IFIT2,OAS1	72 (6)
GPI		enzyme			0.000861	CDH1,CXCL8,FN1	103 (22)
MAML1		transcription regulator			0.000861	CDH1,CXCL8,HES4	80 (12)
CH-223191		chemical reagent			0.000861	COL1A1,COL1A2,OCLN
gefitinib		chemical drug		0	0.000877	CD274,CDH1,COL1A1,CXCL8,EPSTI1,ID1,IL1R2,MMP9	111 (20)
triptolide		chemical drug		0.239	0.000902	ADM,CDH1,CXCL8,FBN1,HPGD,IL17RD,OCLN	68 (18)
MRTFA		transcription regulator		-0.618	0.000908	CMA1,COX7A1,HPGD,ID1,MAFK,MAPK13,MMP9,THBS1
CAMP		other		1.219	0.00091	CSF1,CXCL10,CXCL8,IL12B,IL1R2,TNFSF13B	101 (21)
PRKCI		kinase	Inhibited	-2	0.000928	CD274,CXCL10,IRF7,OAS1	88 (12)
TEAD4		transcription regulator		0.447	0.000956	ADM,BMP4,CALD1,FILIP1L,PTPRO,THBS1
TNFRSF1B		transmembrane receptor		-0.692	0.000956	ABCC3,CXCL8,IL12B,ITGB5,MMP9,TGFA	85 (18)
MAPK3		kinase		-0.555	0.000956	BMP4,CXCL8,FN1,HLA-DQB1,MMP9,THBS1	98 (17)
SPP1		cytokine		-0.181	0.00101	CDH1,COL1A1,CXCL8,FN1,IL12B,ITGB5,MMP9,OCLN	74 (21)
NOS2		enzyme		0.051	0.00101	COX7A1,CXCL8,IL12B,ISG15,MMP9,PIGR,PRF1,TNFSF13B	104 (18)
ZBP1	2.678	other			0.00101	CXCL10,ISG15,OAS1	87 (12)
BIRC2		enzyme			0.00101	CSF1,CXCL8,IL27	94 (14)
C5AR2		G-protein coupled receptor			0.00101	CXCL8,EIF2AK2,IL12B	41 (7)
monensin		chemical - endogenous non-mammalian			0.00101	CXCL8,MMP9,THBS1	96 (22)
ABCB4		transporter			0.00102	COL1A1,COL1A2,CXCL10,FN1	77 (12)
SAA1		transporter		0.254	0.00102	CXCL10,CXCL8,IL12B,MMP9	85 (16)
corticosterone		chemical - endogenous mammalian		-0.728	0.00102	CALD1,COL1A1,COL1A2,COL5A1,GZMB,MMP9,OCLN	110 (22)
NR3C2		ligand-dependent nuclear receptor		-0.728	0.00102	BMP4,COL1A1,CXCL8,FN1,GPX3,HLA-DQB1,mir-29	82 (17)
GNA14		enzyme			0.00102	ADM,BMP4,CXCL8,FCGR3A/FCGR3B,GBP2
epigallocatechin-gallate		chemical drug		-0.647	0.00103	CDH1,CXCL10,CXCL8,FN1,GBP4,IL12B,ISG15,MMP9,OCLN	110 (26)
HDAC1		transcription regulator		0.469	0.00103	CDH1,COL1A1,COL1A2,CXCL8,FN1,ID1,ITGB4,MME,MMP9,OSCAR	86 (18)
IL7		cytokine		1.914	0.00106	CD274,COL1A1,CSF1,FN1,KLF2,MMP9,MX1	122 (20)
TRAF3IP2		enzyme		0.243	0.00109	COL1A1,CSF1,CXCL10,ISG15,MMP9	104 (15)
ZBTB7B		transcription regulator		-0.648	0.00109	COL1A1,COL1A2,COX7A1,DECR2,PRF1
L-alpha-lysophosphatidylcholine, palmitoyl		chemical - endogenous mammalian			0.0011	CXCL10,CXCL8	46 (10)
EGOT		other			0.0011	GBP1,ISG15
KLF8		transcription regulator			0.0011	CDH1,EPSTI1
FENDRR		other			0.0011	CXCL10,FN1
ENTPD5		enzyme			0.0011	COL1A1,COL1A2
NDST2		enzyme			0.0011	CMA1,FN1
GLS		enzyme			0.0011	COL1A1,FN1
galunisertib		chemical drug			0.0011	CDH1,FN1	76 (11)
CMA1	-1.703	peptidase			0.0011	COL1A1,MMP9	76 (18)
NT157		chemical reagent			0.0011	CXCL8,DNASE1L3
CC-122		chemical drug			0.0011	DDX58,IRF7	8 (2)
polyinosine-polycytidylic acid/polyethylenimine formulation		chemical reagent			0.0011	DDX58,IFIH1
oxytetracycline		chemical drug			0.0011	BMP4,ID1
INSIG1		other		0.816	0.00111	CLEC7A,CXCL10,CYP4F2,IL12B,PRF1,VNN1
Brd4		kinase		-1.432	0.00116	C1R,CDH1,COL1A1,COL1A2,IL12B	88 (12)
cyclosporin A		biologic drug		-1.359	0.00117	CDH1,COL1A1,CXCL8,FN1,GZMA,GZMB,IL12B,ITGB4,MIF,MMP9,OSCAR,PRF1,XAF1	93 (17)
ssRNA40		chemical reagent			0.00118	DDX58,IL12B,IL27	63 (7)
IFNW1		cytokine			0.00118	CXCL10,IFIH1,ZBP1	77 (8)
SUCNR1		G-protein coupled receptor			0.00118	COL1A1,COL1A2,COL5A1
MSR1		transmembrane receptor			0.00118	CXCL10,ISG15,MMP9	109 (22)
KCNJ10		ion channel			0.00118	CXCL10,GBP5,GBP6
LY6E	1.241	other			0.00118	ABCC3,CD274,CXCL8
TLR1		transmembrane receptor			0.00118	CXCL8,IL12B,IL15RA	93 (18)
S-(2,3-bispalmitoyloxypropyl)-cysteine-GDPKHPKSF		chemical reagent			0.00118	CXCL10,CXCL8,MMP9	114 (22)
lycopene		chemical drug			0.00118	CDH1,KLF2,MMP9	72 (7)
biochanin A		chemical toxicant			0.00118	CXCL10,CXCL8,MMP9	97 (11)
REL		transcription regulator		0.956	0.00119	CDH1,CXCL10,CXCL8,FN1,IL12B,IL27,MMP9,RSAD2,TNFSF13B	104 (17)
WNT5A		cytokine		1.213	0.00119	CDH1,COL1A1,CXCL8,DAB2,FN1,IL12B,ROR2,RUNDC3B	97 (23)
DPP4		peptidase		0.849	0.00121	CDH1,CXCL10,IL12B,THBS1	107 (24)
TNFRSF9		transmembrane receptor			0.00121	CXCL8,HLA-DQB1,MMP9,PRF1	112 (19)
peptidoglycan		chemical - endogenous non-mammalian		1.049	0.00121	BPI,CCL8,CD274,CXCL10,CXCL8,IL12B	76 (15)
Insulin		group		-0.865	0.00123	ADRB3,ASGR2,COL1A1,COL1A2,COL5A1,FN1,IFIT2,IRF7,MIF,mir-24,mir-29,MMP9,OCLN,PKLR,TGFA,THBS1,UGT8	112 (21)
corticosteroid		chemical drug			0.00123	CXCL8,GNLY,GZMA,IL1R2,IL27
NOD2		other		1.201	0.00123	CXCL10,CXCL8,IL12B,IL27,KLF2	76 (16)
KLF6		transcription regulator		0.199	0.00127	ADM,CDH1,COL1A1,CXCL8,IL12B,MMP9	57 (15)
rifampin		chemical drug			0.00128	ABCC3,CSF1,CXCL10,GBP2,HMGB3,MME,USP18
PPARG		ligand-dependent nuclear receptor		0.667	0.00128	ADRB3,CD274,CDH1,COL1A1,COL1A2,CXCL8,EPHX1,FN1,GATA2,mir-29,MMP9,OCLN,RAB20,VNN1	84 (19)
TFAP2C		transcription regulator	Activated	2	0.0013	CDH1,MMP9,MT2A,TGFA,THBS1	43 (7)
let-7a-5p (and other miRNAs w/seed GAGGUAG)		mature microRNA		1.714	0.00131	COL1A1,COL1A2,COL5A1,FN1,IFIT5,MMP9,THBS1,UGT8	59 (6)
Collagen(s)		complex			0.00132	FN1,GZMA,PRF1,THBS1	25 (3)
CTBP1		enzyme			0.00132	CDH1,COL1A2,OCLN,THBS1	67 (7)
Ro31-8220		chemical drug		-1.067	0.00132	COL1A1,COL1A2,CXCL8,FN1	101 (22)
SPARC		other		-0.656	0.00133	CDH1,COL1A1,COL1A2,FN1,P2RY2,TRIM5	99 (21)
bisphenol A		chemical - endogenous mammalian		1.455	0.00135	CDH1,COL1A1,COL1A2,COL5A1,CXCL10,MMP9,OCLN,THBS1	124 (21)
Iga		complex			0.00137	CXCL10,CXCL8,IL12B	107 (21)
GNAI3		enzyme			0.00137	CCL8,CSF1,CXCL8	40 (7)
RNASE1		enzyme			0.00137	CCL8,CXCL10,IL12B
ADORA3		G-protein coupled receptor			0.00137	CCL8,CSF1,CXCL8	50 (10)
PLCG2		enzyme	Inhibited	-2.144	0.00138	CXCL10,IFI16,IFIT2,IFITM3,ISG15	115 (20)
PLG		peptidase		0.152	0.00138	CLEC7A,COL1A1,CSF1,MIF,MMP9	106 (24)
EOMES		transcription regulator		1.633	0.00139	ADM,GZMA,MICAL2,MXRA5,PRF1,SLC39A2
cardiotoxin		chemical - other		-1	0.00141	COL1A1,COL1A2,CSF1,CXCL10,FLT3,ITGB5,mir-223,PIGR,THBS1
FSH		complex		0.287	0.00143	ADM,DAB2,FILIP1L,GBP1,GNLY,GZMB,ID1,ISG20,ITGB5,MMP9,MT2A,THBS1	116 (23)
IL12A		cytokine		1.131	0.00143	CXCL10,IL12B,IL27,PRF1	93 (18)
RAG1		enzyme			0.00143	CXCL10,EIF2AK2,IRF7,ISG15	11 (3)
NFIB		transcription regulator			0.00143	CCL8,CREB5,PKLR,PLEKHF1
Pam3-Cys		chemical toxicant		0.246	0.00143	CXCL10,CXCL8,IL12B,TGFA	94 (16)
temozolomide		chemical drug			0.00143	CXCL10,CXCL8,ID1,MMP9	68 (20)
ERBB3		kinase		0.055	0.00146	CDH1,CMA1,COL1A1,FBN1,FN1,THBS1	98 (21)
KIT		transmembrane receptor			0.00146	CD274,CMA1,CXCL10,IFIT2,IL15RA,IL27	93 (13)
SP1		transcription regulator		-1.222	0.0015	BMP4,CDH1,COL1A1,COL1A2,CXCL10,CXCL8,DMD,EIF2AK2,FN1,FOLR2,IFITM3,IFITM5,ITGB5,MMP9,THRB	99 (20)
IL1		group		0.569	0.00151	C2,CLEC7A,COL1A1,CSF1,CXCL10,CXCL8,FN1,IL17RD,IL1R2,MMP9,PIGR	112 (20)
zymosan		chemical - endogenous non-mammalian		0.958	0.00155	CSF1,CXCL10,CXCL8,IL12B,THRB	94 (18)
rottlerin		chemical drug		0.876	0.00155	APOBEC3A,COL1A1,CXCL8,MMP9,OCLN	93 (23)
TLR8		transmembrane receptor		0.689	0.00155	CXCL10,CXCL8,IL12B,IL27	99 (20)
SMAD1		transcription regulator		0	0.00155	COL1A1,COL1A2,CSF1,ID1	85 (14)
C3AR1		G-protein coupled receptor		0	0.00155	COL1A1,COL1A2,CXCL10,CXCL8	120 (21)
ETS		group			0.00158	DAB2,HPGD,IL12B
miR-218-5p (and other miRNAs w/seed UGUGCUU)		mature microRNA			0.00158	CDH1,COL1A1,FCGR3A/FCGR3B	37 (6)
CXCR3		G-protein coupled receptor			0.00158	COL1A1,CXCL10,FN1	66 (18)
CCN3		growth factor			0.00158	BMP4,COL1A1,MMP9	67 (19)
NOX1		enzyme			0.00158	CXCL8,MMP9,TGFA	92 (25)
ITGA11		other			0.00158	COL1A1,FN1,THBS1	37 (7)
PTPN3		phosphatase			0.00158	COL1A1,FN1,MMP9	110 (22)
irinotecan		chemical drug			0.00158	CDH1,CXCL10,MMP9	78 (19)
SMAD2		transcription regulator		-1.195	0.00159	CDH1,COL1A2,FN1,GZMB,MMP9,THBS1	94 (21)
EPAS1		transcription regulator		1.134	0.00161	ADM,CA12,CD274,DECR2,FN1,H2AC6,MIF,PRF1,TGFA
IRAK4		kinase		-0.433	0.00164	CXCL10,CXCL8,DAB2,IL12B,IRF7	110 (20)
TBX5		transcription regulator		1.446	0.00164	COL1A1,COL1A2,CXCL8,IFI16,KCNJ2	79 (8)
origanum majorana extract		chemical reagent			0.00164	CDH1,MMP9	80 (10)
LINC00842		other			0.00164	CDH1,FN1	46 (16)
FOXQ1		transcription regulator			0.00164	CDH1,FN1	45 (4)
Snhg20		other			0.00164	COL1A1,FN1
HMG20A		transcription regulator			0.00164	CDH1,CXADR
RNF152		enzyme			0.00164	CXCL10,CXCL8	66 (10)
CPXM1		peptidase			0.00164	COL14A1,COL5A1
EIF3M		translation regulator			0.00164	MIF,MT2A
CCN6		growth factor			0.00164	BMP4,CDH1	41 (11)
ZMYND10		other			0.00164	MMP9,THBS1
NLRP11		other			0.00164	CXCL8,IFIT2
Pik3r		group			0.00164	CXCL8,ITGB5	47 (7)
OPRD1		G-protein coupled receptor			0.00164	GZMB,PRF1	73 (9)
PRSS8		peptidase			0.00164	MMP9,OCLN
RYK		kinase			0.00164	COL1A1,FN1	41 (7)
IL12RB1		transmembrane receptor			0.00164	IFI6,OAS2	67 (6)
ADAM19		peptidase			0.00164	COL1A1,FN1
CD300C		transmembrane receptor			0.00164	CXCL8,IL12B
SF1		transcription regulator			0.00164	COL1A1,FN1
APOM		transporter			0.00164	COL1A1,FN1	30 (7)
dec-RRLL-cmk		chemical reagent			0.00164	COL1A2,FN1
eprosartan		chemical drug			0.00164	COL1A1,FN1
alpha-hydroxyglutarate		chemical - endogenous mammalian			0.00164	CDH1,FN1
hydrogen peroxide		chemical - endogenous mammalian		0.525	0.00168	CDH1,COL1A1,COL1A2,CSF1,CXCL8,FN1,GZMB,IFI6,IFIT2,KLF2,MIF,mir-29,MMP9,XAF1	98 (20)
PROC		peptidase		1.936	0.00168	CXCL8,IL12B,MMP9,THBS1	103 (19)
dimethylnitrosamine		chemical toxicant	Inhibited	-2	0.00168	CDH1,COL1A1,COL1A2,MMP9	116 (20)
D-fructose		chemical - endogenous mammalian		-1.029	0.00168	COL1A1,CXCL10,FN1,THBS1	110 (20)
paraquat		chemical toxicant		-1.633	0.00174	COL1A1,CXCL8,FN1,KLF2,MMP9,STON2	114 (25)
PPARA		ligand-dependent nuclear receptor		-0.971	0.00179	ADRB3,C1R,C2,DECR2,IFITM3,IL12B,KRT23,MMP9,OCLN,PKLR,QPCT,SORD,VNN1	64 (8)
Fibrin		complex			0.0018	CDH1,CXCL8,FN1	73 (15)
SEMA7A		transmembrane receptor			0.0018	COL1A1,COL1A2,FN1	72 (7)
Pde4		group			0.0018	CDH1,COL1A1,FN1	73 (12)
IL2RA		transmembrane receptor			0.0018	GZMA,IL15RA,PRF1
SCGB1A1		cytokine			0.0018	CXCL8,FN1,MMP9	109 (20)
PIN1		enzyme		-0.469	0.00183	CD274,CXCL8,FN1,MMP9,PML	87 (16)
fingolimod		chemical drug		-1.506	0.00183	CD274,CDH1,CXCL10,FN1,HLA-DQB1	118 (22)
bucladesine		chemical toxicant		-0.737	0.00188	ADM,CDH1,CXCL10,CXCL8,DMD,FN1,ID1,mir-29,MME,MMP9,XAF1	89 (22)
AMPK		complex		-1.572	0.00189	CDH1,CXCL10,CXCL8,CYP4F2,MMP9,PKLR	91 (22)
RUNX1		transcription regulator			0.00189	CSF1,GATA2,IFITM3,IRF7,ISG15,KLF2,mir-223,RSAD2,UBE2L6	87 (14)
GATA4		transcription regulator		1.596	0.00194	CA12,COL1A1,COL1A2,DAB2,EPHX1,ID1,IFI16,KCNJ2,PML	22 (3)
MITF		transcription regulator		-1.161	0.00194	CMA1,COL1A1,CXCL8,FN1,GZMB,HPGD,OSCAR,PRF1,RRAGD	100 (12)
TNFRSF1A		transmembrane receptor		0.747	0.00198	ABCC3,CXCL10,CXCL8,IL12B,ITGB5,MMP9,TGFA	90 (18)
MAPK7		kinase		1.432	0.00204	CXCL10,CXCL8,ID1,IL12B,KLF2	92 (13)
IL36B		cytokine			0.00204	CXCL10,CXCL8,IL12B	99 (21)
TF		transporter			0.00204	COL1A1,CXCL8,TGFA	83 (13)
BMPER		other			0.00204	BMP4,CDH1,ID1
FBN1	-2.203	other			0.00204	COL1A2,FBN1,MMP9
PTAFR		G-protein coupled receptor			0.00204	CDH1,CXCL8,MMP9	87 (19)
TRIM21		enzyme			0.00204	CXCL10,IL12B,IRF7	98 (13)
SB 290157		chemical reagent			0.00204	BMP4,CDH1,THBS1
PSMB11		peptidase	Activated	2.449	0.00205	COL1A1,COL1A2,COL5A1,CREB5,OCLN,THBS1
ITGB2		transmembrane receptor			0.00211	CXCL10,FN1,IL12B,MMP9	80 (18)
9,10-dimethyl-1,2-benzanthracene		chemical toxicant		-0.283	0.00211	CDH1,EPHX1,MMP9,TGFA	104 (19)
mir-15		microRNA	Activated	2.216	0.00214	DDX58,ISG15,MMP9,MX1,OAS1	52 (3)
LRP1		transmembrane receptor		-1.091	0.00226	C1R,CDH1,MMP9,MRC2	107 (22)
advanced glycation end-products		chemical - endogenous mammalian		-1.206	0.00226	CXCL8,FN1,KLF2,MMP9	77 (20)
MIR9-1HG		other			0.00228	CDH1,OCLN
FIRRE		other			0.00228	CSF1,IL12B
nadifloxacin		chemical drug			0.00228	CXCL8,IL12B
IFNGR		complex			0.00228	COL1A1,FN1
LRP2		transporter			0.00228	BMP4,DAB2
miR-511-5p (miRNAs w/seed UGUCUUU)		mature microRNA			0.00228	CXCL10,CXCL8
TSC22D1		transcription regulator			0.00228	CXCL8,FN1
PTBP3		other			0.00228	CDH1,FN1
LPAR2		G-protein coupled receptor			0.00228	CXCL8,FN1	74 (15)
PDE4D		enzyme			0.00228	CDH1,FN1	20 (3)
dacarbazine		chemical drug			0.00228	CXCL10,CXCL8	68 (12)
anethole		chemical - endogenous non-mammalian			0.00228	CDH1,MMP9	94 (12)
diazooxonorleucine		chemical - endogenous non-mammalian			0.00228	TGFA,THBS1
BIRC3		enzyme			0.0023	CSF1,CXCL8,IL27	91 (16)
Smad		complex			0.0023	COL1A1,COL1A2,ID1	37 (6)
VIM		other			0.0023	CDH1,ITGB4,KCNJ2	84 (13)
SDCBP		enzyme			0.0023	CDH1,ITGB4,MMP9	88 (21)
SSTR2		G-protein coupled receptor			0.0023	CDH1,MMP9,THBS1	66 (7)
RUNX2		transcription regulator		1.117	0.00232	CDH1,COL1A1,COL1A2,CXCL8,FN1,ITGB4	108 (23)
ANGPT2		growth factor		-0.187	0.00233	C1R,COL1A1,COL1A2,EPHX2,FN1,MIF,MMP9,THBS1	65 (20)
Bay 11-7082		chemical - kinase inhibitor		0.02	0.00238	CD274,CXCL8,IL15RA,MMP9,PARP10	93 (15)
ESR1		ligand-dependent nuclear receptor	Inhibited	-2.404	0.00242	ABCC3,BMP4,CA12,CALD1,CDH1,CLEC7A,CXADR,CXCL8,DAB2,DST,GATA2,ID1,IFI27,IFI44,IFI44L,IFI6,IFITM3,ISG20,MME,MMP9,MX1,P2RY2,RSAD2,RTP4,SORD,TGFA,THRB	135 (23)
SPHK1		kinase		1.067	0.00243	COL1A2,CXCL8,FN1,TNFSF13B	110 (18)
NOTCH1		transcription regulator		1.143	0.00245	CDH1,COL1A1,COL1A2,CXCL8,GATA2,ID1,IFI16,IL12B,ITGB4	100 (16)
LEP		growth factor		-1.086	0.00247	ABCC3,ADRB3,BMP4,CDH1,COL1A1,CXCL10,CXCL8,EPHX2,IL12B,IL1R2,PRF1,SORD,THBS1	111 (21)
MYOC		other			0.0025	DAB2,FBN1,FN1,KCNJ2,MAFK
SBDS		other			0.0025	COL14A1,ID1,IFI16,MT2A,PTPRO
AREG		growth factor	Inhibited	-2.2	0.0025	GBP1,H2AC6,IFI6,IFIT2,MMP9	83 (7)
miR-29b-3p (and other miRNAs w/seed AGCACCA)		mature microRNA	Activated	2.157	0.0025	COL1A1,COL1A2,COL5A1,FBN1,mir-29	83 (11)
ZNF710		transcription regulator			0.00258	CCL8,CXCL10,CXCL8
CDC73		other			0.00258	CDH1,GATA2,GBP1
SIRT2		transcription regulator			0.00258	CXCL10,IFIT2,ISG15	76 (10)
TICAM2		other			0.00258	CXCL10,IL12B,IRF7	109 (23)
IL36G		cytokine			0.00258	CXCL10,CXCL8,IL12B	75 (14)
ERF		transcription regulator			0.00258	CDH1,CXCL8,P2RY2
platelet activating factor		chemical - endogenous mammalian		0.439	0.0026	CDH1,FN1,MMP9,THBS1	106 (22)
RIPK1		kinase		0.404	0.0026	CXCL10,CXCL8,IL12B,MMP9	100 (20)
salirasib		chemical drug		0	0.0026	ADM,COL5A1,OCLN,TGFA
SMARCA5		transcription regulator		-1.633	0.00261	ATP8B4,CDH1,GBP6,IRF7,NKG7,RTP4
TGFBR2		kinase	Inhibited	-2.419	0.00268	CDH1,COL1A1,COL1A2,CSF1,FN1,HPGD,IL1R2,MMP9,P2RY12,THBS1,ZNF628	95 (18)
dimethyl sulfoxide		chemical drug		0.728	0.00271	BMP4,CXCL8,IFI16,IFITM5,NUPR1,UBE2L6
KLF4		transcription regulator		-0.52	0.00275	CDH1,CLEC10A,COL1A1,CXCL8,FN1,GBP4,HLA-DQB1,IFITM3,THBS1,USP18	100 (22)
chenodeoxycholic acid		chemical - endogenous mammalian		0.442	0.00275	ABCC3,COL1A1,CXCL8,HPGD,MMP9	95 (20)
Ca2+		chemical - endogenous mammalian		-0.967	0.00277	CDH1,COL1A1,CXCL8,DNASE1L3,FN1,ID1,MMP9,OSCAR,S100A7	78 (24)
MOG		other			0.00278	CD274,CXCL10,IL27,MMP9	101 (18)
TNFAIP3		enzyme		-1.172	0.00278	CSF1,CXCL10,CXCL8,MMP9	90 (17)
SFRP1		transmembrane receptor			0.00278	CDH1,COL1A1,FN1,MMP9	99 (23)
LPL		enzyme		0.849	0.00278	CSF1,CXCL8,GBP1,THBS1	74 (11)
IGFBP2		other			0.00278	CDH1,COL14A1,FN1,HHLA2	38 (7)
MIF	1.523	cytokine		1.238	0.00281	COL1A1,CXCL8,GZMB,IL12B,IL15RA,MMP9	81 (20)
IL17C		cytokine			0.00288	CXCL8,OCLN,S100A7
NPR1		enzyme			0.00288	COL1A1,FN1,MMP9	47 (10)
2'3'-cyclic guanosine monophosphate-adenosine monophosphate		chemical - endogenous mammalian			0.00288	CXCL10,ISG15,RSAD2	100 (17)
BIRC5		other			0.00297	COL1A1,FBN1,FN1,HLA-DQB1	41 (7)
CBL		transcription regulator			0.00297	COL1A1,FLT3,FN1,IL12B	98 (19)
SENP7		peptidase			0.00302	CDH1,CXCL8	35 (7)
linsitinib		chemical drug			0.00302	COL1A1,FN1
SLC39A8		transporter			0.00302	IL12B,MMP9
Tlr13		other			0.00302	CXCL8,IL12B	45 (7)
ADGRF5		G-protein coupled receptor			0.00302	CSF1,MMP9	76 (10)
LTBP4		growth factor			0.00302	BMP4,ID1
GSK0660		chemical reagent			0.00302	FN1,THBS1	56 (11)
MIA		other			0.00302	CDH1,FN1
baricitinib		chemical drug			0.00302	CXCL10,DNASE1L3
CYP4A11		enzyme			0.00302	FN1,MMP9
Duxbl1		other			0.00302	OAS1,OAS2
4,4'-diisothiocyanostilbene-2,2'-disulfonic acid		chemical drug			0.00302	IL12B,MMP9	84 (21)
FGFR2		kinase		0.319	0.00303	BMP4,CDH1,COL1A1,DAB2,DRAM1,FN1	72 (14)
NKX3-1		transcription regulator			0.00317	CA12,CDH1,MMP9,VNN1
EFNA2		kinase		1	0.00317	IRF7,ITGB4,S100A7,TRIM5
2-(4-acetoxyphenyl)-2-chloro-N-methylethylamine		chemical reagent			0.0032	CXCL10,CXCL8,MMP9	79 (12)
ruxolitinib		chemical drug			0.0032	CD274,COL1A1,CXCL10	93 (12)
miR-335-3p (miRNAs w/seed UUUUCAU)		mature microRNA			0.0032	COL1A1,COL1A2,COL5A1
CD47		transmembrane receptor			0.0032	COL1A1,CSF1,OSCAR
AS1842856		chemical reagent			0.0032	CXCL10,CXCL8,IFIT2
MALP-2s		chemical reagent			0.0032	IL12B,IL15RA,TARM1	55 (7)
carbon tetrachloride		chemical toxicant		-1.547	0.00324	COL1A1,COL1A2,CXCL10,FN1,mir-29,MMP9,SORD,TGFA	99 (20)
MYCN		transcription regulator	Activated	2.057	0.00327	ABCC3,COL1A1,FBN1,FN1,GATA2,HLA-DQB1,mir-29,MRC2,PTPRO,SORD
PDLIM2		other	Activated	2.236	0.00332	CDH1,CXCL8,IFI44,MME,OBSL1	34 (7)
CCL2		cytokine		-0.749	0.00332	CXCL10,CXCL8,FOLR2,IL12B,MMP9	97 (20)
imatinib		chemical drug		0.307	0.00341	CD274,COL1A1,CXCL10,DAB2,FN1,ID1,IFIT2,MME,MT2A,TNFSF13B	104 (19)
MAPK8		kinase		0.032	0.00342	BMP4,CDH1,COL1A1,CXCL8,IL12B,MIF,MMP9	104 (21)
NR4A2		ligand-dependent nuclear receptor		1.987	0.00348	ADM,COL1A1,CXCL8,MMP9,ZBP1	54 (13)
SMARCA4		transcription regulator		0.135	0.00349	BMP4,CDH1,COL1A1,CSF1,CXCL8,DGKG,FN1,GBP1,HPGD,IFI16,IFI27,IFITM3,IL15RA,KCNJ2,MAPK13	109 (22)
BMP4	-1.027	growth factor		1.491	0.0035	BMP4,CDH1,GATA2,ID1,KRT23,MAFK,NUPR1,PKLR	109 (19)
CASR		G-protein coupled receptor		-0.128	0.00351	CDH1,CSF1,CXCL10,ID1,ISG15,NUPR1	38 (7)
ROCK1		kinase			0.00354	COL1A1,COL5A1,FBN1
NFKBIZ		transcription regulator			0.00354	CXCL8,IL12B,S100A7	95 (13)
CNR2		G-protein coupled receptor			0.00354	CXCL10,CXCL8,FN1	108 (21)
deoxynivalenol		chemical toxicant			0.00354	CXCL8,FBN1,OCLN	30 (7)
succinic acid		chemical - endogenous mammalian			0.00354	COL1A1,ID1,SLC16A12
EHF		transcription regulator		0.555	0.00364	BMP4,GATA2,MS4A2,S100A7,VNN1
SMAD4		transcription regulator		-0.976	0.00375	BMP4,CDH1,COL1A2,CSF1,FN1,ID1,IL12B,ITGB5,THBS1	112 (22)
HDAC4		transcription regulator		1.076	0.00377	DMD,IFITM3,ISG15,KLF2,MMP9,RSAD2	66 (7)
RUNX1-RUNX1T1		fusion gene/product			0.0038	ID1,IFITM3,MT2A,SLC16A12,TGFA
PPP2CA		phosphatase		1.732	0.00382	CXCL10,GZMA,IRF7,SLAMF8	43 (5)
IL1R1		transmembrane receptor			0.00382	ABCC3,CXCL10,CXCL8,MMP9	109 (21)
IL12B	-1.599	cytokine		0.747	0.00382	CXCL10,CXCL8,GZMB,IL12B	100 (20)
IRF3 dimer		complex			0.00386	IFIT2,ISG15
MKX		transcription regulator			0.00386	COL1A1,COL1A2
NEK7		kinase			0.00386	CXCL10,ISG15
TPSAB1/TPSB2		peptidase			0.00386	CMA1,FN1
tryptase		group			0.00386	CXCL10,MMP9	45 (7)
AGRN	1.386	other			0.00386	AGRN,BMP4
FGF3		growth factor			0.00386	CDH1,MMP9
CTNND1		other			0.00386	CDH1,CXCL8	64 (15)
PI3		other			0.00386	CXCL8,IL12B	45 (7)
ARHGAP5		enzyme			0.00386	COL1A1,FN1	31 (7)
WNT5B		other			0.00386	COL1A1,FN1	50 (13)
IL4I1		enzyme			0.00386	CCL8,CXCL8
PTGES3		enzyme			0.00386	ABCC3,NUPR1
RPS6KB2		kinase			0.00386	CXCL10,ISG15
UMOD		other			0.00386	IL12B,TRPM6
CD276		other			0.00386	CXCL8,MMP9	90 (15)
BIN1		other			0.00386	CDH1,MMP9	47 (7)
SERPINH1		other			0.00386	CDH1,COL1A1	73 (13)
asbestos		chemical toxicant			0.00386	CXCL8,TGFA
PD 168393		chemical drug			0.00386	CXCL10,CXCL8	106 (20)
racemic flurbiprofen		chemical drug			0.00386	HPGD,MMP9
MK2 inhibitory peptide		biologic drug			0.00386	COL1A2,FN1	74 (6)
hexamethoxyflavone		chemical toxicant			0.00386	CXCL8,MMP9	65 (14)
SLR14		chemical reagent			0.00386	CD274,CXCL10
MI-503		chemical reagent			0.00386	ADM,FLT3
BMPR2		kinase			0.0039	CXCL8,FN1,ID1	79 (20)
SIX1		transcription regulator			0.0039	BMP4,CDH1,FN1	91 (10)
SENP1		peptidase			0.0039	IL12B,MMP9,PML	109 (14)
IRAK3		kinase			0.0039	CD274,COL1A1,IL12B	100 (20)
COP1		enzyme			0.0039	CXCL10,IFI16,IL12B	55 (11)
N(G)-monomethyl-D-arginine		chemical - endogenous mammalian			0.0039	GATA2,IL12B,MMP9	75 (18)
fucoidin		chemical reagent			0.0039	CXCL8,IRF7,ISG15	51 (9)
epicatechin		chemical drug	Inhibited	-2.236	0.00397	COL1A1,COL1A2,COL5A1,FBN1,SULF2
N-acetylmuramyl-L-alanyl-D-isoglutamine		chemical - endogenous non-mammalian			0.00405	CCL8,CXCL8,IL12B,MMP9	83 (20)
LEPR		transmembrane receptor		-1	0.00408	ADRB3,COL1A1,FN1,H2AC6,IL1R2,mir-223,mir-24	110 (23)
FOXO3		transcription regulator		-0.676	0.00427	CDH1,CXCL10,CXCL8,FN1,GATA2,GPX3,IFIH1,mir-29,MMP9,NUPR1	99 (19)
Nuclear factor 1		group			0.00429	COL1A1,ID1,PKLR
NFIA		transcription regulator			0.00429	ADRB3,CCL8,PKLR
CXCL10	2.715	cytokine			0.00429	CD274,CXCL10,MMP9	66 (16)
SRSF1		other			0.00429	CDH1,COL1A1,FN1	74 (7)
MECOM		transcription regulator			0.00429	GATA2,ITGB4,PML
PTPN22		phosphatase			0.00429	CD274,CXCL8,ISG15
KRT17		other			0.00429	CLEC7A,CXCL10,MMP9
VTN		other			0.00429	COL1A1,COL1A2,MMP9	101 (19)
CFLAR		other			0.00429	CXCL8,IFIT2,ISG15	97 (19)
IL25		cytokine		0.371	0.0043	CXCL8,IL12B,IL1R2,OCLN	116 (24)
SIN3A		transcription regulator			0.0043	CDH1,COL1A1,COL1A2,MMP9	93 (15)
tyrphostin AG490		chemical drug		1.109	0.00433	CXCL8,HPGD,MMP9,OCLN,OSCAR	99 (19)
gentamicin		chemical drug		0	0.00444	ABCC3,BMP4,CSF1,CXCL10,DECR2,DMD,EPHX2,IRF7,ITGB5,UGT8
eicosapentenoic acid		chemical drug		0.463	0.00452	FBN1,IL12B,IL1R2,MMP9,PKLR	103 (19)
CD274	1.323	enzyme			0.00455	CD274,COL1A1,GZMB,PRF1	99 (18)
CXCR4		G-protein coupled receptor			0.00455	CDH1,CXCL10,CXCL8,ID1	109 (22)
aflatoxin B1		chemical - endogenous non-mammalian		-1.066	0.00459	ABCC3,COL14A1,HLA-DQB1,ID1,ITGB4,MME,P2RY2,PKLR,SULF2
ACOX1		enzyme		-1	0.00463	AKR1C4,KRT23,NUPR1,QPCT,SLCO2B1,UGT8
ZC3H12C		other			0.00469	GBP2,GBP6,SLAMF8	74 (7)
TIRAP		other			0.00469	CXCL10,CXCL8,IL12B	91 (20)
NOSTRIN		transcription regulator			0.00469	FN1,MMP9,THBS1	54 (13)
KNG1		other			0.00469	COL1A1,COL1A2,CXCL8	83 (18)
UXT		transcription regulator			0.00469	CXCL8,HPGD,SORD
SMAD5		transcription regulator			0.00469	CSF1,GATA2,ID1
EIF4EBP2		translation regulator			0.00469	CXCL10,IL12B,IRF7
butylated hydroxyanisol		chemical toxicant			0.00469	IRF7,SLCO2B1,TGFA
LDLR		transporter			0.00474	CD274,CD300E,IL12B,IRF7,MIF,MMP9,PKLR,ZBP1	61 (7)
6-mercaptopurine		chemical drug			0.00479	CXCL10,CXCL8	45 (7)
TEAD		group			0.00479	CALD1,FN1
LY6K		other			0.00479	ABCC3,CD274
ITGB5	-1.655	other			0.00479	COL1A2,MMP9	88 (14)
IL10RB		transmembrane receptor			0.00479	CXCL8,MX1	67 (6)
MIR320		group			0.00479	FN1,MMP9
SPRY4-IT1		other			0.00479	CDH1,OCLN
HOXB7		transcription regulator			0.00479	CXCL8,MMP9	61 (13)
LAT2		other			0.00479	CXCL8,IL12B	104 (18)
CXCL16		cytokine			0.00479	CXCL8,FN1	88 (11)
IGKC		other			0.00479	CDH1,CXCL8
pubchem compound 11368987		chemical reagent			0.00479	CXCL10,TNFSF13B	42 (7)
cyclic guanosine monophosphate-adenosine monophosphate		chemical - endogenous non-mammalian			0.00479	CXCL10,CXCL8
NF 449		chemical reagent			0.00479	GZMB,PRF1
Trolox C		chemical drug			0.00479	CXCL8,MMP9	97 (23)
mastoparan		chemical toxicant			0.00479	CXCL10,IL12B	99 (17)
polymyxin B		biologic drug			0.00479	CXCL8,IL12B	45 (7)
poly(U)RNA		chemical reagent			0.00479	CXCL8,MX1
SHH		peptidase		-0.519	0.00498	BMP4,CDH1,CSF1,FN1,GATA2,ID1,OCLN	72 (23)
NEUROG1		transcription regulator	Activated	2	0.00509	C1orf115,FN1,MMP9,THBS1	42 (7)
BCL2L1		other		-0.105	0.00509	CXCL8,FN1,MMP9,THBS1	103 (21)
birabresib		chemical drug		-1	0.00509	H2AC6,IFI44,IFI44L,USP18
FOXO1		transcription regulator		-0.311	0.0051	COL1A1,CXCL10,CXCL8,FN1,GATA2,GPX3,GZMA,KLF2,MMP9,PKLR,PRF1,THBS1	100 (20)
Notch		group		-0.555	0.00511	ADM,CDH1,CLEC10A,CYP4F2,GZMA,ID1	33 (7)
CARD9		other			0.00512	CLEC7A,CXCL10,IL12B	95 (17)
KDM6B		enzyme			0.00512	CDH1,FN1,IL12B	107 (20)
Cdk		group			0.00512	CXCL10,CXCL8,PLEKHF1	67 (7)
PRKD		group			0.00512	COX7A1,CXCL10,IL12B	44 (7)
NFIC		transcription regulator			0.00512	CCL8,CSF1,PKLR
Histone h4		group			0.00528	CXCL10,CXCL8,KIF5C,KLF2,MMP9,PKLR	52 (9)
IL12 (family)		group		1.617	0.00528	CD274,FCGR3A/FCGR3B,GZMB,NKG7,PRF1,TNFSF13B	75 (8)
TCF3		transcription regulator		-0.24	0.00536	CDH1,COL1A1,DDX58,FLT3,GATA2,IFI16,KLF2,mir-223,NUPR1,PML,ZBP1	68 (7)
SND1		enzyme			0.00557	CDH1,ID1,QPCT	46 (3)
diphenyleneiodonium		chemical reagent		0.902	0.00566	COL1A1,CXCL8,FN1,MMP9	67 (19)
cytarabine		chemical drug		1	0.00566	CD274,GZMB,PRF1,THRB	91 (13)
GFI1		transcription regulator	Inhibited	-2.186	0.00581	CSF1,CXCL8,DGKG,EIF2AK2,GZMA,KLF2
ZFAS1		other			0.00582	CDH1,KLF2
Adaptor protein 2		complex			0.00582	CDH1,PIGR
MSI2		other			0.00582	CDH1,FN1	43 (7)
PIP5K1A		kinase			0.00582	CDH1,CXCL8	41 (7)
MGAT1		enzyme			0.00582	ITGB4,ITGB5
T 0070907		chemical reagent			0.00582	COL1A1,COL1A2	53 (7)
PARP14		enzyme			0.00582	CXCL10,ISG15
MTF1		transcription regulator			0.00582	MMP9,MT2A
LTB4R2		G-protein coupled receptor			0.00582	CXCL8,MMP9	93 (13)
HDAC11		transcription regulator			0.00582	EIF2AK2,ISG15
DGCR5		other			0.00582	CDH1,FN1
DLG1		kinase			0.00582	IL12B,KCNJ2
quizartinib		chemical drug			0.00582	ADM,FLT3
Mcpt4		peptidase			0.00582	CMA1,FN1
CCN4		other			0.00582	CDH1,FN1	103 (22)
HSP90AA1		enzyme			0.00582	CDH1,FN1	96 (21)
Ctcflos		other			0.00582	COX7A1,THRB
LGALS7/LGALS7B		other			0.00582	COL1A2,MMP9
MEOX1		transcription regulator			0.00582	BMP4,CXCL8
KLF7		transcription regulator			0.00582	IFI6,MX1
ENTPD1		enzyme			0.00582	CXCL8,IL12B	101 (19)
S100A7	-1.109	other			0.00582	CXCL8,MMP9	71 (16)
SR1001		chemical reagent			0.00582	IL12B,PRF1
manumycin A		chemical reagent			0.00582	CXCL8,FN1	110 (27)
theophylline		chemical drug			0.00582	CXCL8,THBS1	97 (12)
lamivudine		chemical drug			0.00582	CXCL8,IFI44L
N,N-dimethylarginine		chemical - endogenous mammalian			0.00582	FN1,OCLN	78 (16)
budesonide		chemical drug		-0.263	0.00591	C1R,CXCL10,CXCL8,GRHL1,IFITM3,MEGF9,mir-223,mir-29,SASH1
ursodeoxycholic acid		chemical - endogenous mammalian		-1.091	0.00597	ABCC3,COL1A1,COL1A2,CXCL10	84 (15)
FLI1		transcription regulator			0.00597	COL1A1,COL1A2,CXCL10,FCAR
GPS2		transcription regulator		-1	0.00597	CXCL10,CXCL8,IL12B,RAB20	75 (18)
BCL2		transporter			0.00599	CXCL8,GZMA,IL12B,MMP9,PRF1	112 (21)
camptothecin		chemical drug		-0.555	0.00603	CSF1,CXCL8,FCAR,GBP2,HLA-DQB1,ID1,IFI16,IL15RA,MMP9,P2RY2,ROR2,RRAGD,RSAD2,TGM3	104 (13)
Ap2		group			0.00605	ADM,CDH1,MT2A
IKK (complex)		complex			0.00605	CXCL10,CXCL8,MMP9	92 (17)
EZR		other			0.00605	CDH1,ITGB4,MMP9	78 (22)
PRKCZ		kinase			0.00605	COL1A2,CXCL8,MMP9	105 (20)
HOXC8		transcription regulator			0.00605	CXCL10,EMB,IL1R2
PDPK1		kinase			0.00605	CXCL10,CXCL8,KLF2	103 (22)
PBX1		transcription regulator			0.00605	CDH1,COL1A1,MMP9
sodium orthovanadate		chemical reagent			0.00605	COL1A1,CXCL8,IFIT2	93 (23)
andrographolide		chemical drug			0.00605	CDH1,FN1,MMP9	69 (16)
eplerenone		chemical drug			0.00605	COL1A1,FN1,MMP9	101 (15)
D-glucose		chemical - endogenous mammalian		-1.584	0.00608	BMP4,CALD1,COL1A1,COL1A2,CXCL8,DMD,FN1,ID1,KIF5C,MIF,mir-29,MMP9,OCLN,PKLR,TGFA,THBS1	110 (22)
CAV1		transmembrane receptor		0.158	0.00619	CDH1,CXCL10,FN1,ID1,OCLN,THBS1	64 (19)
VIP		other		0	0.00623	CD274,CXCL10,CXCL8,IL12B,PRF1	104 (21)
FASN		enzyme		0	0.00628	CDH1,CXCL8,IL12B,PKLR	118 (26)
hydrocortisone		chemical - endogenous mammalian		0.572	0.00638	ADM,COL1A1,COL1A2,CXCL8,FN1,GBP1	118 (23)
resveratrol		chemical drug		-0.534	0.00654	CDH1,CXCL10,CXCL8,CYP4F2,FN1,IL12B,ISG15,MMP9,OAS1	91 (21)
asoprisnil		chemical drug			0.00655	GZMB,PRF1,VNN1
crizotinib		chemical drug			0.00655	CD274,CDH1,OCLN	100 (19)
TNFSF14		cytokine			0.00655	CDH1,CXCL10,MMP9	98 (16)
miR-338-3p (miRNAs w/seed CCAGCAU)		mature microRNA			0.00655	COL1A1,COL1A2,COL5A1
NVP-TAE684		chemical drug			0.00655	CD274,CDH1,OCLN
AXL		kinase			0.00655	CD274,CDH1,MMP9	64 (16)
COL5A1	-1.616	other			0.00655	FBN1,FN1,ITGB5
CLU		other			0.00655	CDH1,CXCL8,MMP9	73 (22)
PLAT		peptidase			0.00655	CXCL10,FN1,MMP9	102 (17)
pyruvaldehyde		chemical - endogenous mammalian			0.00655	GZMA,GZMB,PRF1
FUS-DDIT3		fusion gene/product			0.00655	CXCL8,FN1,KLF2
2,4-dinitrofluorobenzene		chemical toxicant			0.00655	CXCL10,IL12B,OCLN	39 (7)
ZEB2		transcription regulator		0.293	0.00661	CDH1,GZMA,MS4A2,NKG7
CTLA4		transmembrane receptor			0.00661	CXCL10,CXCL8,FAR2,GZMB	110 (20)
EDN1		cytokine		-0.481	0.00684	CDH1,COL1A2,COL5A1,CXCL8,FN1,MMP9,THBS1	107 (23)
beraprost		chemical drug			0.00693	COL1A1,FN1
1L-6-hydroxymethyl-chiro-inositol 2-(R)-2-O-methyl-3-O-octadecylcarbonate		chemical - kinase inhibitor			0.00693	ITGB5,MT2A	47 (7)
icilin		chemical reagent			0.00693	CXCL10,IL12B
ANTXR2		transmembrane receptor			0.00693	CDH1,FN1	47 (7)
naringin		chemical - endogenous non-mammalian			0.00693	CXCL8,MMP9	92 (22)
CpG ODN 1585		chemical reagent			0.00693	CXCL10,IRF7	69 (7)
WWC1		transcription regulator			0.00693	CDH1,OCLN	44 (7)
SLC30A7		transporter			0.00693	EPHX1,EPHX2
DEPTOR		other			0.00693	CDH1,CXCL10	47 (7)
MTORC2		complex			0.00693	IFIT2,ISG15
PELI1		enzyme			0.00693	CXCL8,IL12B	102 (20)
ALOX12		enzyme			0.00693	FN1,IL12B	67 (18)
CAV3		enzyme			0.00693	DMD,KCNJ2
SH3KBP1		other			0.00693	CDH1,FN1	93 (22)
miR-451a (and other miRNAs w/seed AACCGUU)		mature microRNA			0.00693	MIF,MMP9
DDB2		other			0.00693	EIF2AK2,MMP9	28 (7)
CLCA2		ion channel			0.00693	CDH1,FN1
USP4		peptidase			0.00693	CDH1,ID1	36 (7)
NACC1		transcription regulator			0.00693	EIF2AK2,MX1
HSPB8		kinase			0.00693	BMP4,CXCL8	35 (7)
RNF216		enzyme			0.00693	CXCL10,ISG15	91 (15)
C9		other			0.00693	COL1A1,FN1
KRIT1		other			0.00693	KLF2,THBS1
ITGB8		other			0.00693	ITGB5,P2RY12
ELN		other			0.00693	FN1,MMP9	107 (23)
brusatol		chemical reagent			0.00693	CXCL10,CXCL8	81 (12)
sanglifehrin A		chemical reagent			0.00693	CXCL10,IL12B	50 (10)
rhein		chemical - endogenous non-mammalian			0.00693	CXCL8,OCLN	58 (7)
mesalamine		chemical drug			0.00693	CD274,HPGD	47 (7)
tetrathiomolybdate		chemical drug			0.00693	COL1A1,MMP9
Laminin5		complex			0.00693	COL1A2,FN1	58 (12)
SIRT6		enzyme		1.974	0.00695	COL1A1,CSF1,CXCL8,FN1	103 (21)
ID1	2.661	transcription regulator		-1.044	0.00695	FN1,IFI16,MMP9,THBS1	80 (15)
silibinin		chemical drug		0.038	0.00695	CDH1,CXCL8,FN1,MMP9	96 (21)
lipoteichoic acid		chemical - endogenous non-mammalian		-0.199	0.00695	CXCL10,CXCL8,IL12B,MMP9	93 (18)
BRAF		kinase			0.00702	CDH1,CSF1,CXCL8,MME,MMP9,THBS1,UGT8	111 (23)
RAG2		enzyme			0.00707	CXCL10,IRF7,ISG15	80 (10)
IKZF2		transcription regulator			0.00707	GZMA,IRF7,ZBTB42
ELF4		transcription regulator			0.00707	CXCL8,KLF2,PRF1
LMNA		other			0.00718	CCL8,COL1A1,FN1,IFI44,IFIH1,ISG20,MMP9,UBA7	68 (17)
PLAU		peptidase		-1.067	0.0073	FN1,ITGB5,MMP9,OAS1	83 (21)
clopidogrel		chemical drug		1	0.0073	AGRN,COL1A1,COL5A1,NUPR1
HDAC2		transcription regulator		-0.447	0.00741	CDH1,COL1A1,COL1A2,CXCL8,IL12B,MMP9	117 (23)
nitric oxide		chemical - endogenous mammalian		0.607	0.00741	CXCL10,CXCL8,IL12B,MMP9,THBS1,TNFSF13B	97 (19)
hyaluronic acid		chemical - endogenous mammalian		0.975	0.0075	CXCL10,CXCL8,FN1,IL12B,MMP9	81 (17)
GJA1		transporter			0.00762	BMP4,CDH1,THBS1	100 (23)
PAK2		kinase			0.00762	BMP4,ID1,IFI16	44 (7)
ethylene glycol tetraacetic acid		chemical reagent			0.00762	CXCL8,IL12B,KCNJ2	78 (16)
lactic acid		chemical - endogenous mammalian			0.00762	CXCL10,CXCL8,PRF1	94 (17)
lisinopril		biologic drug			0.00762	GBP2,GBP6,MMP9
LEF1		transcription regulator		-1	0.00763	CD274,CDH1,EPHX1,FN1,PRF1,RRAGD	40 (6)
PRKD1		kinase		-1.044	0.00766	ADRB3,CXCL10,IL12B,MMP9	95 (21)
tyrphostin AG 1478		chemical drug		-0.32	0.00766	CXCL8,FBN1,MME,MMP9	108 (22)
EGLN		group		-1.664	0.00786	ADM,HLA-DQB1,KLF2,MIF,RAB20,RRAGD	66 (7)
SOX2		transcription regulator		0.288	0.00801	ABCC3,BMP4,CD274,CDH1,COL1A1,CXCL10,CXCL8,CYP2J2,GATA2,GBP4,UGT8,USP18
RNF31		enzyme		0.686	0.00803	CXCL10,CXCL8,IL15RA,IL1R2	87 (17)
CISH		other	Inhibited	-2	0.00803	CSF1,CXCL10,CYP4F2,PRF1
Mmp		group			0.00813	MMP9,OCLN	54 (11)
particulate matter		chemical reagent			0.00813	CLEC10A,KLF2
SRT1720		chemical drug			0.00813	CXCL8,MMP9	60 (17)
ANG		enzyme			0.00813	CCL8,CXCL10	40 (7)
CXCL5		cytokine			0.00813	CDH1,COL1A1	81 (16)
mir-127		microRNA			0.00813	CLEC10A,MRC2	29 (7)
CCL21		cytokine			0.00813	CXCL10,CXCL8	61 (17)
MED16		transcription regulator			0.00813	CDH1,MMP9	86 (9)
HPN		peptidase			0.00813	COX7A1,FN1
HES5		transcription regulator			0.00813	GATA2,THRB
ALCAM		other			0.00813	CDH1,OCLN	44 (7)
ATXN3		peptidase			0.00813	IFIT2,ISG15
LAMA2		other			0.00813	MMP9,OCLN
PTGER1		G-protein coupled receptor			0.00813	CXCL8,FN1	74 (12)
IQGAP1		other			0.00813	CDH1,THRB
HOXA1		transcription regulator			0.00813	CXCL8,DAB2
vatalanib		chemical drug			0.00813	COL1A1,MMP9	99 (15)
trans-stilbene oxide		chemical reagent			0.00813	ABCC3,EPHX1
poly-L-lysine		chemical reagent			0.00813	COL1A2,CXCL8
bempedoic acid		chemical drug			0.00813	CXCL10,CXCL8	67 (10)
adefovir dipivoxil		chemical drug			0.00813	COL1A1,FN1
NPM1		transcription regulator			0.00819	CSF1,mir-29,MMP9	79 (10)
CARM1		transcription regulator			0.00819	CXCL10,EPHX2,mir-223
MEOX2		transcription regulator			0.00819	CXCL8,ID1,ITGB5	59 (7)
TFAP2B		transcription regulator			0.00819	CXCL8,IL12B,MT2A	47 (7)
UCP1		transporter		-1.633	0.00832	CXCL10,DDX58,EMB,GPX3,IFIT2,NUPR1
testosterone		chemical - endogenous mammalian		1.285	0.00833	BCL2L15,BMP4,CDH1,FN1,ID1,MX1,OCLN,TGFA,THBS1,UGT8	114 (23)
Tlr		group		0.936	0.00834	CXCL10,CXCL8,IL12B,IRF7,TNFSF13B	86 (14)
FN1	-2.362	enzyme		-0.259	0.00835	CDH1,COL1A1,CXCL8,FN1,MMP9,RRAGD,THBS1	101 (22)
palmitic acid		chemical - endogenous mammalian		-0.056	0.00835	CXCL10,CXCL8,CYP4F2,EPHX2,FN1,FOLR2,IL12B,PKLR	89 (21)
BTNL2		transmembrane receptor		1	0.00841	EMB,GBP4,IFITM3,RRAGD
TNFSF11		cytokine		-0.347	0.00853	BMP4,CXCL8,DAB2,IL12B,IL15RA,MMP9,OSCAR,USP18	104 (20)
SP3		transcription regulator		1.209	0.00855	COL1A1,COL1A2,DMD,EIF2AK2,IFITM5,ITGB5,mir-223
SNCA		enzyme		0.508	0.00862	CA12,DGKG,GBP2,GBP5,IRF7,ISG15,KLF2,MMP9,MX1,RSAD2	113 (17)
curcumin		chemical drug		0.968	0.00862	CDH1,COL1A1,COL1A2,CXCL8,ITGB4,MIF,mir-29,MMP9,OCLN,UBA7	86 (19)
RAC1		enzyme		-0.378	0.00864	CDH1,COL1A2,CXCL8,FN1,MMP9	101 (22)
NfkB1-RelA		complex			0.00878	CXCL8,IL12B,MMP9
SAA		group			0.00878	CSF1,CXCL8,IL12B	104 (20)
FCGR2B		transmembrane receptor			0.00878	CXCL10,IFI27,MX1	74 (7)
ENG		transmembrane receptor			0.00878	FN1,ID1,THBS1	96 (19)
TNFSF15		cytokine			0.00878	CXCL8,GZMB,MMP9	99 (15)
tempol		chemical drug			0.00878	BMP4,CXCL8,MMP9	61 (19)
histone deacetylase		complex			0.00878	CDH1,MMP9,THBS1	85 (16)
ZNF217		transcription regulator			0.00881	ADM,CREB5,IFI16,IGDCC3
MEF2D		transcription regulator		0.111	0.00881	CDH1,COL1A2,FN1,KLF2	78 (10)
PRKAG3		kinase			0.00881	GPX3,ID1,KLF2,SLC4A3,SORD,TPPP3
APC		enzyme	Inhibited	-2.385	0.00881	CD274,CDH1,ID1,MMP9,OCLN,THBS1	103 (20)
isobutylmethylxanthine		chemical toxicant			0.00897	COL1A1,COL1A2,COL5A1,FN1,IFIT2,IRF7,THBS1	119 (20)
mifepristone		chemical drug		-1.543	0.00909	ABCC3,ADM,AKR1C4,HLA-DQB1,HPGD,IL12B,ITGB4,MME,MMP9	131 (23)
NUPR1	1.478	transcription regulator		0.302	0.00915	ADM,AGRN,COL1A2,CREB5,CXADR,CXCL8,GBP2,IFIT2,MEGF9,MX2,NUPR1,RAB20
methylprednisolone		chemical drug		-0.404	0.00924	CDH1,DAB2,DMD,EPHX1,EPHX2,FN1,GBP2,ID1,IRF7,ITGB5,MMP9,PIGR,SORD,THRB	116 (24)
TSLP		cytokine			0.0094	CXCL8,IL12B,MX1	101 (21)
HSPA9		other			0.0094	CDH1,FN1,MMP9	74 (7)
DACH1		transcription regulator			0.0094	BMP4,CXCL8,ID1
IL27RA		transmembrane receptor			0.0094	CXCL10,IL12B,IL27	98 (17)
5'-methylthioadenosine		chemical - endogenous mammalian			0.00942	COL1A1,COL1A2
mocetinostat		chemical drug			0.00942	CXCL10,MMP9	77 (12)
TFAP2E		transcription regulator			0.00942	CXCL8,IL12B
GALNT6		enzyme			0.00942	CDH1,FN1
GALNT3		enzyme			0.00942	CDH1,FN1
N(2)-(gamma-D-glutamyl)-meso-2,2'-diaminopimelic acid		chemical reagent			0.00942	CXCL8,MMP9	70 (12)
Collagen Alpha1		group			0.00942	COL1A1,MMP9	91 (16)
LOXL1		enzyme			0.00942	COL1A1,MMP9	94 (15)
mir-373		microRNA			0.00942	CDH1,CXCL8	45 (3)
F10		peptidase			0.00942	CXCL8,MIF	79 (14)
PIAS3		transcription regulator			0.00942	MMP9,OSCAR	32 (7)
MMP8		peptidase			0.00942	CXCL10,CXCL8	64 (15)
MVP		other			0.00942	CXCL8,IRF7	81 (7)
RALA		enzyme			0.00942	CDH1,MMP9	52 (12)
FPR2		G-protein coupled receptor			0.00942	CSF1,CXCL8	87 (13)
N-(3-oxododecanoyl)-homoserine lactone		chemical reagent			0.00942	CSF1,CXCL8	45 (7)
gallic acid		chemical - endogenous non-mammalian			0.00942	CXCL8,MMP9	109 (24)
beta-1,3-glucan		chemical drug			0.00942	IL12B,TGFA	69 (11)
metformin		chemical drug		0.666	0.00963	CD274,CXCL8,FN1,IFI44,ITGB4,MMP9,MX1	97 (21)
AGER		transmembrane receptor			0.00963	CSF1,CXCL8,FN1,MMP9	90 (18)
PTTG1		transcription regulator		-1	0.00963	CDH1,MIF,TGFA,TREX1	38 (7)
FGF7		growth factor		-1	0.00963	ABCC3,COL1A1,CSF1,MMP9	107 (22)
Y 27632		chemical drug		1.067	0.00963	BMP4,CDH1,MMP9,THBS1	100 (21)
atorvastatin		chemical drug		0.378	0.00985	ABCC3,COL1A1,CXCL8,DMD,IL17RD,MMP9,SLCO2B1	121 (24)
Alpha catenin		group		1.4	0.00989	COL1A1,COL1A2,COL5A1,CXCL10,MMP9	57 (14)
POU2F1		transcription regulator			0.00989	CXCL8,CYP2J2,GBP2,GPX3,LY6E
PELP1		other			0.00989	AFF2,CXCL8,DAB2,IFI44,MMP9	95 (15)
GW3965		chemical reagent		0.925	0.00989	CXCL10,CXCL8,IL12B,MMP9,PKLR	85 (19)
Ige		complex		-0.788	0.00997	CLEC7A,CMPK2,CXADR,CXCL8,IL12B,MIF,RAB7B,RSAD2,TPPP3	111 (17)
EFNA4		kinase			0.01	IRF7,ITGB4,S100A7
CCR5		G-protein coupled receptor			0.01	CXCL10,IL12B,MMP9
SAHM1		chemical reagent			0.01	HES4,ID1,LY6E
fisetin		chemical drug			0.01	CDH1,IL12B,MMP9
MMP9	-1.161	peptidase			0.0101	CDH1,HPGD,MMP9,OCLN
SREBF1		transcription regulator		-0.431	0.0101	CXADR,CXCL10,CYP4F2,FN1,GPX3,IL1R2,NUPR1,PKLR
heparin		chemical - endogenous mammalian			0.0105	CD209,COL1A1,FN1,MMP9
PRMT1		enzyme		1.128	0.0105	CD274,CDH1,FN1,MT2A
POU5F1		transcription regulator		1.882	0.0105	BMP4,CD274,CDH1,CXCL10,CXCL8,GATA2,GBP4,KLF2,MMP9,USP18
TAL1		transcription regulator		-1.706	0.0106	CMA1,FBN1,GATA2,HMGB3,mir-223,mir-29,MS4A2
3M-002		chemical reagent		0.152	0.0106	BMX,CXCL10,IFI44,IL12B,IRF7
cortodoxone		chemical - endogenous mammalian			0.0106	FN1
beta-lactose		chemical - endogenous mammalian			0.0106	MMP9
cyanuric acid		chemical reagent			0.0106	CXCL8
bromodichloromethane		chemical toxicant			0.0106	CDH1
LTB4R/LTB4R2		group			0.0106	CXCL8
NDPK		group			0.0106	CXCL8
Ryr		group			0.0106	KCNJ2
MKK3/6		group			0.0106	CXCL8
PEG-interferon alfa-2a		biologic drug			0.0106	CXCL10
avobenzone		chemical drug			0.0106	COL1A1
budesonide/formoterol		chemical drug			0.0106	CD274
NF279		chemical reagent			0.0106	CXCL8
3-tert-butyl-4-hydroxyanisole		chemical reagent			0.0106	EPHX1
NFkB1-CRel		complex			0.0106	IL12B
SSC5D		transmembrane receptor			0.0106	CXCL8
TFAP2D		transcription regulator			0.0106	MT2A
CMTM8		cytokine			0.0106	CDH1
SNAI3		transcription regulator			0.0106	CDH1
PRG3		other			0.0106	CXCL8
FCN1		other			0.0106	CXCL8
HSF5		other			0.0106	CCL8
ARHGAP24		other			0.0106	ITGB4
ZNF580		transcription regulator			0.0106	CXCL8
UHRF1BP1		other			0.0106	THRB
LOXL3		enzyme			0.0106	CDH1
CMTM4		cytokine			0.0106	CD274
CHST11		enzyme			0.0106	MMP9
MAPKBP1		other			0.0106	CXCL8
CMTM6		cytokine			0.0106	CD274
EVX2		transcription regulator			0.0106	CXCL8
ZNF687		transcription regulator			0.0106	THRB
GREB1		other			0.0106	COL1A2
9530018H14Rik		other			0.0106	CDH1
rimantadine		chemical drug			0.0106	CXCL8
tandutinib		chemical drug			0.0106	ID1
alpha-hederin		chemical reagent			0.0106	MMP9
FG-3019		biologic drug			0.0106	COL1A1
cabozantinib		chemical drug			0.0106	CD274
EXOC8		other			0.0106	CDH1
GR 82334		biologic drug			0.0106	CXCL10
recombinant interferon alpha		biologic drug			0.0106	RNF213
KSR2		kinase			0.0106	CXCL8
TRAK2		transporter			0.0106	KCNJ2
miR-513a-5p (miRNAs w/seed UCACAGG)		mature microRNA			0.0106	CD274
mir-129		microRNA			0.0106	CXCL8
PPP2R5E		phosphatase			0.0106	FN1
IQSEC1		other			0.0106	CDH1
UBE2L6	1.155	enzyme			0.0106	DDX58
RBBP9		other			0.0106	CDH1
ANXA4		other			0.0106	CXCL8
CPA3		peptidase			0.0106	CMA1
icaritin		chemical drug			0.0106	CD274
ASCL5		transcription regulator			0.0106	CDH1
IFIT1		other			0.0106	CXCL10
TNPO2		transporter			0.0106	CXCL8
TYMP		growth factor			0.0106	CXCL8
PPP1R3A		phosphatase			0.0106	THBS1
RRAS2		enzyme			0.0106	CDH1
ceritinib		chemical drug			0.0106	CD274
FDCSP		other			0.0106	CDH1
MAST2		kinase			0.0106	IL12B
16:0 ceramide-1-phosphate		chemical - endogenous mammalian			0.0106	CXCL8
WASF3		other			0.0106	CDH1
SECISBP2		translation regulator			0.0106	GPX3
SEPHS1		enzyme			0.0106	GPX3
RPL39		other			0.0106	CDH1
THSD4		other			0.0106	MMP9
VWA8		enzyme			0.0106	THRB
PRR13		other			0.0106	THBS1
RBP2		transporter			0.0106	CDH1
levamlodipine		chemical drug			0.0106	CD274
beractant		chemical drug			0.0106	CXCL8
fluticasone/salmeterol		chemical drug			0.0106	CD274
4,4'-diaminodiphenylmethane		chemical toxicant			0.0106	CXCL10
BMS-275183		chemical drug			0.0106	THBS1
pustulan		chemical reagent			0.0106	CXCL8
L-threo-safingol		chemical drug			0.0106	CXCL8
mifobate		chemical drug			0.0106	CDH1
complement receptor		complex			0.0106	IL12B
BRL 26830		chemical drug			0.0106	ADRB3
aspergillus beta-glucan		chemical - endogenous non-mammalian			0.0106	CXCL8
pneumocystis beta-glucan		chemical - endogenous non-mammalian			0.0106	CXCL8
C3a receptor agonist peptide		chemical reagent			0.0106	CDH1
flunitrazepam		chemical drug			0.0106	CXCL8
tolrestat		chemical drug			0.0106	CXCL8
MUC2		other			0.0106	CXCL8
splitomicin		chemical reagent			0.0106	MMP9
sulfobromophthalein		chemical drug			0.0106	IL12B
potassium iodide		chemical drug			0.0106	CXCL8
ETV6-PDGFRB		fusion gene/product			0.0106	ID1
miR-140 inhibitor		chemical reagent			0.0106	CD274
anti-miR-142 inhibitor		chemical reagent			0.0106	CD274
miR-340 inhibitor		chemical reagent			0.0106	CD274
miR-383 inhibitor		chemical reagent			0.0106	CD274
takinib		chemical drug			0.0106	MIF
cilengitide		biologic drug			0.0106	CD274
morphiceptin		chemical reagent			0.0106	MMP9
4-hydroxymercuribenzoate		chemical - protease inhibitor			0.0106	COL1A1
poractant alfa		chemical drug			0.0106	CXCL8
lactulose		chemical - endogenous mammalian			0.0106	CXCL8
V2+		chemical toxicant			0.0106	CXCL8
Laminin (complex)		complex			0.0107	COL1A1,FN1,MMP9
RPS6KB1		kinase			0.0107	CXCL10,IL12B,ISG15
ADORA2B		G-protein coupled receptor			0.0107	COL1A2,CXCL8,MMP9
IRAK1		kinase			0.0107	CXCL10,CXCL8,IL27
ARHGAP21		other			0.0107	CXCL10,IL15RA,ISG20
EFNA3		kinase			0.0107	IRF7,ITGB4,S100A7
monophosphoryl lipid A		chemical drug			0.0108	CXCL10,IL12B
nystatin		chemical drug			0.0108	CXCL8,IL12B
clarithromycin		chemical drug			0.0108	CXCL8,FN1
anacardic acid		chemical - endogenous non-mammalian			0.0108	CXCL8,MMP9
TIFA		other			0.0108	CXCL10,CXCL8
IDH2		enzyme			0.0108	CDH1,FN1
AIMP1		cytokine			0.0108	CXCL8,IL12B
SPTLC2		enzyme			0.0108	COL1A1,THBS1
SMC3		other			0.0108	HLA-DQB1,THBS1
LPAR1		G-protein coupled receptor			0.0108	CXCL8,MMP9
SDHB		enzyme			0.0108	FN1,MMP9
CPEB1		translation regulator			0.0108	CDH1,MMP9
RGCC		other			0.0108	CDH1,FN1
BTC		growth factor			0.0108	CXCL8,MMP9
RFX5		transcription regulator			0.0108	COL1A1,COL1A2
L-685,458		chemical - protease inhibitor			0.0108	GZMB,ID1
vadimezan		chemical drug			0.0108	CXCL10,ISG15
deguelin		chemical drug			0.0108	CDH1,CXCL8
JUND		transcription regulator			0.011	CXCL10,HPGD,ITGB4,MMP9
THRB	-1.415	ligand-dependent nuclear receptor		0.686	0.0111	CLEC10A,COX7A1,CXCL10,H2AC6,ID1,MMP9,SLAMF8,THRB
GSK3B		kinase		0.747	0.0113	CXCL8,IFIT2,IL12B,ISG15,MMP9
Collagen type II		complex			0.0114	BMP4,CCL8,SIGLEC1
ZNF106		other			0.0114	CXCL10,IFITM3,UGT8
POSTN		other			0.0114	CDH1,FN1,MMP9
ILK		kinase			0.0114	CDH1,FN1,MMP9
TGFA	-1.201	growth factor		-0.689	0.0114	CXCL10,CXCL8,MMP9,TGFA
epinephrine		chemical - endogenous mammalian		0.339	0.0114	CXCL8,IL12B,IL27,TGFA
5-azacytidine		chemical drug		0.314	0.0115	CDH1,COL1A1,IFI6,IRF7,PRF1,THBS1
mir-17		microRNA		-0.725	0.0119	CXCL8,DAB2,FN1,THBS1
TPH1		enzyme		1.067	0.0119	GZMA,IFI16,IL1R2,TRIM5
CBX5		transcription regulator		0.447	0.012	CPA4,CYP2J2,IFIT2,OAS1,QPCT
ATP2B2		transporter			0.0121	BATF2,NUPR1,ZBP1
GPX1		enzyme			0.0121	CXCL10,GPX3,MMP9
HBEGF		growth factor			0.0121	CDH1,MMP9,TGFA
CDK8		kinase			0.0121	CDH1,CXCL8,KLF2
ANXA1		enzyme			0.0121	CDH1,CSF1,CXCL8
ESRRB		transcription regulator			0.0121	CCL8,IL12B,XAF1
perfluorooctanoic acid		chemical reagent			0.0123	CXCL8,TGFA
AZD8055		chemical drug			0.0123	CDH1,CXCL10
CBLB		enzyme			0.0123	FLT3,GZMB
EN1		transcription regulator			0.0123	COL1A1,COL1A2
LY96		transmembrane receptor			0.0123	CXCL8,IL12B
TFCP2		transcription regulator			0.0123	MMP9,TGFA
TNFAIP2		other			0.0123	IL15RA,ISG20
TNFRSF12A		transmembrane receptor			0.0123	CXCL10,CXCL8
TGFBR3		kinase			0.0123	CDH1,FN1
SP7		transcription regulator			0.0123	COL1A1,IFITM5
RCOR1		transcription regulator			0.0123	COL1A1,COL1A2
AQP1		transporter			0.0123	NUPR1,TGFA
1,1-bis(3'-indolyl)-1-(4-hydroxyphenyl)methane		chemical reagent			0.0123	COL1A1,FN1
tranylcypromine		chemical drug			0.0123	CD274,CXCL10
Hif		complex			0.0123	CXCL8,TGFA
rebamipide		chemical drug			0.0123	CXCL8,MMP9
STAT5A		transcription regulator			0.0123	CDH1,CPA4,CYP2J2,GZMA,ID1,OAS1,PRF1,QPCT
nicotine		chemical drug		0.271	0.0123	COL1A1,CXCL8,FN1,ID1,IL12B,MMP9,TREX1
PD173074		chemical reagent		1	0.0124	GATA2,KRT23,MAFK,NUPR1
PP2/AG1879 tyrosine kinase inhibitor		chemical drug		-1.265	0.0124	CDH1,CXCL8,FN1,ID1
romidepsin		biologic drug			0.0124	CXADR,CXCL10,CXCL8,MMP9
5-fluorouracil		chemical drug		0.098	0.0125	CDH1,COL1A2,DRAM1,ITGB4,mir-24,mir-29,MMP9,TGFA,THBS1
IL5		cytokine		0.493	0.0127	CXCL8,GBP2,GBP4,HLX,IL1R2,IRF7,MMP9,MS4A2
BRCA1		transcription regulator		1.577	0.0128	DDX58,IFI27,IFI6,IFIT2,IRF7,MX1
PRC2		complex			0.0129	CXCL8,MX1,OAS1
Hbb-b2		other			0.0129	CLEC7A,CXCL10,FN1
N-acetylsphingosine		chemical reagent			0.0129	COL1A1,COL1A2,CXCL8
trans-hydroxytamoxifen		chemical drug		0.946	0.0131	ADM,BMP4,COL1A1,COL1A2,CXCL8,FN1
Z-LLL-CHO		chemical - protease inhibitor	Inhibited	-2.315	0.0132	CDH1,CXCL10,CXCL8,DMD,IL12B,IRF7,MMP9,OCLN,THBS1
sodium chloride		chemical - endogenous mammalian			0.0134	COL1A1,CXCL8,FN1,mir-223
histamine		chemical - endogenous mammalian			0.0134	CXCL10,CXCL8,IL12B,OCLN
KLF11		transcription regulator		1.941	0.0136	COL1A2,IL12B,ITGB5,MMP9,THBS1
obeticholic acid		chemical drug			0.0137	CDH1,COL1A1,FN1
zoledronic acid		chemical drug			0.0137	CDH1,CXCL8,MMP9
HOXA10		transcription regulator	Inhibited	-2.449	0.0138	ADM,FN1,HLA-DQB1,ID1,PIGR,TNFSF13B
bevacizumab		biologic drug			0.0138	CDH1,FN1
A-769662		chemical reagent			0.0138	FN1,MMP9
ZDHHC7		enzyme			0.0138	CCL8,CXCL8
TNFRSF6B		transmembrane receptor			0.0138	CXCL8,IL12B
LBP		transporter			0.0138	CXCL10,CXCL8
MIRLET7		group			0.0138	COL1A1,COL1A2
LAMA5		other			0.0138	CXCL10,MMP9
HOXC9		transcription regulator			0.0138	BMP4,MMP9
IL1RAP		transmembrane receptor			0.0138	CXCL10,CXCL8
HOXB4		transcription regulator			0.0138	CXCL8,GPX3
NRP1		transmembrane receptor			0.0138	HLA-DQB1,ID1
NEDD4		enzyme			0.0138	FN1,MMP9
IL19		cytokine			0.0138	FN1,MMP9
silicon dioxide		chemical drug			0.0138	CXCL8,IL12B
ethyl pyruvate		chemical drug			0.0138	MMP9,OCLN
phenyl-N-tert-butylnitrone		chemical reagent			0.0138	CXCL8,FN1
D609		chemical reagent			0.0138	CXCL8,MMP9
amlodipine		chemical drug			0.0138	CD274,COL1A1
DIM-C-pPhOH-3-Cl-5-OCH3		chemical reagent			0.0138	COL1A1,FN1
enalapril		biologic drug		1.987	0.014	COL1A1,FBN1,FN1,GPX3
TFAP2A		transcription regulator			0.014	CDH1,CXCL8,IL12B,MMP9,MT2A
concanavalin a		chemical drug		1.467	0.014	CXCL10,CXCL8,IL27,MIF,MMP9
docetaxel		chemical drug		0.223	0.014	ABCC3,CXCL10,mir-29,MMP9,THBS1
E. coli serotype 0127B8 lipopolysaccharide		chemical - endogenous non-mammalian		1.314	0.0141	CXCL10,IL12B,KLF2,P2RY6,RSAD2,TNFSF13B
GATA2	-1.28	transcription regulator		-1.334	0.0142	CMA1,CXCL10,GATA2,GBP2,GPX3,GZMA,KLF2,MS4A2,NKG7,THBS1
actinomycin D		biologic drug		-0.133	0.0143	ADM,COL1A2,CXCL8,FN1,IL1R2,TGFA,THRB
PRKAA2		kinase		-0.223	0.0144	CDH1,FN1,IFI44,MMP9,PKLR
Hsp27		group			0.0145	CD274,CSF1,CXCL8
NDRG1		kinase			0.0145	CDH1,CXCL8,PML
herbimycin		chemical drug			0.0145	CDH1,CXCL8,MMP9
valproic acid		chemical drug		-0.287	0.0146	AKR1C4,CA12,CD209,CDH1,CXADR,GZMB,mir-24,MME,PSMF1,THBS1,THRB
15-deoxy-delta-12,14 -PGJ 2		chemical - endogenous mammalian		0.991	0.0146	COL1A1,COL1A2,CXCL10,CXCL8,DDX58,FN1,MMP9
STK11		kinase		0.013	0.0151	CD274,CDH1,CXCL8,FN1,ID1,MAFK,MMP9,TGFA
LCN2		transporter		-0.52	0.0151	CDH1,COL1A1,CXCL10,MIF
TAC1		other			0.0151	CXCL10,CXCL8,MME,PRF1
FGF19		growth factor			0.0151	HLA-DQB1,ID1,MME,PKLR
NEDD9		other		0.849	0.0151	ADM,CDH1,MMP9,TPPP3
nilotinib		chemical drug			0.0153	COL1A1,COL1A2,FN1
LGR4		transmembrane receptor			0.0153	CDH1,CXCL10,MMP9
C/EBP		group			0.0153	ID1,IL12B,mir-223
baicalin		chemical - endogenous non-mammalian			0.0153	COL1A1,CXCL8,MIF
TWIST2		transcription regulator			0.0153	CDH1,FN1,MMP9
MYBL2		transcription regulator			0.0153	FLT3,GATA2,ID1
CALR		transcription regulator			0.0153	COL1A1,COL1A2,FN1
TXN		enzyme			0.0153	CXCL8,MIF,MMP9
AKT1		kinase		0.42	0.0153	CDH1,CXCL10,CXCL8,FN1,IL12B,MMP9,MT2A,THBS1
mannitol		chemical - endogenous mammalian			0.0154	COL1A1,FN1
PLC		group			0.0154	CXCL10,CXCL8
Angiotensin II receptor type 1		group			0.0154	CXCL10,CXCL8
BMS-345541		chemical drug			0.0154	CXCL8,MMP9
UNC93B1		other			0.0154	CXCL10,IL12B
hemoglobin		complex			0.0154	ADM,CXCL8
HOTAIRM1		other			0.0154	EPHX2,KLF2
mir-515		microRNA			0.0154	CDH1,CXCL8
GSN		other			0.0154	COL1A1,FN1
PDGFRA		kinase			0.0154	COL1A1,DAB2
CD46		transmembrane receptor			0.0154	FLT3,GZMB
EREG		growth factor			0.0154	IL12B,TGFA
FABP5		transporter			0.0154	CXCL8,ISG20
CCR6		G-protein coupled receptor			0.0154	CXCL10,IL12B
superoxide		chemical - endogenous mammalian			0.0154	FN1,MMP9
magnolol		chemical - endogenous non-mammalian			0.0154	CXCL8,MMP9
piperine		chemical drug			0.0154	ABCC3,MMP9
ILF3		transcription regulator		-1.154	0.0156	COL14A1,CXCL10,CXCL8,ISG15
Growth hormone		group		1.103	0.0159	BMP4,CDH1,COL1A1,FN1,ID1,mir-29,MMP9
ALB		transporter			0.0161	COL1A1,CXCL8,FN1
BSG		transporter			0.0161	CDH1,CXCL8,MMP9
KAT2B		transcription regulator			0.0161	COL1A2,ISG15,KLF2
CRP		other			0.0161	CDH1,CXCL8,FCAR
FASLG		cytokine			0.0161	CDH1,CXCL10,CXCL8
TFE3		transcription regulator			0.0161	CDH1,COX7A1,KLF2
HMGB1		transcription regulator		0.94	0.0162	CD274,CXCL8,MMP9,MX1
RARA		ligand-dependent nuclear receptor		-1.89	0.0166	CA12,CXCL8,FOLR2,IFI44,IFI44L,OAS1,RSAD2,RTP4,UBA7
ADORA2A		G-protein coupled receptor		0.555	0.0166	CXCL10,IFITM3,IL12B,MMP9,OCLN
SCD		enzyme		-1.067	0.0168	ADRB3,CXCL10,CXCL8,THRB
Hsp70		group			0.017	CXCL8,GZMB,IL12B
EFNA5		kinase			0.017	IRF7,ITGB4,S100A7
miR-27a-3p (and other miRNAs w/seed UCACAGU)		mature microRNA			0.017	IFI16,SIGLEC1,THRB
PLK1		kinase			0.017	CDH1,IFI16,THBS1
TIMP3		other			0.017	BMP4,MMP9,THBS1
HSPA5		enzyme			0.017	CDH1,CXCL10,ISG15
candesartan		chemical drug			0.017	ADM,COL1A2,FN1
CX3CL1		cytokine		1.342	0.0171	CSF1,IFI16,IFIT2,IRF7,MMP9
TCF12		transcription regulator		-1.37	0.0171	CDH1,FLT3,FN1,KLF2,mir-223
mibolerone		chemical drug		-1.4	0.0171	COL1A1,COL1A2,IRF7,MME,USP18
Srebp		group			0.0171	CYP4F2,GZMB
Gli		group			0.0171	COL1A1,ITGB4
CBX7		other			0.0171	CDH1,CXCL8
HNF1A-AS1		other			0.0171	CDH1,H2AC6
FOXN1		transcription regulator			0.0171	CD274,GZMA
CTBP2		transcription regulator			0.0171	CDH1,OCLN
mir-203		microRNA			0.0171	CXCL8,MMP9
SMURF2		enzyme			0.0171	CDH1,FN1
PTK2B		kinase			0.0171	CDH1,CXCL8
DSP		other			0.0171	COL1A1,COL1A2
Cux1		transcription regulator			0.0171	CXCL10,DAB2
MUC4		other			0.0171	CDH1,MMP9
ACTN4		transcription regulator			0.0171	CXCL8,MMP9
triflusal		chemical drug			0.0171	CSF1,CXCL8
dichlororibofuranosylbenzimidazole		chemical toxicant			0.0171	CXCL8,MMP9
DNMT1		enzyme			0.0174	CDH1,FBN1,KLF2,PRF1
ATF2		transcription regulator			0.0174	CXCL8,FN1,MT2A,NUPR1
PRMT5		enzyme			0.0179	COX7A1,CXCL10,PTPRO
EIF4EBP1		translation regulator			0.0179	CXCL10,IL12B,IRF7
mir-182		microRNA			0.0179	CDH1,FN1,PRF1
GNAQ		enzyme			0.0181	ADM,BMP4,CXCL8,GBP2,OAS1
MYOCD		transcription regulator		1.948	0.0181	CALD1,COL1A1,COL1A2,FN1
Pka		complex		-0.555	0.0186	CXCL10,IFI27,IFI6,PKLR,XAF1
SYVN1		transporter		-0.447	0.0186	ABCC3,DAB2,HERC5,IFI44,ITGB4
methylselenic acid		chemical reagent			0.0186	BMP4,EPHX1,FN1,GATA2,ID1,ITGB4,ITGB5
IHH		enzyme		-0.832	0.0187	BMP4,CMA1,CXCL10,IFITM5
deoxycholate		chemical - endogenous mammalian			0.0188	CDH1,CXCL8,HPGD
BCOR		transcription regulator			0.0188	ADM,DDX58,ISG15
BAX		transporter			0.0188	CXCL10,IRF7,MMP9
ADRB2		G-protein coupled receptor			0.0188	COL1A1,IL12B,MME
tert-butyl hydroperoxide		chemical toxicant			0.0189	CXCL8,FN1
SAV1		other			0.0189	COL1A1,FN1
TNFRSF13C		transmembrane receptor			0.0189	CXCL8,TNFSF13B
PTP4A3		phosphatase			0.0189	CDH1,FN1
mir-192		microRNA			0.0189	CXCL8,FN1
mir-218		microRNA			0.0189	CDH1,SASH1
RFX1		transcription regulator			0.0189	COL1A1,COL1A2
HOXD3		transcription regulator			0.0189	COL1A1,THBS1
WWOX		enzyme			0.0189	COL1A1,MMP9
CREB3L1		transcription regulator			0.0189	COL1A1,COL1A2
sulfasalazine		chemical drug			0.0189	CXCL8,GZMB
zymosan A		chemical - endogenous non-mammalian			0.0189	BPI,IL12B
verteporfin		chemical drug			0.0189	COL1A1,FN1
thioacetamide		chemical toxicant	Inhibited	-2	0.0193	COL1A1,COL1A2,EPHX1,FBN1,GPX3,ITGB4,MS4A2
DYSF		other			0.0194	CXCL10,FN1,HLA-DQB1,IFI16
cobalt chloride		chemical reagent			0.0194	ADM,CD274,CXCL8,PKLR
1,25-dihydroxyvitamin D		chemical drug			0.0198	CSF1,CXCL8,MAPK13
CD3 group		group			0.0198	GBP2,IL27,KLF2
TSC22D3		transcription regulator			0.0198	CD274,COL1A1,CXCL8
MMP1		peptidase			0.0198	CXCL8,FN1,MMP9
DETA-NONOate		chemical reagent			0.0198	CXCL8,IRF7,MMP9
TRAF3		enzyme		-0.254	0.02	ADM,CXCL10,IL12B,ISG15
HNRNPA2B1		other			0.0206	CA12,CDH1,FN1,HMGB3,OAS1
11,12-epoxyeicosatrienoic acid		chemical - endogenous mammalian			0.0207	EPHX2,MMP9
DNA-methyltransferase		group			0.0207	CDH1,EPHX2
Fibrinogen		complex			0.0207	CXCL8,FCGR3A/FCGR3B
PADI2		enzyme			0.0207	CXCL8,mir-29
Lymphotoxin		complex			0.0207	CXCL10,CXCL8
Collagen type IV		complex			0.0207	MMP9,THBS1
SRA1		transcription regulator			0.0207	MMP9,THBS1
HOXA11		transcription regulator			0.0207	COL1A1,KLF2
MED12		transcription regulator			0.0207	BMP4,CREB5
SPZ1		transcription regulator			0.0207	CDH1,FN1
TNFRSF11A		transmembrane receptor			0.0207	FN1,MME
DHX9		enzyme			0.0207	CXCL10,XAF1
SCX		transcription regulator			0.0207	COL1A1,ID1
RND3		enzyme			0.0207	CDH1,FN1
tranilast		chemical drug			0.0207	CDH1,CXCL8
PD 153035		chemical drug			0.0207	COL1A2,CXCL8
acetaldehyde		chemical - endogenous mammalian			0.0207	COL1A1,COL1A2
idarubicin		chemical drug			0.0207	GBP1,OAS1
salvin		chemical toxicant			0.0207	CXCL8,MMP9
butaprost		chemical drug			0.0207	CDH1,MMP9
FGF10		growth factor			0.0208	BMP4,MMP9,VNN1
pioglitazone		chemical drug		0.061	0.0208	ADRB3,CXCL10,CXCL8,FN1,HPGD,MMP9
CTNNB1		transcription regulator		0.566	0.0209	AGRN,BMP4,CD274,CDH1,COL1A1,CXCL10,CXCL8,FN1,GATA2,ID1,IFI16,LY6E,MME,MMP9,PML,QPCT,TGFA,XAF1
GS-444217		chemical drug			0.0212	FN1
8-bromo-cyclic ADP-ribose		chemical reagent			0.0212	COL1A1
hypoxanthine		chemical - endogenous mammalian			0.0212	CXCL8
tenofovir		chemical drug			0.0212	CXCL8
SB 220025		chemical drug			0.0212	CXCL8
1,4-glucan		chemical - endogenous mammalian			0.0212	CXCL8
selaginella tamariscina extract		chemical reagent			0.0212	MMP9
P5091		chemical reagent			0.0212	CDH1
MS049		chemical reagent			0.0212	CDH1
Steroid 5 alpha-Reductase		group			0.0212	CDH1
12 lipoxygenase		group			0.0212	MMP9
Vegf Receptor		group			0.0212	COL1A1
Pdgfra-Pdgfrb		complex			0.0212	CSF1
DCPIB		chemical reagent			0.0212	CXCL10
MIB2		transcription regulator			0.0212	CXCL8
OR51E2		G-protein coupled receptor			0.0212	CDH1
Alox12/15		group			0.0212	IL12B
RelA-CRel		complex			0.0212	IL12B
ZNF354C		transcription regulator			0.0212	IFITM5
SLC39A6		transporter			0.0212	CDH1
ZIC5		transcription regulator			0.0212	CDH1
EIF4B		translation regulator			0.0212	ISG15
TRIM50		other			0.0212	IFIT2
SLV320		chemical drug			0.0212	COL1A1
COLGALT1		enzyme			0.0212	COL1A1
COLEC12		transmembrane receptor			0.0212	CXCL10
NMRAL1		other			0.0212	MX1
Csl		enzyme			0.0212	CDH1
RBM17		other			0.0212	FN1
Igtp		enzyme			0.0212	IL12B
IFIT1B		other			0.0212	USP18
SUMO4		other			0.0212	IL12B
BTBD7		other			0.0212	MMP9
SCARA5		transmembrane receptor			0.0212	CXCL10
DNTTIP1		ligand-dependent nuclear receptor			0.0212	MMP9
ZFP91		transcription regulator			0.0212	TNFSF13B
SMYD5		other			0.0212	CXCL10
CTDSPL2		phosphatase			0.0212	ID1
SENP5		peptidase			0.0212	CXCL8
PARM1		other			0.0212	BMP4
ADAMTS9		peptidase			0.0212	MMP9
Plk		group			0.0212	CXCL10
AFAP1L2		other			0.0212	CXCL8
TRAM2		other			0.0212	COL1A1
3,4-dihydroxyphenylethanol		chemical drug			0.0212	MMP9
hyaluronidase		group			0.0212	FN1
CTS-1027		chemical drug			0.0212	COL1A1
APC2		enzyme			0.0212	CDH1
TAT		enzyme			0.0212	MMP9
SCARA3		transmembrane receptor			0.0212	CXCL10
RRM1		enzyme			0.0212	DMD
TRIM5	1.027	enzyme			0.0212	IFIT2
GSTM1		enzyme			0.0212	CXCL8
F11R		other			0.0212	CDH1
LAMA1		other			0.0212	MMP9
miR-675-3p (miRNAs w/seed UGUAUGC)		mature microRNA			0.0212	CDH1
miR-637 (and other miRNAs w/seed CUGGGGG)		mature microRNA			0.0212	NUPR1
mir-139		microRNA			0.0212	PRF1
FERMT2		other			0.0212	FN1
IKKbeta inhibitor		chemical drug			0.0212	CDH1
COPS4		peptidase			0.0212	STON2
MIR5590		microRNA			0.0212	CDH1
CDC14A		phosphatase			0.0212	CDH1
POLDIP3		other			0.0212	ISG15
AXIN2		other			0.0212	BMP4
DHFR		enzyme			0.0212	mir-24
DCTN4		other			0.0212	CXCL10
PAK6		kinase			0.0212	MMP9
TGFBI		other			0.0212	CDH1
PLPP3		phosphatase			0.0212	FN1
GCN1		translation regulator			0.0212	CXCL10
gedatolisib		chemical drug			0.0212	CXCL8
NUP153		other			0.0212	THRB
TXNDC5		enzyme			0.0212	MMP9
GPR32		G-protein coupled receptor			0.0212	CXCL8
TMEM9B		other			0.0212	CXCL8
ASGR1		transmembrane receptor			0.0212	MMP9
CBR1		enzyme			0.0212	CDH1
GAB3		other			0.0212	OAS1
DRP2		other			0.0212	DMD
3-hydroxydodecanoic acid		chemical - endogenous mammalian			0.0212	CXCL8
6-n-octylaminouracil		chemical reagent			0.0212	CXCL8
TAGLN		other			0.0212	MMP9
SIPA1L1		other			0.0212	THRB
MED6		transcription regulator			0.0212	IFIT2
capmatinib		chemical drug			0.0212	TGFA
CK-666		chemical reagent			0.0212	OCLN
FXYD5		ion channel			0.0212	CDH1
3-(p-methoxy)phenyl-1,4-benzoxazine		chemical reagent			0.0212	COL1A1
CLDN3		transmembrane receptor			0.0212	CDH1
ATAD3A		other			0.0212	CDH1
Nedd4		enzyme			0.0212	THBS1
RNF11		enzyme			0.0212	MMP9
EYA4		phosphatase			0.0212	CXCL10
CD1530		chemical reagent			0.0212	MMP9
RPS19		other			0.0212	MIF
tyrosine kinase inhibitor		chemical drug			0.0212	FN1
HO-3867		chemical reagent			0.0212	TGFA
bimekizumab		biologic drug			0.0212	CXCL8
amsacrine		chemical drug			0.0212	MMP9
malolactomycin D		chemical - endogenous non-mammalian			0.0212	MMP9
zafirlukast		chemical drug			0.0212	CXCL8
desethylamiodarone		chemical - endogenous mammalian			0.0212	CXCL8
BIBX1522		chemical drug			0.0212	CXCL8
CGP77675		chemical drug			0.0212	FN1
cAMP-dependent protein kinase		complex			0.0212	PKLR
SF 6847		chemical toxicant			0.0212	CXCL8
Z-YVAD-FMK		chemical reagent			0.0212	CXCL8
brimapitide		biologic drug			0.0212	CXCL8
Z-WEHD-FMK		chemical - protease inhibitor			0.0212	CXCL8
tetrahydropalmatine		chemical - endogenous non-mammalian			0.0212	CXCL8
sulfur		chemical - endogenous mammalian			0.0212	MMP9
lysophospholipids		chemical - endogenous mammalian			0.0212	OCLN
dimethylglycine		chemical - endogenous mammalian			0.0212	IL12B
D-mannose		chemical - endogenous mammalian			0.0212	CXCL8
ZRL5P4		chemical reagent			0.0212	PML
1-phenazinecarboxylic acid		chemical - endogenous non-mammalian			0.0212	CXCL8
RET		kinase			0.0212	COL1A1,COL1A2,CSF1,CXCL8,MMP9
lysophosphatidic acid		chemical - other		0.74	0.0214	CSF1,CXCL10,CXCL8,MMP9
ETV5		transcription regulator			0.0214	AGRN,CDH1,FN1,KRT23
cyclophosphamide		chemical drug			0.0214	FLT3,IL12B,IL1R2,THBS1
clofibrate		chemical drug		-0.747	0.0214	ABCC3,CXCL8,DECR2,SLCO2B1
morphine		chemical drug		0.457	0.0217	ADM,CXCL8,IL12B,MMP9,THBS1
CEBPE		transcription regulator			0.0218	CLEC10A,MMP9,TNFSF13B
SPIB		transcription regulator		0.152	0.0221	CD209,CLEC10A,P2RY12,P2RY6
pirinixic acid		chemical toxicant		-0.537	0.0222	ABCC3,COL1A1,CXCL8,CYP2J2,DECR2,IFITM3,ITGB5,MMP9,PKLR,THRB
lactosylceramide		chemical - endogenous mammalian			0.0226	CXCL10,IL12B
Tnf receptor		group			0.0226	CXCL8,MMP9
salinosporamide A		chemical drug			0.0226	CDH1,MMP9
IL17R		complex			0.0226	CXCL8,S100A7
TRIM2		enzyme			0.0226	GPX3,ITGB4
TNFRSF18		transmembrane receptor			0.0226	CXCL8,MMP9
MAPK12		kinase			0.0226	IL12B,MMP9
SFTPD		other			0.0226	CD209,MMP9
TLR6		transmembrane receptor			0.0226	CXCL8,IL12B
TFF3		other			0.0226	CDH1,OCLN
CYP2J2	-1.262	enzyme			0.0226	CYP2J2,MMP9
alendronic acid		chemical drug			0.0226	CXCL8,ID1
zinc sulfate		chemical drug			0.0226	COL5A1,IL12B
naltrexone		chemical drug			0.0226	GZMB,PRF1
CLEC4G		other			0.0228	CSF1,FLT3,PRF1
SERPINF1		other			0.0228	CXCL8,OCLN,THBS1
MAP2K7		kinase			0.0228	CXCL10,CXCL8,FN1
YBX1		transcription regulator		0.928	0.0229	COL1A1,COL1A2,HLA-DQB1,ID1
N-cor		group			0.0236	CXCL10,MMP9,RAB20,USP18
MAP2K4		kinase			0.0239	CXCL10,CXCL8,IL12B
CD14		transmembrane receptor			0.0239	CXCL10,CXCL8,IL12B
EBI3		cytokine			0.0239	CD274,GBP2,MX1
IRF6		transcription regulator			0.0239	CLEC10A,CXCL8,IL12B
di(2-ethylhexyl) phthalate		chemical toxicant			0.0239	CDH1,CXCL8,SLCO2B1
zidovudine		chemical drug			0.0246	CXCL8,IL12B
NADPH oxidase		complex			0.0246	MMP9,TGFA
miR-19b-3p (and other miRNAs w/seed GUGCAAA)		mature microRNA			0.0246	COX7A1,THBS1
LGALS9		other			0.0246	CXCL8,FCGR3A/FCGR3B
RAPGEF3		other			0.0246	FN1,THBS1
evodiamine		chemical - endogenous non-mammalian			0.0246	CXCL8,MMP9
9Z,11E-octadecadienoic acid		chemical - endogenous mammalian			0.0246	IL12B,THBS1
Zn2+		chemical - endogenous mammalian			0.0246	MMP9,MT2A
doxorubicin		chemical drug		0.405	0.0247	ABCC3,ADM,BMP4,CD274,CXCL8,DRAM1,ID1,IRF7,ITGB4,TGFA
Vegf		group		-0.065	0.0248	CDH1,CXCL10,CXCL8,FN1,ID1,IL12B,IL15RA,ISG20,MIF,MMP9,SLCO2B1
NCOR2		transcription regulator			0.025	CXCL8,IL12B,KLF2
MAPKAPK2		kinase			0.025	CXCL10,CXCL8,MMP9
PRKCB		kinase			0.025	ADRB3,FN1,MMP9
ZAP70		kinase			0.025	QPCT,UBE2L6,XAF1
Ccl2		cytokine			0.025	ADRB3,CSF1,CXCL10
JAG1		growth factor			0.025	COL1A1,GATA2,MMP9
telmisartan		chemical drug			0.025	CLEC10A,MMP9,OCLN
heme		chemical - endogenous mammalian			0.025	CSF1,CXCL10,IL12B
ShK-223		chemical reagent		1	0.0251	IL1R2,ITGB5,SLCO2B1,TNFSF13B
BMP6		growth factor			0.0251	BMP4,EPHX1,ID1,SORD
CGA		other		1.109	0.0251	CXCL8,GATA2,ID1,NUPR1
AICAR		chemical - endogenous mammalian		0.13	0.0251	FN1,GPX3,MMP9,PKLR
S-nitroso-N-acetyl-DL-penicillamine		chemical reagent			0.0261	ADM,CXCL8,IL12B
IDH1		enzyme			0.0261	CDH1,FN1,MX1
IL9		cytokine			0.0261	CMA1,GZMB,PRF1
17-alpha-ethinylestradiol		chemical drug		-0.64	0.0265	ABCC3,CDH1,CXCL10,IFI16,MMP9
dexamethasone phosphate		chemical drug			0.0267	PLEKHF1,THBS1
SULF2	-1.867	enzyme			0.0267	FLT3,MMP9
vasoactive intestinal peptide		biologic drug			0.0267	CSF1,CXCL8
WNT7A		cytokine			0.0267	CDH1,MMP9
TGFB1I1		transcription regulator			0.0267	FN1,ID1
ITPR2		ion channel			0.0267	CD274,GBP6
HOXA5		transcription regulator			0.0267	COL1A1,CXCL8
TNFAIP6		other			0.0267	CDH1,MMP9
BRD7		transcription regulator			0.0267	CDH1,FN1
P2RX7		ion channel			0.0267	CXCL10,S100A7
oxazolone		chemical reagent			0.0267	CXCL10,IL12B
cannabidiol		chemical drug			0.0267	FN1,ID1
Ni2+		chemical reagent			0.0267	CSF1,CXCL8
ATG7		enzyme		0	0.0267	CMPK2,COL1A1,CXCL8,IFIH1
DIO2		enzyme		1.446	0.0271	AGBL3,CYP2J2,DGKG,KREMEN1,PNLDC1
prostaglandin D2		chemical - endogenous mammalian			0.0272	CSF1,CXCL10,CXCL8
FKBP10		enzyme			0.0272	COL1A1,COL1A2,COL5A1
TNFSF12		cytokine		-0.256	0.0275	CXCL10,CXCL8,IL1R2,MMP9
HAVCR1		other		1	0.0283	IFI27,IFI6,IL1R2,XAF1
TYROBP		transmembrane receptor			0.0284	CXCL8,HLX,ITGB4
PTGES		enzyme			0.0284	CDH1,ITGB4,MMP9
NODAL		growth factor			0.0288	CXCL10,IL12B
MAFG		transcription regulator			0.0288	ABCC3,CXCL8
TNFRSF11B		transmembrane receptor			0.0288	COL1A1,MMP9
LRPAP1		other			0.0288	CDH1,CXCL8
EGLN3		enzyme			0.0288	ADM,OCLN
ochratoxin A		chemical toxicant			0.0288	CDH1,MMP9
creatine		chemical - endogenous mammalian			0.0288	CXCL10,CXCL8
CD38		enzyme		-0.277	0.0291	COL1A1,FN1,GBP2,GBP4,IL1R2
Creb		group		1.342	0.0292	ADM,BCL2L15,CXCL10,CXCL8,HPGD,IFI16,MIF,ZBP1
glutamine		chemical - endogenous mammalian		-1.953	0.0292	CD274,COL1A1,CXCL8,FN1
colistin		biologic drug		1	0.0292	ABCC3,BMP4,CSF1,ITGB5
RAF1		kinase		-1.981	0.0295	HMGB3,IL12B,ITGB4,ITGB5,MMP9,OCLN
ERG		transcription regulator		0.246	0.0295	CDH1,CXCL8,GATA2,HPGD,MMP9,THBS1
vancomycin		biologic drug		0.816	0.0295	ABCC3,BMP4,CMPK2,CSF1,ITGB4,ITGB5
Fcer1		complex			0.0296	CSF1,CXCL8,IFIT2
WNT3A		cytokine		-0.824	0.0296	BMP4,CD274,COL1A1,CXCL10,FN1,ID1,IL12B,THBS1
laquinimod		chemical drug	Inhibited	-2	0.03	ADAMDEC1,CDH1,DAB2,IL1R2
CD247		transmembrane receptor			0.0308	QPCT,UBE2L6,XAF1
kanamycin A		chemical drug		1	0.0309	ABCC3,BMP4,CSF1,ITGB5
plicamycin		chemical drug		1.067	0.0309	COL1A1,COL1A2,ID1,MIF
leukotriene B4		chemical - endogenous mammalian			0.031	CXCL8,MMP9
AHI1		other			0.031	GRHL1,NKG7
MK2206		chemical drug			0.031	CD274,CDH1
JARID2		transcription regulator			0.031	CDH1,GATA2
XIAP		enzyme			0.031	CSF1,CXCL8
Saa3		other			0.031	COL1A1,MMP9
PSMD10		transcription regulator			0.031	CDH1,CXCL8
CLEC4E		other			0.031	CSF1,IL12B
FOXF2		transcription regulator			0.031	CDH1,FN1
AZGP1		transporter			0.031	BMP4,CDH1
KN-62		chemical drug			0.031	CXCL8,MMP9
immethridine		chemical reagent			0.031	IFI16,SIGLEC1
tetrandrine		chemical drug			0.031	CXCL8,OCLN
Tcf7		transcription regulator		-1.213	0.0312	EPHX1,GZMA,IL15RA,NUPR1,PRF1,RRAGD
miR-98 inhibitor		chemical reagent			0.0316	FN1
sulfatides		chemical - endogenous mammalian			0.0316	mir-223
BI113823		chemical reagent			0.0316	MMP9
Convulxin		complex			0.0316	CXCL8
pentosan polysulfate		chemical drug			0.0316	MMP9
glycodeoxycholic acid		chemical - endogenous mammalian			0.0316	HPGD
taurochenodeoxycholate		chemical - endogenous mammalian			0.0316	HPGD
HS-243		chemical - kinase inhibitor			0.0316	MIF
MAP1LC3		group			0.0316	IL12B
aliskiren		chemical drug			0.0316	FN1
14,15-DHET		chemical - endogenous mammalian			0.0316	EPHX2
Beta Secretase		group			0.0316	MME
Egfr-Erbb2		complex			0.0316	CXCL8
NIK		group			0.0316	CXCL8
9,13-di-cis-retinoic acid		chemical - endogenous mammalian			0.0316	COL1A2
perindoprilat		chemical drug			0.0316	MMP9
PF-573228		chemical drug			0.0316	CDH1
MIR100HG		other			0.0316	FN1
DEFA1 (includes others)		other			0.0316	CXCL8
fluoroquinolone		chemical drug			0.0316	MMP9
GALNT2		enzyme			0.0316	OCLN
TRIM13		enzyme			0.0316	IFIT2
TMBIM1		other			0.0316	MMP9
ZDHHC6		enzyme			0.0316	FLT3
LRRC8E		ion channel			0.0316	CXCL10
ARF4		enzyme			0.0316	OCLN
HOXA-AS3		other			0.0316	CDH1
TRIM66		transcription regulator			0.0316	IFIT2
Il3r		complex			0.0316	CXCL8
Fascin		group			0.0316	MMP9
ZNF300		transcription regulator			0.0316	CXCL8
ALX1		transcription regulator			0.0316	CDH1
2-(3-chlorophenylamino)phenylacetic acid		chemical drug			0.0316	FN1
HDGF		growth factor			0.0316	COL1A1
DGKH		kinase			0.0316	CXCL8
TRIM32		transcription regulator			0.0316	IFIT2
TRIM67		other			0.0316	IFIT2
ESRP2		other			0.0316	CDH1
KLHL42		enzyme			0.0316	FN1
Miat		other			0.0316	mir-24
TRIM36		enzyme			0.0316	IFIT2
ganglioside GM3 (d18:1/16:0)		chemical - endogenous mammalian			0.0316	IL12B
ganglioside GM3 (d18:1/24:0)		chemical - endogenous mammalian			0.0316	IL12B
ganglioside GM3 (d18:1/24:1(15Z))		chemical - endogenous mammalian			0.0316	IL12B
gelatinase		group			0.0316	OCLN
TH17 Cytokine		group			0.0316	CXCL8
DUSP9		phosphatase			0.0316	IL12B
pycnogenols		chemical drug			0.0316	CXCL8
Hnp alpha		group			0.0316	CXCL8
IVNS1ABP		other			0.0316	PML
COL3A1		other			0.0316	FN1
FBN2		other			0.0316	MMP9
LINC00665		other			0.0316	MMP9
GAPLINC		other			0.0316	CXCL10
FGD5-AS1		other			0.0316	CDH1
ABCC2		transporter			0.0316	ABCC3
FLOT2		other			0.0316	CDH1
9-benzyl-8-hydroxy-2-(2-methoxyethoxy)adenine		chemical reagent			0.0316	IRF7
miR-148b-5p (and other miRNAs w/seed AGUUCUG)		mature microRNA			0.0316	CSF1
mir-329		microRNA			0.0316	CDH1
miR-139-3p (miRNAs w/seed GGAGACG)		mature microRNA			0.0316	PRF1
miR-142-5p (and other miRNAs w/seed AUAAAGU)		mature microRNA			0.0316	CDH1
mir-920		microRNA			0.0316	CXCL8
TRIM9		enzyme			0.0316	IFIT2
CNTN1		enzyme			0.0316	CDH1
EEF1D		translation regulator			0.0316	CDH1
HSPB3		other			0.0316	CXCL8
HYAL2		enzyme			0.0316	CXCL8
TPM1		other			0.0316	CALD1
COL7A1		other			0.0316	THBS1
MID2		other			0.0316	IFIT2
SIPA1		other			0.0316	MMP9
GZMA	1.882	peptidase			0.0316	CXCL8
CRT-0066101		chemical drug			0.0316	CXCL8
FCAR	-1.462	transmembrane receptor			0.0316	IL12B
TRPC6		ion channel			0.0316	MX1
ZNF350		transcription regulator			0.0316	MMP9
CLDN4		transmembrane receptor			0.0316	CDH1
SLC12A6		transporter			0.0316	CDH1
GLB1		enzyme			0.0316	TGFA
CXCL11		cytokine			0.0316	MMP9
DDX4		enzyme			0.0316	IFITM3
IDR-1018		chemical reagent			0.0316	CXCL8
RNH1		other			0.0316	CDH1
norisoboldine		chemical - endogenous non-mammalian			0.0316	MMP9
ERC1		other			0.0316	CXCL8
IL20RA		transmembrane receptor			0.0316	CXCL8
RAB11FIP1		other			0.0316	CDH1
CDC6		other			0.0316	CDH1
CRIP2		other			0.0316	CXCL8
Ewsr1		other			0.0316	mir-29
CHTOP		other			0.0316	TGFA
JMY		transcription regulator			0.0316	CDH1
CNTFR		transmembrane receptor			0.0316	CXCL8
HERC5	1.175	enzyme			0.0316	IFIT2
glycine ethyl ester		chemical reagent			0.0316	TGFA
LY-2584702		chemical drug			0.0316	IL12B
2,3,3',4,4',5'-hexachloro-1,1'-biphenyl		chemical toxicant			0.0316	THRB
PX-12		chemical drug			0.0316	CD274
chloroform		chemical toxicant			0.0316	TGFA
compound 48/80		chemical reagent			0.0316	MMP9
filipin		chemical - endogenous non-mammalian			0.0316	CXCL8
methacholine		chemical drug			0.0316	FN1
tomelukast		chemical drug			0.0316	MMP9
ODN1411		chemical reagent			0.0316	CXCL10
NU 1025		chemical toxicant			0.0316	IL12B
rocuronium		chemical drug			0.0316	MMP9
LMK-235		chemical reagent			0.0316	OAS1
AX15839		chemical drug			0.0316	CXCL8
mycophenolate mofetil		chemical drug			0.0316	FN1
calcium carbonate		chemical drug			0.0316	TGFA
nickel subsulfide		chemical toxicant			0.0316	CXCL8
senexin B		chemical drug			0.0316	CXCL8
CBFA2T3-GLIS2		fusion gene/product			0.0316	BMP4
interferon beta-1b		biologic drug			0.0316	IL12B
NC9		chemical reagent			0.0316	ITGB4
TAPI		chemical - protease inhibitor			0.0316	CXCL8
ODN-BW006		chemical reagent			0.0316	CXCL8
NSOP00313		chemical reagent			0.0316	COL1A1
glutathione ethyl ester		biologic drug			0.0316	IL12B
(-)-gallocatechin gallate		chemical - protease inhibitor			0.0316	IL12B
citrus sinensis extract		chemical drug			0.0316	TRPM6
glycosylphosphatidylinositol		chemical - endogenous mammalian			0.0316	IL12B
latanoprost		chemical drug			0.0316	MMP9
N(6)-carboxymethyl-L-lysine		chemical - endogenous mammalian			0.0316	FN1
danazol		chemical drug			0.0316	CXCL8
fulvestrant		chemical drug		0.294	0.0317	BMP4,CA12,CDH1,CSF1,CXCL10,ID1,TGFA
propylthiouracil		chemical drug			0.0318	ABCC3,CDH1,EMB,GBP4,KIF5C,QPCT
BSCL2		other			0.032	ADRB3,CLEC10A,RSAD2
capsaicin		chemical drug			0.032	ABCC3,CXCL8,MMP9
vorinostat		chemical drug		0.277	0.0322	CDH1,CXCL8,HLA-DQB1,HPGD,IL12B,mir-24,MMP9
bisindolylmaleimide I		chemical drug		1.154	0.0327	CXCL8,FN1,MMP9,OCLN
CD300LF		other			0.0332	CXCL8,MMP9
P2RY6	2.377	G-protein coupled receptor			0.0332	CXCL8,EPSTI1
MEIS2		transcription regulator			0.0332	CDH1,ID1
ALDH2		enzyme			0.0332	COL1A1,FN1
PYCARD		transcription regulator			0.0332	CXCL8,MMP9
mir-26		microRNA			0.0332	ADM,HPGD
BGN		other			0.0332	CXCL8,FBN1
MTA2		transcription regulator			0.0332	GATA2,MS4A2
ECSIT		transcription regulator			0.0332	CXCL8,IRF7
EPCAM		other			0.0332	CDH1,ID1
TRPV4		ion channel			0.0332	CXCL10,THBS1
ozone		chemical toxicant			0.0332	CXCL10,CXCL8
carvedilol		chemical drug			0.0332	COL1A1,mir-29
diazoxide		chemical drug			0.0332	ADRB3,PKLR
K-252		chemical drug			0.0332	CXCL8,ITGB5
geranylgeranyl pyrophosphate		chemical - endogenous mammalian			0.0332	KLF2,MMP9
FOXA1		transcription regulator		-0.762	0.0333	CDH1,CXCL10,CXCL8,EPHX1,GBP2
dorsomorphin		chemical - kinase inhibitor			0.0333	CD274,COL1A1,ID1
MBD2		transcription regulator			0.0333	CDH1,MMP9,NUPR1
Lh		complex		0.937	0.0343	CXCL8,DAB2,GBP1,GNLY,ITGB5,MMP9,THBS1,THRB
thapsigargin		chemical toxicant	Activated	2.397	0.0343	COL1A1,CXCL10,CXCL8,FN1,MMP9,THBS1
geldanamycin		chemical drug		-1.134	0.0344	CXCL8,EIF2AK2,FLT3,GBP1,IFI16,IFIT2,SCN2B
arsenite		chemical toxicant			0.0355	CDH1,CXCL8,KLF2,THBS1
sodium selenite		chemical drug			0.0355	HPGD,MMP9
CRYAB		other			0.0355	IL12B,MME
TRADD		other			0.0355	CXCL8,MMP9
ADA		enzyme			0.0355	COL1A2,MMP9
JAK inhibitor I		chemical drug			0.0355	CXCL10,MMP9
phorbol 12,13-didecanoate		chemical toxicant			0.0355	CDH1,CSF1
NR1H4		ligand-dependent nuclear receptor		-0.657	0.0355	ABCC3,COL14A1,COL1A1,COL1A2,FN1,PKLR
hydroxyurea		chemical drug			0.0359	ISG20,MX1,OAS1
NFATC1		transcription regulator		-1.944	0.0365	COL1A1,IL12B,OSCAR,THBS1
SPDEF		transcription regulator			0.0373	COL1A1,COL5A1,CXCL8
HOXD10		transcription regulator			0.0373	CLEC10A,ITGB4,RSAD2
FANCC		other			0.0373	IFI44L,MX1,OAS1
MYRF		transcription regulator			0.0373	COL14A1,PARP10,SDSL
caffeine		chemical drug			0.0373	CDH1,CXCL8,THBS1
diphtheria toxin		chemical - endogenous non-mammalian			0.0374	CD274,COL1A2,IL12B,IL1R2
GH1		growth factor		0.849	0.0374	ADRB3,FN1,GATA2,UBA7
1-palmitoyl-2-oleoylphosphatidylserine		chemical - endogenous mammalian			0.0379	CXCL10,TGFA
LATS1		kinase			0.0379	CDH1,RRAGD
S100A6		transporter			0.0379	CDH1,CXCL8
EPOR		transmembrane receptor			0.0379	GATA2,SIGLEC1
IL1RL1		transmembrane receptor			0.0379	CXCL10,CXCL8
HOXA7		transcription regulator			0.0379	CDH1,FLT3
epoxomicin		chemical - protease inhibitor			0.0379	CXCL8,DMD
arsenic		chemical toxicant			0.0379	EPHX2,TGFA
dichlorovinylcysteine		chemical toxicant			0.0379	SORD,TGFA
curdlan		chemical - endogenous non-mammalian			0.0379	CXCL8,MMP9
ELOVL3		enzyme			0.0386	COL1A2,IFI16,VNN1
DKK1		growth factor			0.0386	BMP4,COL1A1,MMP9
USF2		transcription regulator			0.0386	PIGR,PKLR,THBS1
glutathione		chemical - endogenous mammalian			0.0386	CD274,GPX3,IL27
NGF		growth factor		1.237	0.0388	ADM,AGRN,CDH1,ID1,MAFK,MMP9
APOE		transporter		1.268	0.0389	BMP4,C2,COL1A1,CSF1,GPX3,IL12B,KREMEN1,MMP9
TCF4		transcription regulator		0.128	0.0389	DDX58,IFI16,IL12B,ITGB5,PML,TNFSF13B,TREX1,ZBP1
IL33		cytokine	Activated	2.35	0.0399	ATP8B4,CLEC7A,CXCL10,CXCL8,EPHX2,ITGB4,SIGLEC1,TGFA
miR-9-5p (and other miRNAs w/seed CUUUGGU)		mature microRNA			0.04	CDH1,COL1A1,FN1
mir-181		microRNA			0.04	ADM,CXCL8,MME
TBP		transcription regulator			0.04	COL1A1,FN1,TGFA
PTH		other		-0.554	0.0403	COL1A1,COL1A2,CSF1,FN1,MME
resatorvid		chemical drug			0.0403	CXCL8,MMP9
tosedostat		chemical drug			0.0403	CLEC7A,CXCL8
GRHL2		transcription regulator			0.0403	CDH1,OCLN
CLEC7A	-1.186	transmembrane receptor			0.0403	CXCL8,IL12B
BAK1		other			0.0403	CXCL10,IRF7
INHBB		growth factor			0.0403	SULF2,THBS1
GCK		kinase			0.0403	CDH1,PKLR
RPSA		translation regulator			0.0403	GBP4,ISG15
SFRP4		transmembrane receptor			0.0403	CDH1,FN1
VAV3		cytokine			0.0403	CDH1,TGFA
[truncated: 172 more rows]
