# Supplementary material for: Whole blood transcriptome analysis in dairy calves experimentally challenged with bovine herpesvirus 1 (BoHV-1) and comparison to a bovine respiratory syncytial virus (BRSV) challenge
Source: Front Genet. 2023 Feb 17;14:1092877. doi: 10.3389/fgene.2023.1092877 (PMC9981960; doi:10.3389/fgene.2023.1092877)
Supplement: Supplementary file 1 [file DataSheet1.zip › Supplementary materials/Supplementary Table S11.xlsx]

## Sheet: Sheet1
Whole blood transcriptomic analysis in dairy calves experimentally challenged with BoHV-1 and comparison to a Bovine Respiratory Syncytial Virus (BRSV) challenge
Supplementary table 11: Common and unique genes to the prior (UMD 3.1) and current (ARS UCD 1.2) analysis of the BRSV data.
84 elements included exclusively in "BRSV ARS UCD 1.2":						59 elements included exclusively in "BRSV - UMD 3.1":					222 common elements in "BRSV - UMD 3.1" and "BRSV ARS UCD 1.2":
ENSBTAG00000053071						ENSBTAG00000037578					ENSBTAG00000013472
ENSBTAG00000054407						ENSBTAG00000024904					ENSBTAG00000013103
ENSBTAG00000049932						ENSBTAG00000039340					ENSBTAG00000008248
ENSBTAG00000053373						ENSBTAG00000039504					ENSBTAG00000001125
ENSBTAG00000054705						ENSBTAG00000037533					ENSBTAG00000008300
ENSBTAG00000053351						ENSBTAG00000038616					ENSBTAG00000007073
ENSBTAG00000045580						ENSBTAG00000026119					ENSBTAG00000037929
ENSBTAG00000052306						ENSBTAG00000043550					ENSBTAG00000013305
ENSBTAG00000053806						ENSBTAG00000001173					ENSBTAG00000002278
ENSBTAG00000053681						ENSBTAG00000002251					ENSBTAG00000030071
ENSBTAG00000038938						ENSBTAG00000002450					ENSBTAG00000047621
ENSBTAG00000052838						ENSBTAG00000027205					ENSBTAG00000015739
ENSBTAG00000000336						ENSBTAG00000012348					ENSBTAG00000007312
ENSBTAG00000053497						ENSBTAG00000029942					ENSBTAG00000004662
ENSBTAG00000050072						ENSBTAG00000043563					ENSBTAG00000048135
ENSBTAG00000050566						ENSBTAG00000010033					ENSBTAG00000000169
ENSBTAG00000022807						ENSBTAG00000002955					ENSBTAG00000007490
ENSBTAG00000047816						ENSBTAG00000048175					ENSBTAG00000008945
ENSBTAG00000008449						ENSBTAG00000020880					ENSBTAG00000006343
ENSBTAG00000052681						ENSBTAG00000003329					ENSBTAG00000006961
ENSBTAG00000051896						ENSBTAG00000039319					ENSBTAG00000036418
ENSBTAG00000048856						ENSBTAG00000004862					ENSBTAG00000013755
ENSBTAG00000049416						ENSBTAG00000029921					ENSBTAG00000013664
ENSBTAG00000054768						ENSBTAG00000043559					ENSBTAG00000016152
ENSBTAG00000038233						ENSBTAG00000039714					ENSBTAG00000004741
ENSBTAG00000050726						ENSBTAG00000010264					ENSBTAG00000020402
ENSBTAG00000016722						ENSBTAG00000007883					ENSBTAG00000020750
ENSBTAG00000050786						ENSBTAG00000002385					ENSBTAG00000002092
ENSBTAG00000049114						ENSBTAG00000046014					ENSBTAG00000015991
ENSBTAG00000038625						ENSBTAG00000014857					ENSBTAG00000022150
ENSBTAG00000046111						ENSBTAG00000015318					ENSBTAG00000001785
ENSBTAG00000045854						ENSBTAG00000047896					ENSBTAG00000013369
ENSBTAG00000050848						ENSBTAG00000017233					ENSBTAG00000013078
ENSBTAG00000051880						ENSBTAG00000021052					ENSBTAG00000046090
ENSBTAG00000052504						ENSBTAG00000001388					ENSBTAG00000015094
ENSBTAG00000038536						ENSBTAG00000001447					ENSBTAG00000021647
ENSBTAG00000006078						ENSBTAG00000040323					ENSBTAG00000005091
ENSBTAG00000017056						ENSBTAG00000005382					ENSBTAG00000002006
ENSBTAG00000013953						ENSBTAG00000026944					ENSBTAG00000008294
ENSBTAG00000001618						ENSBTAG00000046041					ENSBTAG00000047998
ENSBTAG00000004869						ENSBTAG00000002416					ENSBTAG00000019822
ENSBTAG00000051082						ENSBTAG00000006403					ENSBTAG00000043553
ENSBTAG00000051504						ENSBTAG00000045907					ENSBTAG00000011327
ENSBTAG00000021480						ENSBTAG00000046383					ENSBTAG00000016997
ENSBTAG00000015926						ENSBTAG00000031962					ENSBTAG00000018169
ENSBTAG00000039337						ENSBTAG00000048184					ENSBTAG00000014761
ENSBTAG00000048699						ENSBTAG00000005042					ENSBTAG00000012507
ENSBTAG00000052663						ENSBTAG00000017062					ENSBTAG00000017802
ENSBTAG00000015166						ENSBTAG00000017054					ENSBTAG00000013976
ENSBTAG00000049888						ENSBTAG00000007397					ENSBTAG00000020096
ENSBTAG00000021215						ENSBTAG00000014953					ENSBTAG00000007485
ENSBTAG00000015792						ENSBTAG00000047449					ENSBTAG00000019707
ENSBTAG00000052678						ENSBTAG00000023309					ENSBTAG00000010496
ENSBTAG00000048577						ENSBTAG00000046611					ENSBTAG00000010999
ENSBTAG00000049230						ENSBTAG00000037634					ENSBTAG00000015837
ENSBTAG00000053365						ENSBTAG00000017187					ENSBTAG00000018438
ENSBTAG00000051383						ENSBTAG00000037830					ENSBTAG00000046648
ENSBTAG00000054058						ENSBTAG00000047764					ENSBTAG00000019390
ENSBTAG00000048710						ENSBTAG00000039086					ENSBTAG00000008269
ENSBTAG00000054870											ENSBTAG00000005019
ENSBTAG00000049057											ENSBTAG00000040338
ENSBTAG00000051030											ENSBTAG00000005150
ENSBTAG00000050297											ENSBTAG00000014975
ENSBTAG00000048423											ENSBTAG00000016739
ENSBTAG00000050838											ENSBTAG00000009773
ENSBTAG00000050727											ENSBTAG00000014546
ENSBTAG00000051811											ENSBTAG00000019798
ENSBTAG00000050650											ENSBTAG00000011551
ENSBTAG00000006683											ENSBTAG00000025308
ENSBTAG00000052111											ENSBTAG00000033076
ENSBTAG00000054592											ENSBTAG00000044010
ENSBTAG00000054700											ENSBTAG00000020676
ENSBTAG00000051635											ENSBTAG00000000783
ENSBTAG00000046944											ENSBTAG00000010007
ENSBTAG00000054686											ENSBTAG00000025942
ENSBTAG00000048420											ENSBTAG00000018572
ENSBTAG00000050871											ENSBTAG00000045861
ENSBTAG00000054152											ENSBTAG00000009341
ENSBTAG00000018909											ENSBTAG00000013476
ENSBTAG00000053180											ENSBTAG00000013923
ENSBTAG00000054436											ENSBTAG00000008238
ENSBTAG00000050716											ENSBTAG00000020070
ENSBTAG00000053536											ENSBTAG00000021313
ENSBTAG00000006864											ENSBTAG00000003835
											ENSBTAG00000013706
											ENSBTAG00000001051
											ENSBTAG00000016357
											ENSBTAG00000003763
											ENSBTAG00000014855
											ENSBTAG00000000140
											ENSBTAG00000004948
											ENSBTAG00000027684
											ENSBTAG00000000377
											ENSBTAG00000022564
											ENSBTAG00000000561
											ENSBTAG00000023787
											ENSBTAG00000011095
											ENSBTAG00000014358
											ENSBTAG00000031750
											ENSBTAG00000018417
											ENSBTAG00000017287
											ENSBTAG00000018015
											ENSBTAG00000008828
											ENSBTAG00000002075
											ENSBTAG00000026429
											ENSBTAG00000006549
											ENSBTAG00000019017
											ENSBTAG00000038034
											ENSBTAG00000004574
											ENSBTAG00000023659
											ENSBTAG00000017670
											ENSBTAG00000019303
											ENSBTAG00000009137
											ENSBTAG00000019716
											ENSBTAG00000025101
											ENSBTAG00000015779
											ENSBTAG00000000936
											ENSBTAG00000011511
											ENSBTAG00000031327
											ENSBTAG00000011563
											ENSBTAG00000009677
											ENSBTAG00000038055
											ENSBTAG00000012989
											ENSBTAG00000020538
											ENSBTAG00000015772
											ENSBTAG00000015060
											ENSBTAG00000008142
											ENSBTAG00000002096
											ENSBTAG00000017040
											ENSBTAG00000001008
											ENSBTAG00000018009
											ENSBTAG00000014646
											ENSBTAG00000009849
											ENSBTAG00000012774
											ENSBTAG00000008406
											ENSBTAG00000008625
											ENSBTAG00000008703
											ENSBTAG00000001143
											ENSBTAG00000025496
											ENSBTAG00000014762
											ENSBTAG00000011343
											ENSBTAG00000005092
											ENSBTAG00000000095
											ENSBTAG00000019054
											ENSBTAG00000005038
											ENSBTAG00000018294
											ENSBTAG00000014560
											ENSBTAG00000034918
											ENSBTAG00000012419
											ENSBTAG00000010665
											ENSBTAG00000013191
											ENSBTAG00000016698
											ENSBTAG00000039050
											ENSBTAG00000017367
											ENSBTAG00000000283
											ENSBTAG00000012050
											ENSBTAG00000011936
											ENSBTAG00000006256
											ENSBTAG00000044676
											ENSBTAG00000046012
											ENSBTAG00000018016
											ENSBTAG00000022489
											ENSBTAG00000020166
											ENSBTAG00000012335
											ENSBTAG00000007375
											ENSBTAG00000016661
											ENSBTAG00000046580
											ENSBTAG00000008612
											ENSBTAG00000018125
											ENSBTAG00000039657
											ENSBTAG00000008279
											ENSBTAG00000020575
											ENSBTAG00000019015
											ENSBTAG00000019018
											ENSBTAG00000037527
											ENSBTAG00000014878
											ENSBTAG00000038128
											ENSBTAG00000020536
											ENSBTAG00000015241
											ENSBTAG00000039702
											ENSBTAG00000037800
											ENSBTAG00000021958
											ENSBTAG00000047680
											ENSBTAG00000017895
											ENSBTAG00000046419
											ENSBTAG00000007450
											ENSBTAG00000003366
											ENSBTAG00000030932
											ENSBTAG00000030913
											ENSBTAG00000008471
											ENSBTAG00000027865
											ENSBTAG00000010057
											ENSBTAG00000008021
											ENSBTAG00000034349
											ENSBTAG00000014046
											ENSBTAG00000038737
											ENSBTAG00000031214
											ENSBTAG00000009206
											ENSBTAG00000011467
											ENSBTAG00000032265
											ENSBTAG00000019979
											ENSBTAG00000016169
											ENSBTAG00000017981
											ENSBTAG00000039861
											ENSBTAG00000014529
											ENSBTAG00000012406
											ENSBTAG00000014705
											ENSBTAG00000001725
											ENSBTAG00000014628
											ENSBTAG00000001826
											ENSBTAG00000045588
											ENSBTAG00000007554
											ENSBTAG00000016061
											ENSBTAG00000040460
											ENSBTAG00000014707
											ENSBTAG00000018397
											ENSBTAG00000021077
											ENSBTAG00000013167
											ENSBTAG00000003152
											ENSBTAG00000021048
											ENSBTAG00000015596
											ENSBTAG00000014113
