# Supplementary material for: Whole blood transcriptome analysis in dairy calves experimentally challenged with bovine herpesvirus 1 (BoHV-1) and comparison to a bovine respiratory syncytial virus (BRSV) challenge
Source: Front Genet. 2023 Feb 17;14:1092877. doi: 10.3389/fgene.2023.1092877 (PMC9981960; doi:10.3389/fgene.2023.1092877)
Supplement: Supplementary file 1 [file DataSheet1.zip › Supplementary materials/Supplementary Table S12.xlsx]

## Sheet: Sheet1
Whole blood transcriptomic analysis in dairy calves experimentally challenged with BoHV-1 and comparison to a Bovine Respiratory Syncytial Virus (BRSV) challenge
Supplementary table 12: DEGs in common and unique to the BRSV and BoHV-1 datasets.
150 elements included exclusively in "BRSV":	156 common elements in "BRSV" and "BoHV1":	333 elements included exclusively in "BoHV1":
ENSBTAG00000021077	ENSBTAG00000054407	ENSBTAG00000031825
ENSBTAG00000053071	ENSBTAG00000015596	ENSBTAG00000021565
ENSBTAG00000053373	ENSBTAG00000014113	ENSBTAG00000016042
ENSBTAG00000054705	ENSBTAG00000021048	ENSBTAG00000009012
ENSBTAG00000053351	ENSBTAG00000049932	ENSBTAG00000010179
ENSBTAG00000040460	ENSBTAG00000003152	ENSBTAG00000003166
ENSBTAG00000038128	ENSBTAG00000013167	ENSBTAG00000014824
ENSBTAG00000045580	ENSBTAG00000018397	ENSBTAG00000003598
ENSBTAG00000053681	ENSBTAG00000014707	ENSBTAG00000045535
ENSBTAG00000052838	ENSBTAG00000045588	ENSBTAG00000020590
ENSBTAG00000039702	ENSBTAG00000016061	ENSBTAG00000008951
ENSBTAG00000053497	ENSBTAG00000007554	ENSBTAG00000001858
ENSBTAG00000050566	ENSBTAG00000001826	ENSBTAG00000047914
ENSBTAG00000020575	ENSBTAG00000014628	ENSBTAG00000024950
ENSBTAG00000022807	ENSBTAG00000039861	ENSBTAG00000048873
ENSBTAG00000007375	ENSBTAG00000052306	ENSBTAG00000009177
ENSBTAG00000052681	ENSBTAG00000001725	ENSBTAG00000007397
ENSBTAG00000051896	ENSBTAG00000019015	ENSBTAG00000018778
ENSBTAG00000046012	ENSBTAG00000014705	ENSBTAG00000004799
ENSBTAG00000019017	ENSBTAG00000012406	ENSBTAG00000017969
ENSBTAG00000005038	ENSBTAG00000016169	ENSBTAG00000046392
ENSBTAG00000014560	ENSBTAG00000014529	ENSBTAG00000022837
ENSBTAG00000008625	ENSBTAG00000017981	ENSBTAG00000019349
ENSBTAG00000008406	ENSBTAG00000008021	ENSBTAG00000002773
ENSBTAG00000018009	ENSBTAG00000032265	ENSBTAG00000021240
ENSBTAG00000014646	ENSBTAG00000019979	ENSBTAG00000011315
ENSBTAG00000054768	ENSBTAG00000009206	ENSBTAG00000052022
ENSBTAG00000001008	ENSBTAG00000011467	ENSBTAG00000003061
ENSBTAG00000016722	ENSBTAG00000031214	ENSBTAG00000013203
ENSBTAG00000038055	ENSBTAG00000053806	ENSBTAG00000011037
ENSBTAG00000049114	ENSBTAG00000038737	ENSBTAG00000022715
ENSBTAG00000011511	ENSBTAG00000014046	ENSBTAG00000053807
ENSBTAG00000031327	ENSBTAG00000034349	ENSBTAG00000004909
ENSBTAG00000038034	ENSBTAG00000010057	ENSBTAG00000046158
ENSBTAG00000038625	ENSBTAG00000027865	ENSBTAG00000047538
ENSBTAG00000004574	ENSBTAG00000008471	ENSBTAG00000014506
ENSBTAG00000046111	ENSBTAG00000038938	ENSBTAG00000000477
ENSBTAG00000023659	ENSBTAG00000037527	ENSBTAG00000007129
ENSBTAG00000002075	ENSBTAG00000030913	ENSBTAG00000054678
ENSBTAG00000026429	ENSBTAG00000003366	ENSBTAG00000019741
ENSBTAG00000008828	ENSBTAG00000030932	ENSBTAG00000006052
ENSBTAG00000051880	ENSBTAG00000007450	ENSBTAG00000049808
ENSBTAG00000052504	ENSBTAG00000046419	ENSBTAG00000012297
ENSBTAG00000038536	ENSBTAG00000047680	ENSBTAG00000007881
ENSBTAG00000018417	ENSBTAG00000021958	ENSBTAG00000007901
ENSBTAG00000014358	ENSBTAG00000017895	ENSBTAG00000047520
ENSBTAG00000019303	ENSBTAG00000015241	ENSBTAG00000011833
ENSBTAG00000017056	ENSBTAG00000020536	ENSBTAG00000005828
ENSBTAG00000031750	ENSBTAG00000000336	ENSBTAG00000053223
ENSBTAG00000023787	ENSBTAG00000014878	ENSBTAG00000037605
ENSBTAG00000001618	ENSBTAG00000050072	ENSBTAG00000014666
ENSBTAG00000027684	ENSBTAG00000037800	ENSBTAG00000051722
ENSBTAG00000000561	ENSBTAG00000019018	ENSBTAG00000001139
ENSBTAG00000004869	ENSBTAG00000008279	ENSBTAG00000045808
ENSBTAG00000001051	ENSBTAG00000039657	ENSBTAG00000014401
ENSBTAG00000004948	ENSBTAG00000047816	ENSBTAG00000009737
ENSBTAG00000051082	ENSBTAG00000008612	ENSBTAG00000037533
ENSBTAG00000003763	ENSBTAG00000008449	ENSBTAG00000050996
ENSBTAG00000003835	ENSBTAG00000046580	ENSBTAG00000020704
ENSBTAG00000051504	ENSBTAG00000016661	ENSBTAG00000010874
ENSBTAG00000013706	ENSBTAG00000018125	ENSBTAG00000009768
ENSBTAG00000014855	ENSBTAG00000020166	ENSBTAG00000009812
ENSBTAG00000016357	ENSBTAG00000012335	ENSBTAG00000012265
ENSBTAG00000021480	ENSBTAG00000018016	ENSBTAG00000054525
ENSBTAG00000015926	ENSBTAG00000012050	ENSBTAG00000008353
ENSBTAG00000020070	ENSBTAG00000006256	ENSBTAG00000004221
ENSBTAG00000039337	ENSBTAG00000000283	ENSBTAG00000031553
ENSBTAG00000013923	ENSBTAG00000011936	ENSBTAG00000020242
ENSBTAG00000008269	ENSBTAG00000018294	ENSBTAG00000015592
ENSBTAG00000048699	ENSBTAG00000044676	ENSBTAG00000014267
ENSBTAG00000009341	ENSBTAG00000017367	ENSBTAG00000007169
ENSBTAG00000018572	ENSBTAG00000039050	ENSBTAG00000013294
ENSBTAG00000015166	ENSBTAG00000022489	ENSBTAG00000006685
ENSBTAG00000013476	ENSBTAG00000013191	ENSBTAG00000047147
ENSBTAG00000049888	ENSBTAG00000012419	ENSBTAG00000032396
ENSBTAG00000010007	ENSBTAG00000048856	ENSBTAG00000011961
ENSBTAG00000019390	ENSBTAG00000019054	ENSBTAG00000054738
ENSBTAG00000021215	ENSBTAG00000034918	ENSBTAG00000019517
ENSBTAG00000008238	ENSBTAG00000017670	ENSBTAG00000011677
ENSBTAG00000015792	ENSBTAG00000000095	ENSBTAG00000010498
ENSBTAG00000045861	ENSBTAG00000049416	ENSBTAG00000000277
ENSBTAG00000044010	ENSBTAG00000011343	ENSBTAG00000019805
ENSBTAG00000025308	ENSBTAG00000010665	ENSBTAG00000001465
ENSBTAG00000046648	ENSBTAG00000025496	ENSBTAG00000052619
ENSBTAG00000011551	ENSBTAG00000005092	ENSBTAG00000010146
ENSBTAG00000005019	ENSBTAG00000016698	ENSBTAG00000016456
ENSBTAG00000052678	ENSBTAG00000008703	ENSBTAG00000039682
ENSBTAG00000016739	ENSBTAG00000014762	ENSBTAG00000052204
ENSBTAG00000009773	ENSBTAG00000012774	ENSBTAG00000052898
ENSBTAG00000014975	ENSBTAG00000015060	ENSBTAG00000046047
ENSBTAG00000048577	ENSBTAG00000009849	ENSBTAG00000011483
ENSBTAG00000020676	ENSBTAG00000017040	ENSBTAG00000006155
ENSBTAG00000040338	ENSBTAG00000038233	ENSBTAG00000000671
ENSBTAG00000049230	ENSBTAG00000002096	ENSBTAG00000014567
ENSBTAG00000053365	ENSBTAG00000008142	ENSBTAG00000018920
ENSBTAG00000051383	ENSBTAG00000050726	ENSBTAG00000052822
ENSBTAG00000000783	ENSBTAG00000011563	ENSBTAG00000000512
ENSBTAG00000010999	ENSBTAG00000015772	ENSBTAG00000013774
ENSBTAG00000015837	ENSBTAG00000020538	ENSBTAG00000005164
ENSBTAG00000048710	ENSBTAG00000050786	ENSBTAG00000004014
ENSBTAG00000049057	ENSBTAG00000009677	ENSBTAG00000000898
ENSBTAG00000033076	ENSBTAG00000012989	ENSBTAG00000005574
ENSBTAG00000010496	ENSBTAG00000019716	ENSBTAG00000048737
ENSBTAG00000013976	ENSBTAG00000009137	ENSBTAG00000003806
ENSBTAG00000050297	ENSBTAG00000025101	ENSBTAG00000023648
ENSBTAG00000007485	ENSBTAG00000000936	ENSBTAG00000038080
ENSBTAG00000012507	ENSBTAG00000001143	ENSBTAG00000016918
ENSBTAG00000050838	ENSBTAG00000045854	ENSBTAG00000005359
ENSBTAG00000050727	ENSBTAG00000015779	ENSBTAG00000021535
ENSBTAG00000051811	ENSBTAG00000006549	ENSBTAG00000003923
ENSBTAG00000011327	ENSBTAG00000050848	ENSBTAG00000014466
ENSBTAG00000043553	ENSBTAG00000017287	ENSBTAG00000019227
ENSBTAG00000016997	ENSBTAG00000018015	ENSBTAG00000043971
ENSBTAG00000050650	ENSBTAG00000006078	ENSBTAG00000014600
ENSBTAG00000018169	ENSBTAG00000013953	ENSBTAG00000025398
ENSBTAG00000017802	ENSBTAG00000011095	ENSBTAG00000012252
ENSBTAG00000008294	ENSBTAG00000000140	ENSBTAG00000008291
ENSBTAG00000005091	ENSBTAG00000021313	ENSBTAG00000013290
ENSBTAG00000021647	ENSBTAG00000022564	ENSBTAG00000019036
ENSBTAG00000052111	ENSBTAG00000000377	ENSBTAG00000034193
ENSBTAG00000015094	ENSBTAG00000052663	ENSBTAG00000001806
ENSBTAG00000054592	ENSBTAG00000005150	ENSBTAG00000017113
ENSBTAG00000054700	ENSBTAG00000025942	ENSBTAG00000002845
ENSBTAG00000051635	ENSBTAG00000019798	ENSBTAG00000010166
ENSBTAG00000013078	ENSBTAG00000014546	ENSBTAG00000030190
ENSBTAG00000022150	ENSBTAG00000020096	ENSBTAG00000010155
ENSBTAG00000001785	ENSBTAG00000054058	ENSBTAG00000010065
ENSBTAG00000013369	ENSBTAG00000054870	ENSBTAG00000002361
ENSBTAG00000046944	ENSBTAG00000051030	ENSBTAG00000016546
ENSBTAG00000047998	ENSBTAG00000048423	ENSBTAG00000034875
ENSBTAG00000002092	ENSBTAG00000019707	ENSBTAG00000049782
ENSBTAG00000013664	ENSBTAG00000018438	ENSBTAG00000005534
ENSBTAG00000048420	ENSBTAG00000014761	ENSBTAG00000007253
ENSBTAG00000006961	ENSBTAG00000006683	ENSBTAG00000005734
ENSBTAG00000054152	ENSBTAG00000019822	ENSBTAG00000002724
ENSBTAG00000008945	ENSBTAG00000002006	ENSBTAG00000001838
ENSBTAG00000000169	ENSBTAG00000015991	ENSBTAG00000054933
ENSBTAG00000053180	ENSBTAG00000016152	ENSBTAG00000018941
ENSBTAG00000007312	ENSBTAG00000004741	ENSBTAG00000007519
ENSBTAG00000030071	ENSBTAG00000020750	ENSBTAG00000020580
ENSBTAG00000002278	ENSBTAG00000020402	ENSBTAG00000020611
ENSBTAG00000046090	ENSBTAG00000013755	ENSBTAG00000049547
ENSBTAG00000007073	ENSBTAG00000054686	ENSBTAG00000005300
ENSBTAG00000037929	ENSBTAG00000050871	ENSBTAG00000010681
ENSBTAG00000054436	ENSBTAG00000036418	ENSBTAG00000021452
ENSBTAG00000008300	ENSBTAG00000006343	ENSBTAG00000009933
ENSBTAG00000050716	ENSBTAG00000007490	ENSBTAG00000003514
ENSBTAG00000053536	ENSBTAG00000018909	ENSBTAG00000054150
ENSBTAG00000013103	ENSBTAG00000048135	ENSBTAG00000053766
ENSBTAG00000013472	ENSBTAG00000004662	ENSBTAG00000000820
	ENSBTAG00000015739	ENSBTAG00000018223
	ENSBTAG00000047621	ENSBTAG00000004380
	ENSBTAG00000013305	ENSBTAG00000015044
	ENSBTAG00000001125	ENSBTAG00000006434
	ENSBTAG00000008248	ENSBTAG00000026676
	ENSBTAG00000006864	ENSBTAG00000029897
		ENSBTAG00000022039
		ENSBTAG00000013201
		ENSBTAG00000021291
		ENSBTAG00000018280
		ENSBTAG00000005163
		ENSBTAG00000012640
		ENSBTAG00000015919
		ENSBTAG00000006775
		ENSBTAG00000008448
		ENSBTAG00000012505
		ENSBTAG00000001468
		ENSBTAG00000023635
		ENSBTAG00000001325
		ENSBTAG00000023064
		ENSBTAG00000033669
		ENSBTAG00000006896
		ENSBTAG00000001814
		ENSBTAG00000009214
		ENSBTAG00000047107
		ENSBTAG00000006846
		ENSBTAG00000021438
		ENSBTAG00000020755
		ENSBTAG00000013452
		ENSBTAG00000016208
		ENSBTAG00000007431
		ENSBTAG00000036401
		ENSBTAG00000037634
		ENSBTAG00000004558
		ENSBTAG00000001537
		ENSBTAG00000013909
		ENSBTAG00000000873
		ENSBTAG00000004038
		ENSBTAG00000010387
		ENSBTAG00000050417
		ENSBTAG00000003781
		ENSBTAG00000012116
		ENSBTAG00000052878
		ENSBTAG00000019066
		ENSBTAG00000003719
		ENSBTAG00000031778
		ENSBTAG00000034501
		ENSBTAG00000022813
		ENSBTAG00000012229
		ENSBTAG00000038540
		ENSBTAG00000003353
		ENSBTAG00000020884
		ENSBTAG00000008100
		ENSBTAG00000005850
		ENSBTAG00000043036
		ENSBTAG00000005448
		ENSBTAG00000017846
		ENSBTAG00000018784
		ENSBTAG00000012206
		ENSBTAG00000010899
		ENSBTAG00000004680
		ENSBTAG00000006937
		ENSBTAG00000006608
		ENSBTAG00000008909
		ENSBTAG00000052382
		ENSBTAG00000050158
		ENSBTAG00000038235
		ENSBTAG00000008931
		ENSBTAG00000016204
		ENSBTAG00000020190
		ENSBTAG00000013055
		ENSBTAG00000013843
		ENSBTAG00000007077
		ENSBTAG00000001473
		ENSBTAG00000003396
		ENSBTAG00000001527
		ENSBTAG00000012508
		ENSBTAG00000051972
		ENSBTAG00000034246
		ENSBTAG00000007878
		ENSBTAG00000046266
		ENSBTAG00000016656
		ENSBTAG00000027024
		ENSBTAG00000019519
		ENSBTAG00000001078
		ENSBTAG00000046263
		ENSBTAG00000001735
		ENSBTAG00000021791
		ENSBTAG00000012525
		ENSBTAG00000032881
		ENSBTAG00000051410
		ENSBTAG00000007111
		ENSBTAG00000052369
		ENSBTAG00000006801
		ENSBTAG00000004136
		ENSBTAG00000010464
		ENSBTAG00000036016
		ENSBTAG00000005718
		ENSBTAG00000000281
		ENSBTAG00000017810
		ENSBTAG00000015467
		ENSBTAG00000050723
		ENSBTAG00000009886
		ENSBTAG00000013187
		ENSBTAG00000022509
		ENSBTAG00000050496
		ENSBTAG00000020269
		ENSBTAG00000025848
		ENSBTAG00000052397
		ENSBTAG00000046544
		ENSBTAG00000001001
		ENSBTAG00000000448
		ENSBTAG00000019792
		ENSBTAG00000007888
		ENSBTAG00000018248
		ENSBTAG00000002719
		ENSBTAG00000048048
		ENSBTAG00000046509
		ENSBTAG00000022461
		ENSBTAG00000020890
		ENSBTAG00000051519
		ENSBTAG00000046552
		ENSBTAG00000052171
		ENSBTAG00000054702
		ENSBTAG00000051116
		ENSBTAG00000000273
		ENSBTAG00000018705
		ENSBTAG00000050373
		ENSBTAG00000046803
		ENSBTAG00000010353
		ENSBTAG00000021183
		ENSBTAG00000047700
		ENSBTAG00000053635
		ENSBTAG00000050062
		ENSBTAG00000048030
		ENSBTAG00000047986
		ENSBTAG00000003794
		ENSBTAG00000020453
		ENSBTAG00000005404
		ENSBTAG00000046010
		ENSBTAG00000001903
		ENSBTAG00000050329
		ENSBTAG00000046235
		ENSBTAG00000003432
		ENSBTAG00000017956
		ENSBTAG00000038337
		ENSBTAG00000054090
		ENSBTAG00000039237
		ENSBTAG00000054947
		ENSBTAG00000004789
		ENSBTAG00000051010
		ENSBTAG00000046813
		ENSBTAG00000048268
		ENSBTAG00000019237
		ENSBTAG00000017746
		ENSBTAG00000031160
		ENSBTAG00000051611
		ENSBTAG00000024888
		ENSBTAG00000011990
		ENSBTAG00000002714
		ENSBTAG00000048626
		ENSBTAG00000009639
		ENSBTAG00000050515
		ENSBTAG00000018531
		ENSBTAG00000051734
		ENSBTAG00000010581
		ENSBTAG00000051483
		ENSBTAG00000009733
		ENSBTAG00000031340
		ENSBTAG00000050088
		ENSBTAG00000046322
		ENSBTAG00000049285
		ENSBTAG00000050485
		ENSBTAG00000003408
		ENSBTAG00000046076
		ENSBTAG00000052689
		ENSBTAG00000020319
		ENSBTAG00000048730
		ENSBTAG00000046161
		ENSBTAG00000055240
		ENSBTAG00000040432
		ENSBTAG00000013178
		ENSBTAG00000051412
