# Supplementary material for: Whole blood transcriptome analysis in dairy calves experimentally challenged with bovine herpesvirus 1 (BoHV-1) and comparison to a bovine respiratory syncytial virus (BRSV) challenge
Source: Front Genet. 2023 Feb 17;14:1092877. doi: 10.3389/fgene.2023.1092877 (PMC9981960; doi:10.3389/fgene.2023.1092877)
Supplement: Supplementary file 1 [file DataSheet1.zip › Supplementary materials/Supplementary Table S13.xlsx]

## Sheet: Sheet1
	Whole blood transcriptomic analysis in dairy calves experimentally challenged with BoHV-1 and comparison to a Bovine Respiratory Syncytial Virus (BRSV) challenge
	Supplementary table 13: Enriched KEGG pathways identified amongst the genes commonly DE in both the BoHV-1 and BRSV data
Category	Term	Count	%	PValue	Genes	List Total	Pop Hits	Pop Total	Fold Enrichment	Bonferroni	Benjamini	FDR
KEGG_PATHWAY	bta05164:Influenza A	14	8.97436	2.16542e-08	ENSBTAG00000008142, ENSBTAG00000015779, ENSBTAG00000008471, ENSBTAG00000014628, ENSBTAG00000019716, ENSBTAG00000004741, ENSBTAG00000003366, ENSBTAG00000030913, ENSBTAG00000047680, ENSBTAG00000001725, ENSBTAG00000008703, ENSBTAG00000016061, ENSBTAG00000039861, ENSBTAG00000037527	87	188	9007	7.70959	3.59459e-06	3.5946e-06	3.42136e-06
KEGG_PATHWAY	bta05171:Coronavirus disease - COVID-19	15	9.61538	3.6181e-07	ENSBTAG00000008142, ENSBTAG00000008471, ENSBTAG00000007450, ENSBTAG00000014628, ENSBTAG00000019716, ENSBTAG00000008612, ENSBTAG00000004741, ENSBTAG00000014707, ENSBTAG00000006864, ENSBTAG00000003366, ENSBTAG00000030913, ENSBTAG00000001725, ENSBTAG00000008703, ENSBTAG00000039861, ENSBTAG00000037527	87	281	9007	5.52644	6.00586e-05	3.00302e-05	2.8583e-05
KEGG_PATHWAY	bta04621:NOD-like receptor signaling pathway	11	7.05128	1.45632e-05	ENSBTAG00000047680, ENSBTAG00000017670, ENSBTAG00000014628, ENSBTAG00000014529, ENSBTAG00000015060, ENSBTAG00000019716, ENSBTAG00000038938, ENSBTAG00000039861, ENSBTAG00000037527, ENSBTAG00000038233, ENSBTAG00000001143	87	194	9007	5.87019	0.0024146	0.000805833	0.000766997
KEGG_PATHWAY	bta05162:Measles	10	6.41026	2.00943e-05	ENSBTAG00000008142, ENSBTAG00000030913, ENSBTAG00000008471, ENSBTAG00000047680, ENSBTAG00000008703, ENSBTAG00000014628, ENSBTAG00000004741, ENSBTAG00000039861, ENSBTAG00000037527, ENSBTAG00000003366	87	160	9007	6.47055	0.00333013	0.000833913	0.000793724
KEGG_PATHWAY	bta05160:Hepatitis C	10	6.41026	3.56808e-05	ENSBTAG00000030913, ENSBTAG00000008471, ENSBTAG00000047680, ENSBTAG00000008703, ENSBTAG00000014628, ENSBTAG00000001725, ENSBTAG00000016061, ENSBTAG00000039861, ENSBTAG00000037527, ENSBTAG00000003366	87	172	9007	6.01911	0.00590561	0.0011846	0.00112751
KEGG_PATHWAY	bta04622:RIG-I-like receptor signaling pathway	8	5.12821	6.4192e-05	ENSBTAG00000008142, ENSBTAG00000047680, ENSBTAG00000046580, ENSBTAG00000001725, ENSBTAG00000019716, ENSBTAG00000004741, ENSBTAG00000014707, ENSBTAG00000003366	87	106	9007	7.81349	0.0105996	0.00177598	0.00169039
KEGG_PATHWAY	bta03250:Viral life cycle - HIV-1	6	3.84615	0.000458783	ENSBTAG00000008021, ENSBTAG00000030913, ENSBTAG00000008471, ENSBTAG00000053806, ENSBTAG00000037800, ENSBTAG00000045588	87	68	9007	9.13489	0.0733465	0.0108797	0.0103554
KEGG_PATHWAY	bta05168:Herpes simplex virus 1 infection	12	7.69231	0.00191937	ENSBTAG00000008021, ENSBTAG00000008142, ENSBTAG00000015779, ENSBTAG00000047680, ENSBTAG00000053806, ENSBTAG00000008703, ENSBTAG00000014628, ENSBTAG00000004741, ENSBTAG00000039861, ENSBTAG00000037527, ENSBTAG00000003366, ENSBTAG00000045588	87	416	9007	2.98641	0.273068	0.039827	0.0379076
