# Supplementary material for: Whole blood transcriptome analysis in dairy calves experimentally challenged with bovine herpesvirus 1 (BoHV-1) and comparison to a bovine respiratory syncytial virus (BRSV) challenge
Source: Front Genet. 2023 Feb 17;14:1092877. doi: 10.3389/fgene.2023.1092877 (PMC9981960; doi:10.3389/fgene.2023.1092877)
Supplement: Supplementary file 1 [file DataSheet1.zip › Supplementary materials/Supplementary Table S14.xlsx]

## Sheet: GO Biological Process
Whole blood transcriptomic analysis in dairy calves experimentally challenged with BoHV-1 and comparison to a Bovine Respiratory Syncytial Virus (BRSV) challenge
Supplementary Table S14: Enriched gene ontology terms identified amongst the genes commonly DE in both the BoHV-1 and BRSV data.
Category	Term	Count	%	PValue	Genes	List Total	Pop Hits	Pop Total	Fold Enrichment	Bonferroni	Benjamini	FDR
GOTERM_BP_DIRECT	GO:0051607~defense response to virus	23	14.7436	2.62863e-21	ENSBTAG00000008021, ENSBTAG00000008471, ENSBTAG00000014628, ENSBTAG00000012406, ENSBTAG00000004741, ENSBTAG00000014707, ENSBTAG00000003366, ENSBTAG00000045588, ENSBTAG00000007554, ENSBTAG00000034918, ENSBTAG00000052306, ENSBTAG00000047680, ENSBTAG00000053806, ENSBTAG00000046580, ENSBTAG00000008703, ENSBTAG00000030932, ENSBTAG00000016061, ENSBTAG00000019018, ENSBTAG00000039861, ENSBTAG00000037527,…	128	167	16614	17.8762	1.6613e-18	1.6613e-18	1.62975e-18
GOTERM_BP_DIRECT	GO:0045071~negative regulation of viral genome replication	13	8.33333	1.10015e-17	ENSBTAG00000008142, ENSBTAG00000014628, ENSBTAG00000014707, ENSBTAG00000009677, ENSBTAG00000030913, ENSBTAG00000052306, ENSBTAG00000008703, ENSBTAG00000016061, ENSBTAG00000019018, ENSBTAG00000039861, ENSBTAG00000037527, ENSBTAG00000014762, ENSBTAG00000017367	128	34	16614	49.6282	6.95294e-15	3.47647e-15	3.41046e-15
GOTERM_BP_DIRECT	GO:0045087~innate immune response	20	12.8205	1.23754e-11	ENSBTAG00000008142, ENSBTAG00000008021, ENSBTAG00000015779, ENSBTAG00000005150, ENSBTAG00000008471, ENSBTAG00000007450, ENSBTAG00000014628, ENSBTAG00000000283, ENSBTAG00000006864, ENSBTAG00000003366, ENSBTAG00000045588, ENSBTAG00000007554, ENSBTAG00000030913, ENSBTAG00000053806, ENSBTAG00000046580, ENSBTAG00000016061, ENSBTAG00000039861, ENSBTAG00000037527, ENSBTAG00000037800, ENSBTAG00000014046	128	340	16614	7.63511	7.8212e-09	2.60708e-09	2.55758e-09
GOTERM_BP_DIRECT	GO:0071346~cellular response to interferon-gamma	9	5.76923	1.13916e-07	ENSBTAG00000012774, ENSBTAG00000017670, ENSBTAG00000014529, ENSBTAG00000015060, ENSBTAG00000004741, ENSBTAG00000038233, ENSBTAG00000014113, ENSBTAG00000049416, ENSBTAG00000001143	128	76	16614	15.3707	7.19924e-05	1.79988e-05	1.7657e-05
GOTERM_BP_DIRECT	GO:0009615~response to virus	7	4.48718	1.89303e-06	ENSBTAG00000008142, ENSBTAG00000030913, ENSBTAG00000008471, ENSBTAG00000046580, ENSBTAG00000014628, ENSBTAG00000016061, ENSBTAG00000003366	128	49	16614	18.5424	0.00119568	0.000239279	0.000234735
GOTERM_BP_DIRECT	GO:0032728~positive regulation of interferon-beta production	6	3.84615	4.11558e-06	ENSBTAG00000008142, ENSBTAG00000047680, ENSBTAG00000046580, ENSBTAG00000014628, ENSBTAG00000014707, ENSBTAG00000003366	128	32	16614	24.3369	0.00259767	0.000433508	0.000425276
GOTERM_BP_DIRECT	GO:0032020~ISG15-protein conjugation	4	2.5641	8.57941e-06	ENSBTAG00000012335, ENSBTAG00000020538, ENSBTAG00000012989, ENSBTAG00000014707	128	6	16614	86.5312	0.00540754	0.000774598	0.000759891
GOTERM_BP_DIRECT	GO:0042832~defense response to protozoan	5	3.20513	1.76211e-05	ENSBTAG00000011467, ENSBTAG00000014529, ENSBTAG00000004741, ENSBTAG00000038233, ENSBTAG00000009137	128	21	16614	30.904	0.0110748	0.00139207	0.00136563
GOTERM_BP_DIRECT	GO:0035455~response to interferon-alpha	4	2.5641	6.8824e-05	ENSBTAG00000008471, ENSBTAG00000052306, ENSBTAG00000008703, ENSBTAG00000019018	128	11	16614	47.1989	0.0425658	0.00483298	0.00474121
GOTERM_BP_DIRECT	GO:0060337~type I interferon signaling pathway	4	2.5641	0.000274275	ENSBTAG00000052306, ENSBTAG00000047680, ENSBTAG00000014628, ENSBTAG00000019018	128	17	16614	30.5404	0.15917	0.0173342	0.017005
GOTERM_BP_DIRECT	GO:0006954~inflammatory response	9	5.76923	0.000367637	ENSBTAG00000014546, ENSBTAG00000002006, ENSBTAG00000020096, ENSBTAG00000001725, ENSBTAG00000019716, ENSBTAG00000000283, ENSBTAG00000006864, ENSBTAG00000014113, ENSBTAG00000009137	128	228	16614	5.12356	0.207363	0.0211224	0.0207214
GOTERM_BP_DIRECT	GO:0060700~regulation of ribonuclease activity	3	1.92308	0.000571089	ENSBTAG00000014628, ENSBTAG00000039861, ENSBTAG00000037527	128	5	16614	77.8781	0.303043	0.0280152	0.0274832
GOTERM_BP_DIRECT	GO:0006955~immune response	9	5.76923	0.000576261	ENSBTAG00000050786, ENSBTAG00000011563, ENSBTAG00000002006, ENSBTAG00000020096, ENSBTAG00000001725, ENSBTAG00000030932, ENSBTAG00000019716, ENSBTAG00000000095, ENSBTAG00000034349	128	244	16614	4.78759	0.305319	0.0280152	0.0274832

## Sheet: GO Moelcular Function
Category	Term	Count	%	PValue	Genes	List Total	Pop Hits	Pop Total	Fold Enrichment	Bonferroni	Benjamini	FDR
GOTERM_MF_DIRECT	GO:0003725~double-stranded RNA binding	7	4.48718	7.41154e-06	ENSBTAG00000008142, ENSBTAG00000046580, ENSBTAG00000008703, ENSBTAG00000014628, ENSBTAG00000039861, ENSBTAG00000037527, ENSBTAG00000003366	125	69	18228	14.7937	0.00160702	0.0016083	0.00159348
GOTERM_MF_DIRECT	GO:0003924~GTPase activity	11	7.05128	7.09422e-05	ENSBTAG00000012774, ENSBTAG00000030913, ENSBTAG00000008471, ENSBTAG00000018438, ENSBTAG00000017670, ENSBTAG00000014529, ENSBTAG00000015060, ENSBTAG00000038938, ENSBTAG00000038233, ENSBTAG00000049416, ENSBTAG00000001143	125	322	18228	4.98157	0.0152771	0.00616247	0.00610568
GOTERM_MF_DIRECT	GO:0005525~GTP binding	12	7.69231	8.51955e-05	ENSBTAG00000012774, ENSBTAG00000030913, ENSBTAG00000008471, ENSBTAG00000018438, ENSBTAG00000017670, ENSBTAG00000014529, ENSBTAG00000015060, ENSBTAG00000038938, ENSBTAG00000038233, ENSBTAG00000034349, ENSBTAG00000049416, ENSBTAG00000001143	125	397	18228	4.40778	0.0183183	0.00616247	0.00610568
GOTERM_MF_DIRECT	GO:0001730~2'-5'-oligoadenylate synthetase activity	3	1.92308	0.000452948	ENSBTAG00000014628, ENSBTAG00000039861, ENSBTAG00000037527	125	5	18228	87.4944	0.0936339	0.0245724	0.024346
