# Supplementary material for: Whole blood transcriptome analysis in dairy calves experimentally challenged with bovine herpesvirus 1 (BoHV-1) and comparison to a bovine respiratory syncytial virus (BRSV) challenge
Source: Front Genet. 2023 Feb 17;14:1092877. doi: 10.3389/fgene.2023.1092877 (PMC9981960; doi:10.3389/fgene.2023.1092877)
Supplement: Supplementary file 1 [file DataSheet1.zip › Supplementary materials/Supplementary Table S15.xlsx]

## Sheet: KEGG
Whole blood transcriptomic analysis in dairy calves experimentally challenged with BoHV-1 and comparison to a Bovine Respiratory Syncytial Virus (BRSV) challenge
Category	Term	Count	%	PValue	Genes	List Total	Pop Hits	Pop Total	Fold Enrichment	Bonferroni	Benjamini	FDR
KEGG_PATHWAY	bta04611:Platelet activation	10	3.02115	9.47389e-05	ENSBTAG00000013203, ENSBTAG00000001465, ENSBTAG00000014567, ENSBTAG00000014600, ENSBTAG00000014666, ENSBTAG00000002714, ENSBTAG00000018705, ENSBTAG00000004909, ENSBTAG00000007169, ENSBTAG00000012265	139	121	9007	5.35525	0.022204	0.0224531	0.0203689
KEGG_PATHWAY	bta05150:Staphylococcus aureus infection	9	2.71903	0.000225717	ENSBTAG00000037533, ENSBTAG00000048268, ENSBTAG00000053635, ENSBTAG00000020755, ENSBTAG00000037605, ENSBTAG00000034501, ENSBTAG00000046158, ENSBTAG00000019741, ENSBTAG00000006685	139	107	9007	5.45035	0.052095	0.0267475	0.0242646
KEGG_PATHWAY	bta04610:Complement and coagulation cascades	8	2.41692	0.00053856	ENSBTAG00000037533, ENSBTAG00000008291, ENSBTAG00000000898, ENSBTAG00000034501, ENSBTAG00000046158, ENSBTAG00000019741, ENSBTAG00000005574, ENSBTAG00000012265	139	93	9007	5.57407	0.119859	0.0334585	0.0303526
KEGG_PATHWAY	bta04060:Cytokine-cytokine receptor interaction	15	4.53172	0.0005647	ENSBTAG00000013843, ENSBTAG00000011961, ENSBTAG00000049808, ENSBTAG00000009812, ENSBTAG00000003781, ENSBTAG00000048626, ENSBTAG00000000273, ENSBTAG00000020242, ENSBTAG00000006685, ENSBTAG00000000277, ENSBTAG00000046266, ENSBTAG00000005359, ENSBTAG00000049285, ENSBTAG00000033669, ENSBTAG00000052397	139	333	9007	2.91885	0.125298	0.0334585	0.0303526

## Sheet: GO_BP
Category	Term	Count	%	PValue	Genes	List Total	Pop Hits	Pop Total	Fold Enrichment	Bonferroni	Benjamini	FDR
GOTERM_BP_DIRECT	GO:0006955~immune response	23	6.94864	8.29566e-11	ENSBTAG00000010155, ENSBTAG00000011961, ENSBTAG00000031160, ENSBTAG00000054090, ENSBTAG00000006155, ENSBTAG00000006685, ENSBTAG00000047986, ENSBTAG00000048730, ENSBTAG00000051611, ENSBTAG00000054947, ENSBTAG00000052689, ENSBTAG00000000277, ENSBTAG00000046322, ENSBTAG00000046266, ENSBTAG00000051734, ENSBTAG00000003408, ENSBTAG00000050515, ENSBTAG00000050329, ENSBTAG00000051483, ENSBTAG00000048030,…	271	244	16614	5.77887	9.7557e-08	9.7557e-08	9.68104e-08
GOTERM_BP_DIRECT	GO:0006954~inflammatory response	17	5.13595	1.04019e-06	ENSBTAG00000037533, ENSBTAG00000010155, ENSBTAG00000011961, ENSBTAG00000009812, ENSBTAG00000020755, ENSBTAG00000048626, ENSBTAG00000020884, ENSBTAG00000022039, ENSBTAG00000006155, ENSBTAG00000003166, ENSBTAG00000000477, ENSBTAG00000000277, ENSBTAG00000006608, ENSBTAG00000018223, ENSBTAG00000033669, ENSBTAG00000003806, ENSBTAG00000019741	271	228	16614	4.57108	0.00122251	0.000611631	0.00060695
GOTERM_BP_DIRECT	GO:0050871~positive regulation of B cell activation	7	2.1148	3.0529e-06	ENSBTAG00000048048, ENSBTAG00000048268, ENSBTAG00000053635, ENSBTAG00000054702, ENSBTAG00000046076, ENSBTAG00000050088, ENSBTAG00000046813	271	26	16614	16.5055	0.00358378	0.00113835	0.00112964
GOTERM_BP_DIRECT	GO:0006910~phagocytosis, recognition	7	2.1148	3.87193e-06	ENSBTAG00000048048, ENSBTAG00000048268, ENSBTAG00000053635, ENSBTAG00000054702, ENSBTAG00000046076, ENSBTAG00000050088, ENSBTAG00000046813	271	27	16614	15.8942	0.00454305	0.00113835	0.00112964
GOTERM_BP_DIRECT	GO:0006958~complement activation, classical pathway	8	2.41692	7.41408e-06	ENSBTAG00000048048, ENSBTAG00000037533, ENSBTAG00000048268, ENSBTAG00000053635, ENSBTAG00000054702, ENSBTAG00000046076, ENSBTAG00000050088, ENSBTAG00000046813	271	45	16614	10.8989	0.00868109	0.00174379	0.00173045
GOTERM_BP_DIRECT	GO:0042742~defense response to bacterium	12	3.62538	3.45394e-05	ENSBTAG00000048048, ENSBTAG00000000477, ENSBTAG00000048268, ENSBTAG00000053635, ENSBTAG00000054702, ENSBTAG00000046076, ENSBTAG00000009812, ENSBTAG00000020884, ENSBTAG00000048737, ENSBTAG00000050088, ENSBTAG00000046813, ENSBTAG00000051972	271	150	16614	4.9045	0.0398051	0.00580972	0.00576526
GOTERM_BP_DIRECT	GO:0006911~phagocytosis, engulfment	7	2.1148	3.62378e-05	ENSBTAG00000048048, ENSBTAG00000048268, ENSBTAG00000053635, ENSBTAG00000054702, ENSBTAG00000046076, ENSBTAG00000050088, ENSBTAG00000046813	271	39	16614	11.0037	0.0417211	0.00580972	0.00576526
GOTERM_BP_DIRECT	GO:0045087~innate immune response	18	5.43807	4.33622e-05	ENSBTAG00000037533, ENSBTAG00000009012, ENSBTAG00000023635, ENSBTAG00000020884, ENSBTAG00000046813, ENSBTAG00000020453, ENSBTAG00000048048, ENSBTAG00000000477, ENSBTAG00000048268, ENSBTAG00000053635, ENSBTAG00000054702, ENSBTAG00000006801, ENSBTAG00000053807, ENSBTAG00000046076, ENSBTAG00000050088, ENSBTAG00000034875, ENSBTAG00000018531, ENSBTAG00000012640	271	340	16614	3.24563	0.0497166	0.00580972	0.00576526
GOTERM_BP_DIRECT	GO:0030168~platelet activation	6	1.81269	4.44621e-05	ENSBTAG00000011961, ENSBTAG00000001465, ENSBTAG00000005828, ENSBTAG00000007169, ENSBTAG00000003166, ENSBTAG00000012265	271	25	16614	14.7135	0.0509451	0.00580972	0.00576526
GOTERM_BP_DIRECT	GO:0050853~B cell receptor signaling pathway	7	2.1148	0.00016994	ENSBTAG00000048048, ENSBTAG00000048268, ENSBTAG00000053635, ENSBTAG00000054702, ENSBTAG00000046076, ENSBTAG00000050088, ENSBTAG00000046813	271	51	16614	8.41459	0.18116	0.0199849	0.019832
GOTERM_BP_DIRECT	GO:0030308~negative regulation of cell growth	8	2.41692	0.00053476	ENSBTAG00000013843, ENSBTAG00000017746, ENSBTAG00000012116, ENSBTAG00000008353, ENSBTAG00000021240, ENSBTAG00000005359, ENSBTAG00000009733, ENSBTAG00000012508	271	87	16614	5.63736	0.4669	0.0571707	0.0567332

## Sheet: GO_CC
Category	Term	Count	%	PValue	Genes	List Total	Pop Hits	Pop Total	Fold Enrichment	Bonferroni	Benjamini	FDR
GOTERM_CC_DIRECT	GO:0005615~extracellular space	55	16.6163	9.20314e-13	ENSBTAG00000037533, ENSBTAG00000010179, ENSBTAG00000008291, ENSBTAG00000010899, ENSBTAG00000008931, ENSBTAG00000048626, ENSBTAG00000003166, ENSBTAG00000046322, ENSBTAG00000005828, ENSBTAG00000050515, ENSBTAG00000003408, ENSBTAG00000051483, ENSBTAG00000003806, ENSBTAG00000039237, ENSBTAG00000016208, ENSBTAG00000014824, ENSBTAG00000052382, ENSBTAG00000048737, ENSBTAG00000006685, ENSBTAG00000048730,…	285	1340	20519	2.95508	1.99697e-10	1.99708e-10	1.98788e-10
GOTERM_CC_DIRECT	GO:0042571~immunoglobulin complex, circulating	7	2.1148	2.19604e-07	ENSBTAG00000048048, ENSBTAG00000048268, ENSBTAG00000053635, ENSBTAG00000054702, ENSBTAG00000046076, ENSBTAG00000050088, ENSBTAG00000046813	285	20	20519	25.1988	4.76529e-05	2.3827e-05	2.37172e-05
GOTERM_CC_DIRECT	GO:0005887~integral component of plasma membrane	29	8.76133	3.12661e-05	ENSBTAG00000022813, ENSBTAG00000006775, ENSBTAG00000020755, ENSBTAG00000047914, ENSBTAG00000006155, ENSBTAG00000007169, ENSBTAG00000013909, ENSBTAG00000003166, ENSBTAG00000000477, ENSBTAG00000001465, ENSBTAG00000005828, ENSBTAG00000000898, ENSBTAG00000019349, ENSBTAG00000018778, ENSBTAG00000032881, ENSBTAG00000007253, ENSBTAG00000010146, ENSBTAG00000014600, ENSBTAG00000031340, ENSBTAG00000018705,…	285	869	20519	2.40264	0.00676188	0.00226158	0.00225116
GOTERM_CC_DIRECT	GO:0009897~external side of plasma membrane	16	4.83384	8.56262e-05	ENSBTAG00000010166, ENSBTAG00000049808, ENSBTAG00000020755, ENSBTAG00000046813, ENSBTAG00000006155, ENSBTAG00000000273, ENSBTAG00000020242, ENSBTAG00000007169, ENSBTAG00000048048, ENSBTAG00000024950, ENSBTAG00000048268, ENSBTAG00000053635, ENSBTAG00000054702, ENSBTAG00000046076, ENSBTAG00000050088, ENSBTAG00000014466	285	340	20519	3.38807	0.0184101	0.00464522	0.00462382
GOTERM_CC_DIRECT	GO:0043235~receptor complex	11	3.32326	0.000276656	ENSBTAG00000013843, ENSBTAG00000005828, ENSBTAG00000020704, ENSBTAG00000003923, ENSBTAG00000049808, ENSBTAG00000005850, ENSBTAG00000000273, ENSBTAG00000043971, ENSBTAG00000020242, ENSBTAG00000010681, ENSBTAG00000003166	285	186	20519	4.25786	0.0582757	0.0120069	0.0119516

## Sheet: GO_MF
Category	Term	Count	%	PValue	Genes	List Total	Pop Hits	Pop Total	Fold Enrichment	Bonferroni	Benjamini	FDR
GOTERM_MF_DIRECT	GO:0034987~immunoglobulin receptor binding	8	2.41692	2.1308e-08	ENSBTAG00000048048, ENSBTAG00000048268, ENSBTAG00000053635, ENSBTAG00000054702, ENSBTAG00000046076, ENSBTAG00000050088, ENSBTAG00000046813, ENSBTAG00000018531	247	24	18228	24.5992	8.41664e-06	8.41667e-06	8.41667e-06
GOTERM_MF_DIRECT	GO:0003823~antigen binding	7	2.1148	1.6697e-06	ENSBTAG00000048048, ENSBTAG00000048268, ENSBTAG00000053635, ENSBTAG00000054702, ENSBTAG00000046076, ENSBTAG00000050088, ENSBTAG00000046813	247	28	18228	18.4494	0.000659316	0.000329766	0.000329766
