# Supplementary material for: Whole blood transcriptome analysis in dairy calves experimentally challenged with bovine herpesvirus 1 (BoHV-1) and comparison to a bovine respiratory syncytial virus (BRSV) challenge
Source: Front Genet. 2023 Feb 17;14:1092877. doi: 10.3389/fgene.2023.1092877 (PMC9981960; doi:10.3389/fgene.2023.1092877)
Supplement: Supplementary file 1 [file DataSheet1.zip › Supplementary materials/Supplementary Table S16.xlsx]

## Sheet: GO_MF
Whole blood transcriptomic analysis in dairy calves experimentally challenged with BoHV-1 and comparison to a Bovine Respiratory Syncytial Virus (BRSV) challenge
Category	Term	Count	%	PValue	Genes	List Total	Pop Hits	Pop Total	Fold Enrichment	Bonferroni	Benjamini	FDR
GOTERM_MF_DIRECT	GO:0004181~metallocarboxypeptidase activity	4	2.89855	0.000232251	ENSBTAG00000013976, ENSBTAG00000007073, ENSBTAG00000046648, ENSBTAG00000013476	97	23	18228	32.6813	0.0405024	0.0413407	0.0406439
GOTERM_MF_DIRECT	GO:0042626~ATPase activity, coupled to transmembrane movement of substances	5	3.62319	0.000881473	ENSBTAG00000054768, ENSBTAG00000053373, ENSBTAG00000045580, ENSBTAG00000020070, ENSBTAG00000051896	97	81	18228	11.5998	0.145271	0.0572379	0.0562732
GOTERM_MF_DIRECT	GO:0048407~platelet-derived growth factor binding	3	2.17391	0.000964683	ENSBTAG00000013103, ENSBTAG00000013472, ENSBTAG00000047998	97	9	18228	62.6392	0.157849	0.0572379	0.0562732
