# Supplementary material for: Whole blood transcriptome analysis in dairy calves experimentally challenged with bovine herpesvirus 1 (BoHV-1) and comparison to a bovine respiratory syncytial virus (BRSV) challenge
Source: Front Genet. 2023 Feb 17;14:1092877. doi: 10.3389/fgene.2023.1092877 (PMC9981960; doi:10.3389/fgene.2023.1092877)
Supplement: Supplementary file 1 [file DataSheet1.zip › Supplementary materials/Supplementary Table S17.xlsx]

## Sheet: Sheet0
Whole blood transcriptomic analysis in dairy calves experimentally challenged with BoHV-1 and comparison to a Bovine Respiratory Syncytial Virus (BRSV) challenge
Supplementary Table S17: Canonical pathways identified in IPAs comparison analysis of the BoHV-1 and BRSV DEGs.
© 2000-2022 QIAGEN. All rights reserved.
Canonical Pathways	BoHV_1	BRSV
Role of Hypercytokinemia/hyperchemokinemia in the Pathogenesis of Influenza	3.638	3.051
Interferon Signaling	2.828	2.236
Pulmonary Fibrosis Idiopathic Signaling Pathway	2.333	-2.333
Role of Pattern Recognition Receptors in Recognition of Bacteria and Viruses	2.121	2
Phagosome Formation	2.683	-1.387
Pyroptosis Signaling Pathway	2.828	1.134
Breast Cancer Regulation by Stathmin1	3.771	0
CREB Signaling in Neurons	3.578	0
Role of PKR in Interferon Induction and Antiviral Response	2.236	1
Tumor Microenvironment Pathway	2.646	-0.378
G-Protein Coupled Receptor Signaling	2.985	0
Wound Healing Signaling Pathway	1.155	-1.732
IL-17 Signaling	2.333	-0.447
Coronavirus Pathogenesis Pathway	-1.134	-1.633
Th1 Pathway	1.414	1.342
Regulation Of The Epithelial Mesenchymal Transition By Growth Factors Pathway	2.236	-0.447
P2Y Purigenic Receptor Signaling Pathway	1.667	1
Neuroinflammation Signaling Pathway	1.897	0.707
Gustation Pathway	2.121	0.447
Osteoarthritis Pathway	2.121	-0.447
Neuroprotective Role of THOP1 in Alzheimer's Disease	1.633	0.816
Activation of IRF by Cytosolic Pattern Recognition Receptors	1.265	1.134
NAD Signaling Pathway	2.333	N/A
Death Receptor Signaling	2.236	N/A
Retinoic acid Mediated Apoptosis Signaling	2.236	N/A
TREM1 Signaling	2.236	N/A
ILK Signaling	N/A	-2.236
Cardiac Hypertrophy Signaling (Enhanced)	1.213	-0.816
Role of IL-17A in Psoriasis	2	N/A
Th2 Pathway	2	N/A
Role of RIG1-like Receptors in Antiviral Innate Immunity	1	1
IL-6 Signaling	1	-1
Adrenomedullin signaling pathway	1.89	N/A
Colorectal Cancer Metastasis Signaling	1.89	N/A
GPCR-Mediated Nutrient Sensing in Enteroendocrine Cells	1.89	N/A
White Adipose Tissue Browning Pathway	0.378	-1.342
Ferroptosis Signaling Pathway	-1.633	N/A
MSP-RON Signaling In Macrophages Pathway	0	-1
Role of MAPK Signaling in Inhibiting the Pathogenesis of Influenza	N/A	1
VDR/RXR Activation	1	N/A
RHOGDI Signaling	-1	N/A
Crosstalk between Dendritic Cells and Natural Killer Cells	1	0
Signaling by Rho Family GTPases	-0.816	N/A
Sphingosine-1-phosphate Signaling	-0.816	N/A
LXR/RXR Activation	0.816	N/A
HOTAIR Regulatory Pathway	N/A	-0.447
Gαs Signaling	0.447	N/A
Complement System	0.447	N/A
GPCR-Mediated Integration of Enteroendocrine Signaling Exemplified by an L Cell	0.447	N/A
Endocannabinoid Neuronal Synapse Pathway	0.378	N/A
Thrombin Signaling	0.378	N/A
Endocannabinoid Developing Neuron Pathway	-0.378	N/A
Granzyme A Signaling	N/A	N/A
IL-1 Signaling	N/A	N/A
4-aminobutyrate Degradation I	N/A	N/A
Eumelanin Biosynthesis	N/A	N/A
Eicosanoid Signaling	N/A	N/A
Granzyme B Signaling	N/A	N/A
Leukotriene Biosynthesis	N/A	N/A
Agranulocyte Adhesion and Diapedesis	N/A	N/A
Airway Inflammation in Asthma	N/A	N/A
Inhibition of Angiogenesis by TSP1	N/A	N/A
SPINK1 Pancreatic Cancer Pathway	N/A	N/A
Apelin Muscle Signaling Pathway	N/A	N/A
Granulocyte Adhesion and Diapedesis	N/A	N/A
Hepatic Cholestasis	N/A	N/A
Airway Pathology in Chronic Obstructive Pulmonary Disease	N/A	N/A
G Protein Signaling Mediated by Tubby	N/A	N/A
Bladder Cancer Signaling	N/A	N/A
Toll-like Receptor Signaling	N/A	N/A
Leukocyte Extravasation Signaling	0	N/A
Thio-molybdenum Cofactor Biosynthesis	N/A	N/A
L-serine Degradation	N/A	N/A
UVA-Induced MAPK Signaling	N/A	N/A
GABA Receptor Signaling	N/A	N/A
Macropinocytosis Signaling	N/A	N/A
Differential Regulation of Cytokine Production in Macrophages and T Helper Cells by IL-17A and IL-17F	N/A	N/A
Protein Kinase A Signaling	0	N/A
IL-17A Signaling in Gastric Cells	N/A	N/A
Role of Cytokines in Mediating Communication between Immune Cells	N/A	N/A
β-alanine Degradation I	N/A	N/A
Relaxin Signaling	N/A	N/A
STAT3 Pathway	N/A	N/A
IL-17A Signaling in Fibroblasts	N/A	N/A
FXR/RXR Activation	N/A	N/A
Atherosclerosis Signaling	N/A	N/A
Sorbitol Degradation I	N/A	N/A
IL-12 Signaling and Production in Macrophages	N/A	N/A
Sperm Motility	N/A	N/A
PFKFB4 Signaling Pathway	N/A	N/A
Th1 and Th2 Activation Pathway	N/A	N/A
FLT3 Signaling in Hematopoietic Progenitor Cells	N/A	N/A
Thymine Degradation	N/A	N/A
Uracil Degradation II (Reductive)	N/A	N/A
Serotonin Receptor Signaling	N/A	N/A
Ascorbate Recycling (Cytosolic)	N/A	N/A
Leptin Signaling in Obesity	N/A	N/A
Transcriptional Regulatory Network in Embryonic Stem Cells	N/A	N/A
Role of Macrophages, Fibroblasts and Endothelial Cells in Rheumatoid Arthritis	N/A	N/A
Acute Phase Response Signaling	N/A	N/A
Tumoricidal Function of Hepatic Natural Killer Cells	N/A	N/A
Hepatic Fibrosis / Hepatic Stellate Cell Activation	N/A	N/A
Endocannabinoid Cancer Inhibition Pathway	0	N/A
Apelin Liver Signaling Pathway	N/A	N/A
Role of IL-17F in Allergic Inflammatory Airway Diseases	N/A	N/A
α-Adrenergic Signaling	N/A	N/A
PD-1, PD-L1 cancer immunotherapy pathway	N/A	N/A
