# Supplementary material for: Whole blood transcriptome analysis in dairy calves experimentally challenged with bovine herpesvirus 1 (BoHV-1) and comparison to a bovine respiratory syncytial virus (BRSV) challenge
Source: Front Genet. 2023 Feb 17;14:1092877. doi: 10.3389/fgene.2023.1092877 (PMC9981960; doi:10.3389/fgene.2023.1092877)
Supplement: Supplementary file 1 [file DataSheet1.zip › Supplementary materials/Supplementary Table S18.xlsx]

## Sheet: Sheet0
Whole blood transcriptomic analysis in dairy calves experimentally challenged with BoHV-1 and comparison to a Bovine Respiratory Syncytial Virus (BRSV) challenge
Supplementary Table S18: Upstream Regulators identified in IPAs comparison analysis of the BoHV-1 and BRSV DEGs.
© 2000-2022 QIAGEN. All rights reserved.
Upstream Regulators	bohv1_ipa_gene_list - ANALYSIS	brsv_DEG_IPA - 2021-11-03 04:32 PM
lipopolysaccharide	8.159	5.819
IFNG	6.931	6.773
IFNA2	6.516	6.149
NONO	6.496	5.946
IRF7	6.398	5.857
Interferon alpha	6.032	5.798
STAT1	5.991	5.397
IRF3	5.838	5.245
IL1B	5.991	4.733
IFNL1	5.435	4.974
IFNB1	5.304	4.716
IRGM	-4.941	-4.834
Irgm1	-4.823	-4.902
IL1RN	-5.13	-4.234
MAPK1	-4.221	-4.801
poly rI:rC-RNA	4.743	3.933
IFN Beta	4.433	4.237
CpG ODN 2006	4.397	4.252
IRF1	4.46	4.131
Ifnar	4.448	4.108
Ifn	4.351	4.155
IFNA1/IFNA13	4.362	4.128
RNY3	4.359	4.123
CITED2	-4.24	-4.223
TRIM24	-4.372	-4.021
ZBTB10	4.318	3.87
PRL	5.209	2.793
PNPT1	-4.163	-3.795
SOCS1	-4.05	-3.818
APP	4.064	3.782
filgrastim	-3.4	-4.4
NKX2-3	-3.825	-3.969
RC3H1	-4	-3.742
ACKR2	-4	-3.742
IL27	4.176	3.535
PML	3.92	3.592
oblimersen	3.86	3.606
TNF	4.867	2.59
SB203580	-5.104	-2.315
STING1	3.921	3.406
bromodeoxyuridine	3.959	3.357
stallimycin	3.959	3.357
STAT6	-3.083	-4.157
IRF5	3.814	3.426
IL21	3.937	3.283
ETV6-RUNX1	-4.235	-2.938
MAVS	3.877	3.213
mir-183	3.606	3.429
SLC15A4	3.729	3.302
CGAS	3.723	3.303
IFNA4	3.625	3.368
G protein alphai	3.75	3.195
IFN alpha/beta	3.803	3.098
PGR	-3.442	-3.405
NFkB (complex)	4.243	2.579
TASL	3.606	3.162
EIF2AK2	3.831	2.892
IFN type 1	3.347	3.347
tretinoin	4.415	2.266
TLR3	4.153	2.448
CD3	3.255	3.342
PTGER4	-2.923	-3.582
mir-96	3.582	2.897
TLR4	3.862	2.613
JAK	3.592	2.874
IFNE	3.286	3.13
DDX58	3.373	3.027
IL10RA	-2.646	-3.682
TICAM1	3.613	2.697
salmonella minnesota R595 lipopolysaccharides	3.671	2.607
ribavirin	2.771	3.45
TREX1	-3.086	-3.086
PAF1	3.162	3
E. coli B4 lipopolysaccharide	3.476	2.669
NCOR1	-3.302	-2.813
SENP3	3.207	2.887
IFNL4	3.121	2.958
SP110	-2.887	-3.162
IFNAR1	3.336	2.671
STAT2	3.223	2.754
etoposide	2.941	2.901
NGLY1	-3.077	-2.757
TLR7	3.691	2.111
TGM2	4.191	1.552
SASH1	3.207	2.53
IKBKG	3.1	2.599
AIRE	-2.828	-2.828
NCOA2	2.713	2.926
PI3K (family)	3.351	2.257
DUSP11	-2.804	-2.804
IFNAR2	2.937	2.646
USP18	-2.789	-2.789
WWTR1	-2.592	-2.941
IRF9	3.094	2.396
HGF	2.827	2.598
mir-21	-2.187	-3.195
miR-182-5p (and other miRNAs w/seed UUGGCAA)	-3.208	-2.173
2-aminopurine	-2.767	-2.583
PRDM16	-2.759	-2.572
pembrolizumab	2.813	2.433
PARP9	2.813	2.433
imiquimod	2.986	2.259
DNASE2	-2.599	-2.599
S100A8	2.776	2.405
CG	3.381	1.741
S100A9	2.74	2.371
IFI16	2.492	2.608
MYD88	2.987	2.102
SPI1	3.14	1.934
laminaran	2.828	2.236
emactuzumab	2.828	2.236
ISG15	-2.447	-2.597
DUSP1	-2.231	-2.8
FCGR2A	2.868	2.143
IFNA8	2.602	2.408
TLR9	3.245	1.749
IFNA7	2.592	2.401
IFNA5	2.592	2.401
IFNA6	2.592	2.401
IFNA10	2.592	2.401
IFNA14	2.592	2.401
IFNA16	2.592	2.401
IFNA21	2.586	2.392
SAMSN1	2.84	2.111
TNFSF10	2.361	2.563
TNK1	2.449	2.449
IL33	2.547	2.35
IKBKB	3.202	1.667
SIRT1	-2.632	-2.233
IKBKE	3.075	1.781
IL1A	3.373	1.482
ziritaxestat	-2.714	-2.121
ISGF3	2.408	2.408
CD28	2.494	2.299
FAS	2.144	2.606
CLDN7	-2.804	-1.941
MSC	2.828	1.89
CHUK	3.202	1.486
FBXO44	-2.449	-2.236
poly dA-dT	2.439	2.229
ESR2	-2.054	-2.608
NFATC2	2.517	2.143
RELA	2.509	2.14
CLEC12A	2.425	2.219
PDCD1	-2.2	-2.414
TGFBR2	-2.182	-2.419
DOCK8	2.673	1.897
Ifn gamma	2.766	1.772
IFNK	2.236	2.236
TAB1	-2.229	-2.243
IKZF3	-2.345	-2.121
HMGXB4	2.449	2
mir-15	2.224	2.216
BHLHE40	3.095	1.296
aphidicolin	2.4	1.982
C3	2.748	1.631
JAK1	2.138	2.219
5-O-mycolyl-beta-araf-(1->2)-5-O-mycolyl-alpha-araf-(1->1')-glycerol	2.714	1.633
GFI1	-2.15	-2.186
GSTO1	-2.975	-1.342
OSM	3.442	0.848
tributyrin	2.646	1.633
IL15	1.649	2.629
SRC	2.763	1.498
MEF2A	2.288	1.965
PLK4	2.236	2
PLK2	2.236	2
IFNL2	2.236	2
CISH	-2.236	-2
dimethyl itaconate	-2.236	-2
JQ1	-2.599	-1.632
dexamethasone	-0.937	-3.294
TAP1	-2.205	-1.998
sorafenib	-1.982	-2.219
ETS1	-1.673	-2.494
P38 MAPK	2.767	1.39
SGPL1	2.195	1.96
cigarette smoke	2.738	1.382
TAL1	-2.398	-1.706
RACK1	-2.433	-1.664
AREG	-1.89	-2.2
FADD	2.144	1.941
JAK1/2	2.345	1.706
Mapk	2.6	1.432
PIK3R1	2.015	2.015
GAPDH	-1.567	-2.449
PF4	2.226	1.784
BRCA1	2.426	1.577
ORMDL3	2.211	1.791
ZNF598	-2	-2
SAMHD1	-2	-2
pegintron	2	2
3M-011	2	2
MAP2K6	1.993	1.993
IFNA17	1.982	1.982
LIMIT	1.982	1.982
IL37	-1.982	-1.982
mycophenolic acid	2.828	1.134
SD6	1.98	1.98
Stat1-Stat2	1.98	1.98
IL18	2.068	1.885
tetradecanoylphorbol acetate	3.429	0.518
LMO2	-1.941	-2
LDB1	-1.941	-2
IL12 (complex)	2.256	1.684
enalapril	-1.941	1.987
E. coli B5 lipopolysaccharide	2.571	1.321
IFIH1	2.216	1.669
SMARCA4	3.742	0.135
fontolizumab	-2.236	-1.633
IL17A	2.631	1.237
Alpha catenin	-2.415	1.4
SOCS3	-2.114	-1.691
APC	-1.417	-2.385
PIK3CG	-1.319	-2.477
PLX5622	1.342	2.449
ZFTA-RELA	2.449	1.342
bleomycin	2.236	-1.532
E. coli lipopolysaccharide	2.542	1.223
Map3k7	2.345	1.406
PPP2CA	2	1.732
STAT4	2.146	1.584
NR4A2	1.718	1.987
IKZF1	-2.133	-1.57
BTK	-1.162	-2.53
decitabine	2.919	0.771
SATB1	-2.158	-1.526
BMP4	2.186	1.491
IL2	1.741	1.928
NLRP3	1.96	1.706
HMGB1	2.724	0.94
prexasertib	2.53	1.134
PDLIM2	1.414	2.236
PP2/AG1879 tyrosine kinase inhibitor	-2.38	-1.265
N-acetyl-L-cysteine	-2.64	-1.003
POU5F1	1.752	1.882
EML4-ALK	1.462	2.152
IL6	3.566	0.042
resiquimod	2.426	1.181
paclitaxel	2.26	1.336
ESR1	-1.181	-2.404
AR	-1.504	-2.076
Creb	2.238	1.342
UBA7	-1.579	-1.992
IL6R	2.2	-1.362
ionomycin	2.714	0.848
LY294002	-3.322	-0.233
CpG oligonucleotide	1.967	1.566
hydrogen peroxide	3	0.525
concanavalin a	2.05	1.467
CpG ODN 1668	2.081	1.401
Immunoglobulin	1.558	1.915
HIF1A	2.146	1.309
semaxinib	2.359	1.067
SUMO3	-1.432	-1.98
SRC (family)	2.168	1.22
bisindolylmaleimide I	-2.226	1.154
CD40	2.331	1.041
PRKCI	-1.342	-2
PTGS2	2.722	0.608
IFNL3	1.656	1.656
lenalidomide	1.99	1.32
deferoxamine	1.471	1.839
WNT5A	2.071	1.213
Salmonella enterica serotype abortus equi lipopolysaccharide	2.771	0.497
peptidoglycan	2.21	1.049
IL12 (family)	1.62	1.617
SAFB	-1.89	-1.342
HOXA10	-0.781	-2.449
DICER1	-1.235	-1.984
tyrphostin AG490	-2.078	1.109
aldosterone	1.717	-1.458
trichostatin A	2.221	-0.903
IL32	2.358	0.764
BCL6	-1.693	-1.411
tamoxifen	1.898	1.2
VCAN	1.856	1.236
EGFR	2.827	0.263
eicosapentenoic acid	2.621	0.463
thioacetamide	1.083	-2
THPO	2.431	0.651
EPAS1	1.941	1.134
CSF2	1.945	1.127
GH1	2.219	0.849
CAMP	1.84	1.219
SCD	-1.969	-1.067
PI3K (complex)	1.906	-1.128
mibolerone	-1.633	-1.4
FOSL1	-1.158	-1.868
F2	2.945	0.081
RAS	1.849	1.172
SMARCA5	-1.387	-1.633
Nr1h	-1.446	-1.572
ETS2	-0.625	-2.392
cytarabine	2	1
UM101	-1.982	-1
miR-199a-5p (and other miRNAs w/seed CCAGUGU)	-2.144	-0.832
pristane	1.477	1.477
MAP2K3	1.941	1
AKT1	2.509	0.42
NRG1	1.641	-1.26
LDL	2.539	-0.359
IGF1	2.85	0.041
JAK2	1.89	1
ShK-223	1.89	1
ANGPT2	2.702	-0.187
Lh	1.951	0.937
Tnf (family)	1.862	1.02
MAPK14	1.733	-1.148
FOS	1.33	1.55
VHL	-1.968	-0.905
TNFAIP3	-1.697	-1.172
cholesterol	2.141	-0.728
NAMPT	2.197	0.664
hyaluronic acid	1.88	0.975
CTNNB1	2.268	0.566
D-glucose	1.249	-1.584
carbon tetrachloride	1.28	-1.547
MAPK7	1.387	1.432
laquinimod	-0.816	-2
PRKAA2	-2.588	-0.223
GIP	1.134	1.671
ATF4	2.8	N/A
EGR1	2.23	-0.562
glucocorticoid	-1.239	-1.551
VEGFA	1.934	0.849
lithium	1.715	1.067
beta-estradiol	-0.617	-2.164
platelet activating factor	2.34	0.439
3M-001	1.387	1.387
PRKAA1	-1.492	1.276
UCP1	-1.134	-1.633
fluticasone propionate	-1.537	-1.229
C5	1.988	0.774
NS-398	-2.75	N/A
RNASE2	1.781	0.962
STAT3	1.356	-1.383
PTPN6	1.346	1.387
CCL2	1.982	-0.749
MET	1.909	0.819
IL4	-0.28	-2.444
bisphenol A	1.254	1.455
CCR2	1	-1.706
MYC	-2.103	-0.599
PRDM1	-0.965	-1.732
mir-155	-1.836	-0.849
fingolimod	-1.178	-1.506
epicatechin	0.447	-2.236
SMARCB1	1.873	0.803
trinitrobenzenesulfonic acid	1.091	-1.577
TRAF3IP2	2.425	0.243
SP1	1.445	-1.222
F2RL1	1.718	0.934
ERK	2.276	-0.366
U0126	-2.518	0.121
PD173074	1.633	1
F2R	2.397	0.235
Pam3-Cys-Ser-Lys4	2.092	0.539
FZD9	1.172	1.455
CASP8	-1.519	-1.108
MIF	1.378	1.238
REL	1.658	0.956
CD36	2.611	N/A
salicylic acid	-1.951	-0.655
AGT	2.395	-0.21
staurosporine	-0.98	-1.624
SPARC	1.929	-0.656
cobalt chloride	2.58	N/A
cyclosporin A	-1.218	-1.359
KRAS	-1.664	-0.91
APOE	-1.296	1.268
CSF1	1.535	-1.023
GW3965	1.631	0.925
PRKCD	2.093	-0.451
TLR2	1.88	0.662
Tlr	1.593	0.936
IL24	1.058	1.462
pyrrolidine dithiocarbamate	-1.68	-0.834
Tcf7	-1.3	-1.213
NEDD9	1.664	0.849
IL10	1.257	1.237
CpG ODN 1826	1.388	1.104
rottlerin	-1.609	0.876
Ca2+	1.514	-0.967
MTOR	0.972	1.496
MAPK9	2.147	0.309
EOMES	0.816	1.633
PSMB11	N/A	2.449
ARHGAP21	2.449	N/A
doxorubicin	2.034	0.405
Nfat (family)	2.433	N/A
dihydrotestosterone	2.433	N/A
CEBPD	2.429	N/A
CLEC10A	0.447	1.982
Z-LLL-CHO	-0.112	-2.315
molybdenum disulfide	0.302	2.121
EBI3	2.423	N/A
CX3CL1	1.066	1.342
mitoxantrone	1	1.408
AHR	-0.562	1.843
genistein	1.144	1.26
mir-29	-1.142	1.26
NFkB (family)	1.727	0.672
TCR	1.308	1.091
thapsigargin	N/A	2.397
sirolimus	-1.058	1.336
ERK1/2	1.74	-0.653
mir-8	-2.387	N/A
MAP2K1	0.205	-2.182
ERBB2	2.3	-0.08
OGA	0.989	1.387
ZBED2	-2.374	N/A
SP3	1.159	1.209
PRKCA	1.897	-0.463
TGFB1	0.899	-1.46
HMGA1	2.201	0.151
IL1	1.775	0.569
tofacitinib	-1.342	-1
AGN194204	2.335	N/A
BMP2	1.559	0.771
NOD2	1.124	1.201
Klrk1	1.131	1.192
atorvastatin	-1.937	0.378
zymosan	1.353	0.958
Ap1	1.276	-1.02
EIF4E	1.938	0.333
E. coli serotype 0127B8 lipopolysaccharide	0.957	1.314
9,10-dimethyl-1,2-benzanthracene	1.982	-0.283
MRTFB	1.411	0.853
LEP	1.172	-1.086
BAPTA-AM	-1.982	-0.271
RHOA	2.03	-0.218
ZNF106	-2.236	N/A
collagenase	2.236	N/A
KLF7	2.236	N/A
STEAP3	-2.236	N/A
HOTAIR	-1.131	-1.097
SIRT6	0.254	1.974
hydroxyurea	2.22	N/A
carbonyl cyanide m-chlorophenyl hydrazone	2.213	N/A
COL18A1	-2.213	N/A
RPS6KB1	2.213	N/A
TREM1	1.276	0.927
Akt	1.792	0.409
trabectedin	N/A	2.2
HSPA5	2.2	N/A
Fcer1	2.195	N/A
TGFB2	0.963	-1.23
NLRX1	-2.191	N/A
CXCR4	2.19	N/A
MAFB	2.189	N/A
IL23	2.183	N/A
CIITA	N/A	2.182
KLF11	0.239	1.941
IGF2BP1	N/A	-2.177
PROC	-0.239	1.936
SNCA	1.667	0.508
mir-181	-2.17	N/A
mir-1	-2.169	N/A
miR-29b-3p (and other miRNAs w/seed AGCACCA)	N/A	2.157
cisplatin	1.712	-0.435
PLCG2	N/A	-2.144
uric acid	1.377	0.75
mifepristone	0.584	-1.543
TNFRSF8	-0.69	-1.412
norepinephrine	-0.799	-1.302
calcitriol	1.387	-0.695
rosiglitazone	0.492	1.59
CBX5	-1.633	0.447
HAVCR1	1.066	1
MYCN	N/A	2.057
TGFB3	1.724	-0.324
KITLG	2.045	N/A
NR1H3	0.656	1.387
SP600125	-1.294	0.748
EGF	1.664	-0.375
RARA	-0.143	-1.89
Y 27632	-0.956	1.067
IL3	2.02	N/A
ID1	0.971	-1.044
ROCK	1	1
6-aminopyrazolopyrimidine derivative compound II	-2	N/A
NEUROG1	0	2
TFAP2C	N/A	2
4-(2-aminoethyl)benzenesulfonylfluoride	N/A	2
ramipril	N/A	2
RPL13A	-2	N/A
inosine	2	N/A
GJA1	-2	N/A
vitamin E	-2	N/A
interferon alfacon-1	-1	-1
lysophosphatidylinositol	2	N/A
KEAP1	2	N/A
FGF7	1	-1
CR1L	N/A	2
ADORA3	2	N/A
LEPR	-1	-1
dimethylnitrosamine	N/A	-2
temozolomide	1.997	N/A
tosylphenylalanyl chloromethyl ketone	N/A	-1.997
folic acid	1.996	N/A
2'3'-cyclic guanosine monophosphate-adenosine monophosphate	1.993	N/A
bee venom	1.987	N/A
ADAMTS12	-1.982	N/A
CSF1R	1.982	N/A
rifampin	1.982	N/A
MAML1	1.982	N/A
napabucasin	-1.982	N/A
MSR1	1.981	N/A
RAF1	N/A	-1.981
ATM	1.981	N/A
PROCR	N/A	1.981
MAPKAPK2	1.98	N/A
SREBF1	1.549	-0.431
SMAD1	1.98	0
CEBPA	1.315	-0.655
10E,12Z-octadecadienoic acid	1.969	N/A
SB 216763	1.969	N/A
DPP4	1.118	0.849
FLT3LG	1.966	N/A
plicamycin	-0.899	1.067
AICAR	1.835	0.13
hemin	1.963	N/A
Ngf	1.961	N/A
PPRC1	1.961	N/A
SYK	1.289	0.67
dinoprost	N/A	-1.957
diphenyleneiodonium	-1.053	0.902
glutamine	N/A	-1.953
vemurafenib	0.94	1.013
TGFA	1.264	-0.689
MAPKAP1	N/A	1.951
INSIG1	-1.134	0.816
MYOCD	N/A	1.948
BSG	1.948	N/A
NFATC1	N/A	-1.944
PPARD	1.174	0.769
EHF	1.387	0.555
alefacept	-0.555	-1.387
PLAAT4	1.941	N/A
FASLG	1.941	N/A
testosterone	0.653	1.285
FLI1	1.937	N/A
HRAS	0.841	1.095
PDGF BB	1.797	0.134
PPARA	0.955	-0.971
docetaxel	-1.698	0.223
geldanamycin	-0.781	-1.134
NOTCH3	1.914	0
RET	1.914	N/A
IL7	N/A	1.914
CTLA4	-1.913	N/A
MMP9	1.91	N/A
vancomycin	1.093	0.816
TNFRSF1A	1.154	0.747
CXCL12	1.528	0.369
ATP2B2	1.89	N/A
bucladesine	1.148	-0.737
SMAD7	-1.673	0.211
cycloheximide	0.488	1.396
losartan potassium	-0.895	0.973
Mek	1.14	-0.725
sunitinib	0.314	1.546
CCL11	1.859	N/A
CD40LG	0.268	1.583
chloroquine	-0.969	-0.874
CREBBP	1.673	0.168
H89	-1.839	N/A
corticosterone	1.108	-0.728
SFTPA1	-1.823	N/A
cardiotoxin	0.816	-1
birabresib	-0.816	-1
SNAI2	1.54	0.271
EWSR1-FLI1	-1.4	-0.404
IL12B	1.052	0.747
WNT3A	0.971	-0.824
FOXA1	-1.026	-0.762
nitric oxide	1.167	0.607
AKT inhibitor VIII	-0.762	-1
PRKCE	1.761	N/A
resveratrol	-1.226	-0.534
erlotinib	1.195	-0.563
forskolin	1.53	-0.226
CGA	0.64	1.109
IL22	1.451	-0.293
ERG	1.497	0.246
DKK1	-1.732	N/A
BMP10	0.429	-1.286
let-7a-5p (and other miRNAs w/seed GAGGUAG)	N/A	1.714
ITGB1	-1.04	0.672
TRAF2	0.669	1.043
IgG	-0.53	1.181
ACOX1	-0.711	-1
ADM	-1.71	N/A
MAPK3	1.154	-0.555
ADRB	-1.706	N/A
aflatoxin B1	0.632	-1.066
LPL	0.849	0.849
minocycline	-1.698	N/A
IL5	1.205	0.493
wortmannin	-1.68	-0.017
PYCARD	1.693	N/A
TP53	1.21	0.478
aspirin	0.162	1.525
NOTCH1	0.541	1.143
TNFSF11	1.329	-0.347
FN1	1.415	-0.259
EGLN	N/A	-1.664
cytokine	1.664	N/A
Pro-inflammatory Cytokine	1.664	N/A
ELAVL1	0.525	1.131
COLQ	-0.655	-1
MKNK1	1.134	0.52
GPS2	-0.64	-1
JUN	1.244	0.394
paraquat	N/A	-1.633
JUNB	-0.036	-1.594
BMP7	0.584	1.036
17-alpha-ethinylestradiol	0.97	-0.64
histamine	1.609	N/A
RASSF1	1.609	N/A
progesterone	-0.038	1.564
Jnk	0.565	-1.037
GATA4	N/A	1.596
ERBB3	1.539	0.055
CCN1	0.861	-0.728
RIPK1	1.176	0.404
5-N-ethylcarboxamido adenosine	0.173	-1.404
IL13	0.334	-1.24
SPP1	1.393	-0.181
AMPK	N/A	-1.572
isobutylmethylxanthine	1.567	N/A
CD14	1.564	N/A
Brd4	-0.128	-1.432
dextran sulfate	1.523	0.03
IRF4	-0.476	-1.075
PTEN	-0.717	-0.834
IL12A	0.418	1.131
CDX2	1.546	N/A
sodium chloride	1.545	N/A
sphingosine-1-phosphate	1.129	0.411
PD98059	-1.253	0.286
PPARG	0.87	0.667
PIN1	1.067	-0.469
TAC1	1.523	N/A
cholecalciferol	-0.412	-1.109
triptolide	-1.28	0.239
CEBPB	0.694	-0.824
dopamine	N/A	-1.51
tyrphostin AG 1478	-1.183	-0.32
VIP	1.499	0
TAZ	-0.786	-0.71
triamcinolone acetonide	N/A	1.492
STAT5a/b	-1.492	N/A
MITF	-0.329	-1.161
GATA2	0.152	-1.334
epigallocatechin-gallate	-0.838	-0.647
FGFR2	1.163	0.319
IL25	1.109	0.371
Sb202190	-1.232	-0.247
HMOX1	0.746	0.732
dasatinib	N/A	1.477
Go 6976	-1.119	0.348
ETV4	0.911	-0.555
CSF3	1.095	-0.371
metformin	-0.793	0.666
NOX4	N/A	-1.457
ADIPOQ	1.012	0.438
TEAD2	1	0.447
TEAD3	1	0.447
WT1	1.447	N/A
DIO2	N/A	1.446
TBX5	N/A	1.446
Smad2/3-Smad4	1.165	-0.277
hydrocortisone	0.87	0.572
halofuginone	N/A	1.438
nicotine	1.166	0.271
fulvestrant	1.142	0.294
epinephrine	1.094	0.339
infliximab	N/A	-1.432
TGFBR1	0	-1.432
H-7	N/A	-1.432
ATF3	0.361	-1.067
NFE2L2	-0.179	-1.245
MAP3K8	1.424	N/A
SMAD2	-0.218	-1.195
FCER1G	-0.412	-1
Bay 11-7082	-1.391	0.02
IL1R1	1.408	N/A
POU2F2	1.406	N/A
D-galactosamine	1.406	N/A
leukotriene D4	N/A	1.406
NFKB1	1.342	0.063
SERPINE1	0.239	1.166
let-7	N/A	1.404
MRTFA	0.784	-0.618
benzo(a)pyrene	1.4	N/A
CFTR	-1.4	N/A
lipid A	0.842	0.555
camptothecin	0.84	-0.555
diethylnitrosamine	-1.387	N/A
USP22	1.387	N/A
AS1842856	-1.387	N/A
ILF3	-0.226	-1.154
TLR8	0.689	0.689
TRAF6	1.375	N/A
homocysteine	1.371	N/A
TCF12	N/A	-1.37
8-bromo-cAMP	1.368	N/A
LRP1	-0.277	-1.091
S-nitroso-N-acetyl-DL-penicillamine	1.354	N/A
Tgf beta	0.683	-0.666
EP300	0.807	-0.542
BCL3	1.014	-0.331
Pam3-Cys	1.099	0.246
succinic acid	1.342	N/A
trovafloxacin	1.342	N/A
NOS2	1.291	0.051
ethanol	1.087	0.252
isoproterenol	1.337	N/A
GATA6	1.333	N/A
Ige	0.541	-0.788
Sn50 peptide	N/A	-1.329
morphine	0.87	0.457
lithium chloride	1.314	N/A
TCF4	-1.175	0.128
SAA1	1.044	0.254
PTK2	N/A	-1.285
ID2	1.277	N/A
RUNX3	1.276	N/A
carbon monoxide	1.268	N/A
fenofibrate	-1.268	N/A
SMAD3	-0.165	-1.103
SPHK1	0.2	1.067
FOXO3	-0.588	-0.676
POU2AF1	1.264	N/A
CL097	1.264	N/A
RORA	-1.264	N/A
KLF2	-0.788	-0.475
calphostin C	-1.253	N/A
simvastatin	-0.777	0.466
NGF	N/A	1.237
CAT	0.271	0.964
FCGR2B	-1.225	N/A
SB-431542	0.548	0.672
DETA-NONOate	1.217	N/A
PRKD	1.216	N/A
FSH	0.928	0.287
MAP2K4	1.214	N/A
IRAK3	1.214	N/A
ABT-737	1.213	N/A
advanced glycation end-products	N/A	-1.206
CD44	-0.298	-0.908
LEF1	-0.2	-1
caffeic acid phenethyl ester	-1.195	N/A
WNT1	1.195	N/A
BRD4	-0.146	-1.043
zymosan A	1.177	N/A
arsenite	1.172	N/A
FZD8	N/A	-1.165
hemoglobin	1.165	N/A
oleic acid	1.161	N/A
RIPK2	1.16	N/A
EIF4EBP1	-1.159	N/A
EIF4EBP2	-1.159	N/A
1-methyl-4-phenyl-1,2,3,6-tetrahydropyridine	1.154	N/A
PLG	1	0.152
C5AR1	-0.059	-1.091
imatinib	-0.839	0.307
prostaglandin E2	-0.382	-0.764
RARB	1.134	0
spironolactone	0	1.134
RNASE1	1.131	N/A
oxazolone	1.131	N/A
ETV5	1.131	N/A
NF2	N/A	1.131
FOSL2	0.831	-0.298
PRMT1	N/A	1.128
Fibrinogen	1.126	N/A
ACVR1	1.125	N/A
eflornithine	1.124	N/A
PDGFB	N/A	-1.123
ARID1A	1.121	N/A
RUNX2	N/A	1.117
ARHGAP31	N/A	1.114
QKI	0.555	0.555
etanercept	-0.555	-0.555
SMAD4	0.133	-0.976
Hsp27	1.109	N/A
MIR17HG	N/A	1.103
CD247	1.103	N/A
Growth hormone	N/A	1.103
ursodeoxycholic acid	N/A	-1.091
ANXA1	-1.091	N/A
C1QA	1.091	N/A
LGR4	1.091	N/A
ZFP36	-1.09	N/A
TEAD4	0.64	0.447
HDAC4	N/A	1.076
GATA1	1.076	N/A
POLR2M	-1.067	N/A
cholic acid	1.067	N/A
SB 290157	1.067	N/A
thioctic acid	-1.067	N/A
ALOX5	1.067	N/A
fucoidin	-1.067	N/A
SELPLG	1.067	N/A
ACE2	N/A	1.067
PLAU	N/A	-1.067
TPH1	N/A	1.067
Ro31-8220	N/A	-1.067
luteolin	-0.477	-0.586
CAV1	0.904	0.158
LDLR	1.06	N/A
CRH	-1.06	N/A
Insulin	0.192	-0.865
EZH2	-0.18	0.875
ZBTB16	0.197	-0.856
GSK3B	-0.306	0.747
ITGB3	N/A	-1.045
PRKD1	0	-1.044
CREB1	1.041	N/A
lactacystin	1.037	N/A
KLF4	0.517	-0.52
troglitazone	0.101	0.935
TNFSF12	0.778	-0.256
Pka	-0.478	-0.555
D-fructose	N/A	-1.029
CFLAR	-1.029	N/A
Pde4	-1.02	N/A
Fc gamma receptor	1.014	N/A
ilomastat	-0.106	-0.9
NFKBIZ	1.004	N/A
NR3C1	-0.93	-0.072
miR-1-3p (and other miRNAs w/seed GGAAUGU)	-1.002	N/A
TMPRSS2-ERG	0.898	0.102
trypsin	1	N/A
SELP	1	N/A
EFNA2	N/A	1
CSNK2A1	N/A	-1
ATF2	1	N/A
tosedostat	1	N/A
metronidazole	N/A	1
NUP98-DDX10	1	N/A
kanamycin A	N/A	1
clopidogrel	0	1
SIRT2	1	N/A
lomustine	1	N/A
BTNL2	N/A	1
ADAM12	1	N/A
BMPER	-1	N/A
ssRNA40	1	N/A
PTTG1	N/A	-1
VIPAS39	1	N/A
1,25-dihydroxyvitamin D	1	N/A
hexamethylene bisacetamide	1	N/A
DDR1	1	N/A
VGLL3	N/A	-1
CHADL	-1	N/A
N(G)-monomethyl-D-arginine	1	N/A
HOXD10	-1	N/A
candesartan	-1	N/A
colistin	N/A	1
calyculin A	-1	N/A
KDM3B	-1	N/A
silibinin	-0.958	0.038
MAP2K1/2	0.996	N/A
15-deoxy-delta-12,14 -PGJ 2	N/A	0.991
TO-901317	0.986	N/A
N-nitro-L-arginine methyl ester	0.027	-0.957
PPARGC1A	-0.982	N/A
MYOD1	0.98	N/A
YY1	0.87	0.108
curcumin	N/A	0.968
dimethyl sulfoxide	-0.239	0.728
ST6GAL1	N/A	0.967
TET2	-0.333	-0.632
LIF	0.963	N/A
SNAI1	0.888	0.074
TBK1	0.503	0.458
NR4A1	N/A	0.961
4-phenylbutyric acid	0.958	N/A
HNF1A	0.956	N/A
SAA	0.955	N/A
isotretinoin	0.378	-0.57
trans-hydroxytamoxifen	N/A	0.946
YBX1	N/A	0.928
caffeine	-0.927	N/A
phytohemagglutinin	0.88	-0.041
TERT	-0.914	N/A
CD5	0.911	N/A
ITGAV	N/A	-0.9
RPTOR	0.899	N/A
CLEC4E	0.896	N/A
cerivastatin	N/A	0.896
KDM1A	-0.519	-0.369
methotrexate	0.412	-0.47
CD38	-0.602	-0.277
CDK19	-0.426	0.447
MAPK8	0.838	0.032
BCL11B	0.869	N/A
Vegf	0.803	-0.065
CDH1	N/A	0.866
SOX9	-0.862	N/A
Hif1	0.849	N/A
TSLP	0.849	N/A
TSC22D3	0.845	N/A
tacrolimus	N/A	-0.832
IHH	N/A	-0.832
IRF8	-0.138	-0.693
GLI1	-0.512	-0.317
Notch	0.267	-0.555
ibrutinib	-0.816	N/A
IFNGR1	N/A	0.816
EFNA1	0	0.816
RNF31	0.128	0.686
VDR	-0.361	-0.448
NUPR1	-0.5	0.302
3M-002	0.647	0.152
DCN	0.353	0.441
streptozocin	0.785	N/A
RELB	0.784	N/A
SOX2	0.49	0.288
FGF2	N/A	-0.764
UXT	0.762	N/A
ITGAM	0.762	N/A
stearic acid	0.762	N/A
TP63	0.735	0.02
MAP3K7	0.298	0.451
clofibrate	N/A	-0.747
lysophosphatidic acid	N/A	0.74
captopril	-0.737	N/A
SQSTM1	-0.518	-0.218
lipoteichoic acid	0.53	-0.199
emodin	0.577	0.152
NR3C2	N/A	-0.728
estrogen receptor	-0.336	-0.389
mir-17	N/A	-0.725
adenosine triphosphate	0.574	0.15
5-fluorouracil	0.613	0.098
DNMT3A	0.707	N/A
RXRA	-0.697	N/A
pirinixic acid	-0.159	-0.537
MYBL2	-0.692	N/A
TNFRSF1B	N/A	-0.692
ITGB6	N/A	-0.686
THRB	N/A	0.686
TICAM2	0.685	N/A
IRF2	-0.332	-0.35
ZEB1	N/A	-0.679
BMPR1A	0.678	N/A
YAP1	0.278	-0.387
NR1H4	N/A	-0.657
IL27RA	0.655	N/A
pioglitazone	-0.592	0.061
TREM2	0.651	N/A
HSP90B1	0.651	N/A
ZBTB7B	N/A	-0.648
TWIST1	0.389	-0.251
CASR	0.508	-0.128
methylprednisolone	0.228	-0.404
NFAT5	0.462	0.169
TFAP4	-0.325	0.305
azoxymethane	0.625	N/A
C3AR1	0.625	0
PTGER2	0.282	-0.342
NR1H2	-0.115	0.485
CLU	0.585	N/A
zinc	0.585	N/A
AXL	0.581	N/A
IL2RG	0.577	0
OSCAR	0.577	N/A
SERPINF1	-0.577	N/A
SP2509	N/A	0.568
docosahexaenoic acid	-0.011	-0.544
ADORA2A	N/A	0.555
heme	-0.555	N/A
PTH	N/A	-0.554
TCF3	0.311	-0.24
INS	-0.545	N/A
FOXC2	N/A	-0.531
cyclophosphamide	0.524	N/A
LCN2	N/A	-0.52
SHH	N/A	-0.519
EPO	0.518	N/A
GDF2	N/A	0.51
HNF1B	0.234	-0.264
Ccl2	0.492	N/A
AGER	0.485	N/A
EDN1	N/A	-0.481
IRAK1	0.477	N/A
alitretinoin	0.082	-0.387
HDAC1	N/A	0.469
IRAK4	-0.028	-0.433
TP73	-0.28	-0.181
PARP1	0.123	0.332
NBEAL2	0.447	N/A
HDAC2	N/A	-0.447
LILRB1	-0.447	0
SYVN1	N/A	-0.447
OPRM1	N/A	-0.447
KL	-0.447	N/A
MACROH2A1	0	-0.447
HBB	-0.447	0
NSUN6	0.447	N/A
MYRF	-0.447	N/A
chenodeoxycholic acid	N/A	0.442
FGF1	0.44	N/A
NDRG1	0.438	N/A
prostaglandin D2	0.428	N/A
bortezomib	0.421	N/A
INPP5D	-0.42	N/A
butyric acid	-0.085	-0.324
sulforafan	-0.126	0.277
RNASEL	0.074	-0.32
IL36A	N/A	0.391
TRAF3	0.137	-0.254
MMP8	-0.389	N/A
INHBA	-0.383	N/A
budesonide	-0.118	-0.263
RAC1	N/A	-0.378
FHL2	0.378	0
mir-223	0.378	N/A
FOXA2	0.346	N/A
ciprofibrate	-0.342	N/A
NFKBIA	0.239	-0.094
ADCYAP1	0.203	0.115
5-azacytidine	N/A	0.314
enterotoxin B	0.314	N/A
Collagen type I (complex)	N/A	0.313
FOXO1	N/A	-0.311
ZEB2	0.015	0.293
NRAS	-0.103	-0.198
valproic acid	N/A	-0.287
FFAR3	0.277	N/A
MEOX2	-0.277	N/A
daporinad	0.277	N/A
vorinostat	N/A	0.277
TEAD1	0.277	0
ERBB4	-0.277	N/A
palmitic acid	0.218	-0.056
WP1066	N/A	0.254
COP1	-0.254	N/A
gefitinib	0.244	0
CARD9	0.243	N/A
4-hydroxytamoxifen	N/A	0.239
RUNX1	-0.239	N/A
RB1	-0.237	N/A
KLF6	0.036	0.199
gentamicin	-0.229	0
mir-19	-0.225	N/A
S100A4	N/A	0.223
PTPN11	-0.218	N/A
BCL2L1	-0.105	-0.105
THBS1	N/A	0.2
2-(4-amino-1-isopropyl-1H-pyrazolo[3,4-d]pyrimidin-3-yl)-1H-indol-5-ol	N/A	0.2
NOS3	-0.192	N/A
IL11	0.186	N/A
BCL2	0.184	N/A
Iga	0.169	N/A
tetrachlorodibenzodioxin	0.164	N/A
IL23A	-0.152	N/A
UCHL1	0.152	N/A
SPIB	N/A	0.152
FOXP1	-0.152	N/A
LTB4R	0	-0.152
obeticholic acid	0.152	N/A
FGFR3	N/A	-0.152
Pkc(s)	0.087	0.048
actinomycin D	N/A	-0.133
MAP2K5	N/A	0.13
indomethacin	-0.13	N/A
PDPK1	0.121	N/A
nitrofurantoin	0.113	N/A
MEF2D	N/A	0.111
naringenin	N/A	0.106
PKM	-0.105	N/A
diethylstilbestrol	0.1	N/A
DEF6	N/A	-0.085
HSF1	N/A	0.084
tranilast	-0.083	N/A
HIPK2	-0.083	N/A
di(2-ethylhexyl) phthalate	0.068	N/A
PTPN22	0.068	N/A
clodronic acid	-0.063	N/A
3-deazaneplanocin	0.063	N/A
STAT5A	-0.059	N/A
NR5A2	-0.021	N/A
PAK1	N/A	-0.017
STK11	N/A	0.013
WDR1	N/A	N/A
TWIST	N/A	N/A
PRR13	N/A	N/A
IL19	N/A	N/A
telmisartan	N/A	N/A
COL7A1	N/A	N/A
amsacrine	N/A	N/A
CGGBP1	N/A	N/A
leptomycin B	N/A	N/A
MAPKBP1	N/A	N/A
glutathione ethyl ester	N/A	N/A
DNA-methyltransferase	N/A	N/A
SMAD1/5	N/A	N/A
dactolisib	N/A	N/A
SAHM1	N/A	N/A
Ewsr1	N/A	N/A
mir-379	N/A	N/A
deoxycholate	N/A	N/A
dec-RRLL-cmk	N/A	N/A
EXOC8	N/A	N/A
PDGFRB	N/A	N/A
MTORC2	N/A	N/A
finasteride	N/A	N/A
HA900	N/A	N/A
etodolac	N/A	N/A
ADAM19	N/A	N/A
mir-194	N/A	N/A
SEW 2871	N/A	N/A
CCDC134	N/A	N/A
methylnitrosourea	N/A	N/A
TAF4	N/A	N/A
SPRR3	N/A	N/A
RFX5	N/A	N/A
TRIM13	N/A	N/A
IL13RA2	N/A	N/A
IL2RA	N/A	N/A
WNT4	N/A	N/A
PRKCZ	N/A	N/A
CD47	N/A	N/A
ITGA5	N/A	N/A
RGS18	N/A	N/A
HDGF	N/A	N/A
Collagen type III	N/A	N/A
IL17F	N/A	N/A
7-ketocholesterol	N/A	N/A
miR-523-3p (miRNAs w/seed AACGCGC)	N/A	N/A
trichlorfon	N/A	N/A
EFNA5	N/A	N/A
CBL	N/A	N/A
NODAL	N/A	N/A
CD24	N/A	N/A
ZNF217	N/A	N/A
Ni2+	N/A	N/A
HYAL2	N/A	N/A
TNFRSF13C	N/A	N/A
MIR9-1HG	N/A	N/A
LOXL3	N/A	N/A
KSR2	N/A	N/A
p38 MAP kinase inhibitor	N/A	N/A
brimapitide	N/A	N/A
B4GALNT2	N/A	N/A
1-phenazinecarboxylic acid	N/A	N/A
R59949	N/A	N/A
GP1BA	N/A	N/A
tyrosine kinase inhibitor	N/A	N/A
HOXB4	N/A	N/A
PDE4A	N/A	N/A
PI16	N/A	N/A
GADD45G	N/A	N/A
beta-1,3-glucan	N/A	N/A
CHST11	N/A	N/A
GRN	N/A	N/A
BIBX1522	N/A	N/A
COL5A1	N/A	N/A
CXCL10	N/A	N/A
NfkB1-RelA	N/A	N/A
sodium orthovanadate	N/A	N/A
BMPR2	N/A	N/A
MEOX1	N/A	N/A
NX-13	N/A	N/A
ZNF622	N/A	N/A
glycosylphosphatidylinositol	N/A	N/A
polyinosine-polycytidylic acid/polyethylenimine formulation	N/A	N/A
SOX17	N/A	N/A
propylthiouracil	N/A	N/A
methyl methanesulfonate	N/A	N/A
cyproheptadine	N/A	N/A
reserpine	N/A	N/A
acetaldehyde	N/A	N/A
HRH3	N/A	N/A
LOXL1	N/A	N/A
tocilizumab	N/A	N/A
FUS-DDIT3	N/A	N/A
ZIC3	N/A	N/A
acyclic retinoid	N/A	N/A
TNFAIP6	N/A	N/A
HLA-B27	N/A	N/A
mifobate	N/A	N/A
TFCP2	N/A	N/A
BCOR	N/A	N/A
BSCL2	N/A	N/A
Fascin	N/A	N/A
mir-192	N/A	N/A
Ctcflos	N/A	N/A
gedatolisib	N/A	N/A
PTX3	N/A	N/A
hexamethoxyflavone	N/A	N/A
ABCG1	N/A	N/A
HG-9-148-01	N/A	N/A
XDH	0	N/A
FOXQ1	N/A	N/A
TAGLN	N/A	N/A
cilengitide	N/A	N/A
CTCFL	N/A	N/A
Convulxin	N/A	N/A
HOTAIRM1	N/A	N/A
hexacosanoyl-coenzyme A	N/A	N/A
TYROBP	N/A	N/A
tempol	N/A	N/A
RPS6KB2	N/A	N/A
AP2A1	N/A	N/A
NFIC	N/A	N/A
LGALS1	N/A	N/A
TNFRSF6B	N/A	N/A
F11R	N/A	N/A
PPP1R3A	N/A	N/A
rhein	N/A	N/A
SB 220025	N/A	N/A
SUMO2	N/A	N/A
SLC12A3	N/A	N/A
mir-218	N/A	N/A
ZNF433	N/A	N/A
miR-27a-3p (and other miRNAs w/seed UCACAGU)	N/A	N/A
sivelestat	N/A	N/A
Angiotensin II receptor type 1	N/A	N/A
mir-199	N/A	N/A
thyroid hormone	N/A	N/A
GR 82334	N/A	N/A
IL10RB	N/A	N/A
C/EBP	N/A	N/A
PAEP	N/A	N/A
MK2206	N/A	N/A
COLGALT1	N/A	N/A
S3I-1757	N/A	N/A
archazolid A	N/A	N/A
hymecromone	N/A	N/A
RBBP9	N/A	N/A
POLR2A	N/A	N/A
SENP7	N/A	N/A
PTH1R	N/A	N/A
9530018H14Rik	N/A	N/A
VR23	N/A	N/A
N-acetylsphingosine	N/A	N/A
clarithromycin	N/A	N/A
BAR501	N/A	N/A
LILRA2	N/A	N/A
mir-203	N/A	N/A
RUBCN	N/A	N/A
ALK	N/A	N/A
RNF11	N/A	N/A
CHRM4	N/A	N/A
CD1530	N/A	N/A
FLNA	N/A	N/A
AXIN2	N/A	N/A
BRAF	N/A	N/A
ascomycin	N/A	N/A
GC-GCR dimer	N/A	N/A
AIMP1	N/A	N/A
3-aminobenzamide	N/A	N/A
NDPK	N/A	N/A
CHI3L1	N/A	N/A
MKI67	N/A	N/A
ZMYND10	N/A	N/A
SRSF1	N/A	N/A
IVNS1ABP	N/A	N/A
C1q	N/A	N/A
GRHL2	N/A	N/A
DDX24	N/A	N/A
TRIM9	N/A	N/A
TEK	N/A	N/A
sulfatides	N/A	N/A
silicon dioxide	N/A	N/A
Z-IETD-FMK	N/A	N/A
FOXF1	N/A	N/A
SLC6A4	N/A	N/A
perilla alcohol	N/A	N/A
DHX8	N/A	N/A
TSSK3	N/A	N/A
SEMA7A	N/A	N/A
WDR13	N/A	N/A
PAK6	N/A	N/A
ITGA11	N/A	N/A
INHBB	N/A	N/A
tetrandrine	N/A	N/A
ristocetin	N/A	N/A
zidovudine	N/A	N/A
rituximab	N/A	N/A
polymyxin B	N/A	N/A
IKKbeta inhibitor	N/A	N/A
SDCBP	N/A	N/A
TGFBI	N/A	N/A
PI3	N/A	N/A
epoxomicin	N/A	N/A
bimekizumab	N/A	N/A
tolrestat	N/A	N/A
CRTAP	N/A	N/A
FABP5	N/A	N/A
ZNF148	N/A	N/A
MED16	N/A	N/A
RHOB	N/A	N/A
baicalin	N/A	N/A
UFD1	N/A	N/A
PTGES	N/A	N/A
LRRC19	N/A	N/A
myelin oligodendrocyte glycoprotein (35-55)	N/A	N/A
MYBPC3	N/A	N/A
ABL1	N/A	N/A
levamlodipine	N/A	N/A
AZD8055	N/A	N/A
deguelin	N/A	N/A
SLR14	N/A	N/A
IL17R	N/A	N/A
IL20RA	N/A	N/A
Il3	N/A	N/A
alpha-amanitin	N/A	N/A
LUM	N/A	N/A
PARM1	N/A	N/A
B4GALNT1	N/A	N/A
RAPGEF3	N/A	N/A
SPZ1	N/A	N/A
TF	N/A	N/A
dimethylglycine	N/A	N/A
MALP-2s	N/A	N/A
ITGB5	N/A	N/A
RAB11FIP1	N/A	N/A
FXYD1	N/A	N/A
Inflammasome (Nalp3, Asc, Casp1)	N/A	N/A
allyl sulfide	N/A	N/A
pravastatin	N/A	N/A
linseed oil	N/A	N/A
CHTOP	N/A	N/A
huo-luo-xiao-ling dan	N/A	N/A
CYP4A11	N/A	N/A
TSPYL2	N/A	N/A
SMAD9	N/A	N/A
dexamethasone phosphate	N/A	N/A
LPAR1	N/A	N/A
TRAIP	N/A	N/A
PRKAG3	N/A	N/A
Mcpt4	N/A	N/A
ZFYVE16	N/A	N/A
vitamin D	N/A	N/A
FITC	N/A	N/A
OPRD1	N/A	N/A
CCL21	N/A	N/A
ZNF350	N/A	N/A
LTBP4	N/A	N/A
VitaminD3-VDR-RXR	N/A	N/A
RPL39	N/A	N/A
miR-27a-5p (miRNAs w/seed GGGCUUA)	N/A	N/A
IRF3 dimer	N/A	N/A
CPXM1	N/A	N/A
LINC00475	N/A	N/A
erythromycin	N/A	N/A
ITGB8	N/A	N/A
lysophospholipids	N/A	N/A
HOXC8	0	N/A
MAPT	N/A	N/A
CDT1	N/A	N/A
Hmga2	N/A	N/A
OSI-461	N/A	N/A
Il8r	N/A	N/A
Smad	N/A	N/A
AFAP1L2	N/A	N/A
lactosylceramide	N/A	N/A
LRBA	N/A	N/A
benidipine	N/A	N/A
CXCL11	N/A	N/A
Rsk	N/A	N/A
CAMKK1	N/A	N/A
promegestone	N/A	N/A
HEY2	N/A	N/A
1-eicosapentaenoylglycerol	N/A	N/A
BQ-788	N/A	N/A
S6K1	N/A	N/A
PTK2B	N/A	N/A
NF279	N/A	N/A
APEX1	N/A	N/A
cAMP-dependent protein kinase	N/A	N/A
PODXL	N/A	N/A
Rp-8-pCPT-cGMPS-triethylamine	N/A	N/A
ZBTB7C	N/A	N/A
teprotumumab	N/A	N/A
Vi capsular polysaccharide	N/A	N/A
AW112010-202	N/A	N/A
miR-26a-5p (and other miRNAs w/seed UCAAGUA)	N/A	N/A
ZNF366	N/A	N/A
HNRNPA2B1	N/A	N/A
DUSP9	N/A	N/A
diisopropanolnitrosamine	N/A	N/A
HOXA-AS3	N/A	N/A
TGAL copolymer	N/A	N/A
TNFSF14	N/A	N/A
IQSEC1	N/A	N/A
vinflunine	N/A	N/A
tert-butyl hydroperoxide	N/A	N/A
P2RX7	N/A	N/A
manumycin A	N/A	N/A
alendronic acid	N/A	N/A
SAV1	N/A	N/A
indican	N/A	N/A
Srebp	N/A	N/A
TDP-665759	N/A	N/A
ATP1B1	N/A	N/A
APC/APC2	N/A	N/A
CFB	N/A	N/A
GNB2	N/A	N/A
LAMB2	N/A	N/A
mir-329	N/A	N/A
LEPROT	N/A	N/A
CCL5	N/A	N/A
MMP1	N/A	N/A
Vegf Receptor	N/A	N/A
ASCC1	N/A	N/A
SCX	N/A	N/A
UMOD	N/A	N/A
HSPA1A/HSPA1B	N/A	N/A
EFNA4	N/A	N/A
Cd64	N/A	N/A
ZNF503	N/A	N/A
GNB1	N/A	N/A
splitomicin	N/A	N/A
ESRP2	N/A	N/A
deoxynivalenol	N/A	N/A
MS049	N/A	N/A
PDGFRbeta-recognizing cyclic peptide	N/A	N/A
DNASE1L3	N/A	N/A
USP50	N/A	N/A
GP1BB	N/A	N/A
HBEGF	N/A	N/A
RPS6KA	N/A	N/A
geranylgeranyl pyrophosphate	N/A	N/A
LIN28A	N/A	N/A
AQP1	N/A	N/A
GLIPR2	N/A	N/A
lycopene	N/A	N/A
N(omega)-hydroxyarginine	N/A	N/A
Collagen(s)	N/A	N/A
4-methyl umbelliferone-8-carbaldehyde	N/A	N/A
MEG3	N/A	N/A
danazol	N/A	N/A
trametinib	N/A	N/A
COL4A3	N/A	N/A
VWA8	N/A	N/A
SLC33A1	N/A	N/A
miR-18a-5p (and other miRNAs w/seed AAGGUGC)	N/A	N/A
NEK7	N/A	N/A
PRKG1	N/A	N/A
CREB3L1	N/A	N/A
TYMP	N/A	N/A
Gata6os	N/A	N/A
USP42	N/A	N/A
TRIM38	N/A	N/A
ATP6V0D2	N/A	N/A
NPLOC4	N/A	N/A
IFIT2	N/A	N/A
PLC	N/A	N/A
inolitazone	N/A	N/A
procysteine	N/A	N/A
mycophenolate mofetil	N/A	N/A
Histone h3	N/A	N/A
rimantadine	N/A	N/A
MID2	N/A	N/A
methylselenic acid	N/A	N/A
salirasib	N/A	0
NSC 126405	N/A	N/A
Nkx2-2os	N/A	N/A
NKX3-1	N/A	N/A
CD276	N/A	N/A
PD 153035	N/A	N/A
BMP6	N/A	N/A
methoxsalen	N/A	N/A
sea cucumber body wall meal	N/A	N/A
NLRP11	N/A	N/A
F10	N/A	N/A
GALNT3	N/A	N/A
LATS1	N/A	N/A
zoledronic acid	N/A	N/A
bumetanide	N/A	N/A
TRIM2	N/A	N/A
IL17C	N/A	N/A
CMTM8	N/A	N/A
HSPB6	N/A	N/A
ADA	N/A	N/A
N-methylsulfonyl-12,12-dibromododec-11-enamide	N/A	N/A
securinine	N/A	N/A
PMX 205	N/A	N/A
PPP2R5C	N/A	N/A
LINC00665	N/A	N/A
vatalanib	N/A	N/A
6-mercaptopurine	N/A	N/A
ALOX15	N/A	N/A
BIRC5	N/A	N/A
NUAK1	N/A	N/A
LAMA1	N/A	N/A
CK-666	N/A	N/A
A-769662	N/A	N/A
Tnfsf9	N/A	N/A
PARP	N/A	N/A
HSF5	N/A	N/A
nickel subsulfide	N/A	N/A
cortodoxone	N/A	N/A
crizotinib	N/A	N/A
miR-135a-5p (and other miRNAs w/seed AUGGCUU)	N/A	N/A
angustibalin	N/A	N/A
IGKC	N/A	N/A
Cofilin	N/A	N/A
glucuronyl glucosamine glycan sulfate	N/A	N/A
PDIA4	N/A	N/A
TMEM9B	N/A	N/A
vadimezan	N/A	N/A
PAXIP1	N/A	N/A
ZC3H12C	N/A	N/A
ALB	N/A	N/A
Cebp	N/A	N/A
ELN	N/A	N/A
NTHL1	N/A	N/A
TH17 Cytokine	N/A	N/A
TIMP4	N/A	N/A
ELF4	N/A	N/A
ruxolitinib	N/A	N/A
APOM	N/A	N/A
RUNX1-RUNX1T1	N/A	N/A
FG-3019	N/A	N/A
9,13-di-cis-retinoic acid	N/A	N/A
zinc sulfate	N/A	N/A
bromodichloromethane	N/A	N/A
Nedd4	N/A	N/A
trimellitic anhydride	N/A	N/A
CD84	N/A	N/A
NBN	N/A	N/A
NOSTRIN	N/A	N/A
potassium iodide	N/A	N/A
HO-3867	N/A	N/A
lisinopril	N/A	N/A
PX-12	N/A	N/A
S-adenosylhomocysteine	N/A	N/A
SMYD5	N/A	N/A
IDH1	N/A	N/A
verteporfin	N/A	N/A
miR-98 inhibitor	N/A	N/A
KLHL42	N/A	N/A
ING4	N/A	N/A
quizartinib	N/A	N/A
MGAT1	N/A	N/A
ZAP70	N/A	N/A
takinib	N/A	N/A
TAPI	N/A	N/A
SLC39A8	N/A	N/A
MCAM	N/A	N/A
ENAH	N/A	N/A
CCR5	N/A	N/A
HSPB8	N/A	N/A
HNF1α dimer	N/A	N/A
5'-adenylyl (beta,gamma-methylene)diphosphonate	N/A	N/A
RNH1	N/A	N/A
CLDN4	N/A	N/A
GAPLINC	N/A	N/A
ECSIT	N/A	N/A
SUCNR1	N/A	N/A
PRC2	N/A	N/A
MAGEA4	N/A	N/A
S100A7	N/A	N/A
pubchem compound 11368987	N/A	N/A
lactic acid	N/A	N/A
P1,P4-Di(adenosine-5') tetraphosphate	N/A	N/A
ACKR3	N/A	N/A
kynurenic acid	N/A	N/A
SIN3A	N/A	N/A
mir-920	N/A	N/A
TNIP3	N/A	N/A
KN-62	N/A	N/A
Metalloprotease	N/A	N/A
MAST2	N/A	N/A
BAX	N/A	N/A
7-bromoindirubin-3'-oxime	N/A	N/A
PTPN3	N/A	N/A
ADAMTS9	N/A	N/A
ZDHHC6	N/A	N/A
cyanuric acid	N/A	N/A
HJV	N/A	N/A
L-685,458	N/A	N/A
CCT5	N/A	N/A
ELK1	0	N/A
DBX1	N/A	N/A
SH42	N/A	N/A
icaritin	N/A	N/A
pentosan polysulfate	N/A	N/A
mannitol	N/A	N/A
ABCB4	N/A	N/A
IRS1	N/A	N/A
RNF152	N/A	N/A
LRRC8E	N/A	N/A
cyclomaltodextrin	N/A	N/A
GZMA	N/A	N/A
melphalan	N/A	N/A
TRPV4	N/A	N/A
GCN1	N/A	N/A
WNT5B	N/A	N/A
GPI	N/A	N/A
BHLHA15	N/A	N/A
HOXB9	N/A	N/A
ALDH1A2	N/A	N/A
SRF	0	N/A
8-(4-chlorophenylthio)-guanosine-3', 5'-cyclic monophosphate	N/A	N/A
retinol	N/A	N/A
Hsp70	N/A	N/A
SCARA3	N/A	N/A
tryptase	N/A	N/A
MAP3K14	0	N/A
TPP2	N/A	N/A
histone deacetylase	N/A	N/A
SLC22A5	N/A	N/A
SF 6847	N/A	N/A
ARHGAP24	N/A	N/A
SKP2	N/A	N/A
COPA	N/A	N/A
14,15-DHET	N/A	N/A
6beta-hydroxytestosterone	N/A	N/A
NPPB	N/A	N/A
MKNK2	N/A	N/A
LINC00920	N/A	N/A
selenium	N/A	N/A
oltipraz	N/A	N/A
HNRNPD	N/A	N/A
HOXA11	N/A	N/A
ecdysterone	N/A	N/A
NLRP9	N/A	N/A
ETV6	N/A	N/A
resolvin E1	N/A	N/A
MARK2	N/A	N/A
bardoxolone	N/A	N/A
TNFRSF18	N/A	N/A
Eif2	N/A	N/A
ANXA4	N/A	N/A
glycodeoxycholic acid	N/A	N/A
SPI	N/A	N/A
ALX4	N/A	N/A
CD300C	N/A	N/A
BATF3	N/A	N/A
STK25	N/A	N/A
creatine	N/A	N/A
oxytetracycline	N/A	N/A
NPFF	N/A	N/A
FDCSP	N/A	N/A
LY6E	N/A	N/A
repertaxin	N/A	N/A
nintedanib	N/A	N/A
PRG2	N/A	N/A
3-hydroxydodecanoic acid	N/A	N/A
MED6	N/A	N/A
4-(1-D-ribitylamino)-5-amino-2,6-dihydroxypyrimidine	N/A	N/A
CTBP2	N/A	N/A
trans-stilbene oxide	N/A	N/A
RIPK3	N/A	N/A
IL17RA	N/A	N/A
Ifna4	N/A	N/A
COL3A1	N/A	N/A
poly(dG-dC)	N/A	N/A
P2RY6	N/A	N/A
CEBPZ	N/A	N/A
RPS19	N/A	N/A
CERS2	N/A	N/A
magnolol	N/A	N/A
GNA15	N/A	N/A
SEPHS1	N/A	N/A
KHDRBS2	N/A	N/A
GSN	N/A	N/A
GDC-0879	N/A	N/A
LOX	N/A	N/A
CTDSPL2	N/A	N/A
EBF4	N/A	N/A
TFAP2A	N/A	N/A
chitinase	N/A	N/A
CUX1	N/A	N/A
NEK4	N/A	N/A
FCN1	N/A	N/A
CALR	N/A	N/A
capsaicin	N/A	N/A
tetracycline	N/A	N/A
andrographolide	N/A	N/A
monophosphoryl lipid A	N/A	N/A
CRP	N/A	N/A
gemcitabine	N/A	N/A
GREB1	N/A	N/A
EXOSC3	N/A	N/A
DCTN4	N/A	N/A
Cd33	N/A	N/A
CHIA	N/A	N/A
MBD2	N/A	N/A
aspergillus beta-glucan	N/A	N/A
2-(3-chlorophenylamino)phenylacetic acid	N/A	N/A
BCL2L11	N/A	N/A
MMP2	N/A	N/A
NR2F1-AS1	N/A	N/A
KRT1	N/A	N/A
MTA2	N/A	N/A
LPAR3	N/A	N/A
ACE	N/A	N/A
TLR6	N/A	N/A
HOXA6	N/A	N/A
ZNF710	N/A	N/A
VAV2	N/A	N/A
tetrahydropalmatine	N/A	N/A
naringin	N/A	N/A
MAC	N/A	N/A
agar	N/A	N/A
sodium selenite	N/A	N/A
NCF1	N/A	N/A
RHOH	N/A	N/A
Histone h4	N/A	N/A
FGF10	N/A	N/A
NIBR-14	N/A	N/A
ERVW-1	N/A	N/A
miR-139-3p (miRNAs w/seed GGAGACG)	N/A	N/A
RBM17	N/A	N/A
CSGALNACT1	N/A	N/A
U46619	N/A	N/A
carvedilol	N/A	N/A
ATP-gamma-S	N/A	N/A
HISTONE	N/A	N/A
PALS1	N/A	N/A
KDM6A	N/A	N/A
TRIM21	N/A	N/A
SMURF2	N/A	N/A
CNTFR	N/A	N/A
TAT	N/A	N/A
SENP1	N/A	N/A
V2+	N/A	N/A
resatorvid	N/A	N/A
DIM-C-pPhOH-3-Cl-5-OCH3	N/A	N/A
MI-503	N/A	N/A
MMP14	N/A	N/A
CBX1	N/A	N/A
curdlan	N/A	N/A
MAGEA2/MAGEA2B	N/A	N/A
butylated hydroxyanisol	N/A	N/A
IKZF2	N/A	N/A
ANG	N/A	N/A
IL12RB1	N/A	N/A
NCSTN	N/A	N/A
RNASEH2B	N/A	N/A
DHFR	N/A	N/A
testosterone propionate	0	N/A
calcium carbonate	N/A	N/A
PRKCB	N/A	N/A
SIX1	N/A	N/A
ZNF580	N/A	N/A
ING5	N/A	N/A
mir-26	N/A	N/A
nystatin	N/A	N/A
adavosertib	N/A	N/A
11,12-epoxyeicosatrienoic acid	N/A	N/A
SBDS	N/A	N/A
levofloxacin	N/A	N/A
pycnogenols	N/A	N/A
MEP1A	N/A	N/A
ZBTB8A	N/A	N/A
Il3r	N/A	N/A
SN-38	N/A	N/A
DGKH	N/A	N/A
THZ2	N/A	N/A
CXCL9	N/A	N/A
TRAK2	N/A	N/A
HOMER3	N/A	N/A
BIRC3	N/A	N/A
USP7	N/A	N/A
ITPR2	N/A	N/A
4,4'-diaminodiphenylmethane	N/A	N/A
MIB2	N/A	N/A
PIK3R2	N/A	N/A
PCI-34051	N/A	N/A
xanthine	N/A	N/A
AMBRA1	N/A	N/A
P-TEFb	N/A	N/A
SMARCA2	N/A	N/A
HOXA7	N/A	N/A
MAPK11	N/A	N/A
ROR1	N/A	N/A
IGBP1	N/A	N/A
Collagen Alpha1	N/A	N/A
GFI1B	N/A	N/A
EPOR	N/A	N/A
FGD5-AS1	N/A	N/A
GSDMB	N/A	N/A
LITAF	N/A	N/A
ST8SIA1	N/A	N/A
TXN	N/A	N/A
BID	N/A	N/A
gelatinase	N/A	N/A
RXRB	N/A	N/A
5'-methylthioadenosine	N/A	N/A
LINC00887	N/A	N/A
ACVRL1	N/A	N/A
ATXN3	N/A	N/A
hypoxanthine	N/A	N/A
HASPIN	N/A	N/A
cyclopamine	N/A	N/A
CD300LF	N/A	N/A
INT-767	N/A	N/A
telomestatin	N/A	N/A
MIR31HG	N/A	N/A
CCNI	N/A	N/A
mesalamine	N/A	N/A
FBN2	N/A	N/A
ACVR2B	N/A	N/A
S-(2,3-bispalmitoyloxypropyl)-cysteine-GDPKHPKSF	N/A	N/A
N(6)-carboxymethyl-L-lysine	N/A	N/A
NPM1	N/A	N/A
FUT8	N/A	N/A
CAVIN1	N/A	N/A
AKR1B1	N/A	N/A
JMJD1C	N/A	N/A
CpG ODN 1585	N/A	N/A
SRT1720	N/A	N/A
YOD1	N/A	N/A
SRA1	N/A	N/A
DACH1	N/A	N/A
ZC3H14	N/A	N/A
TRIM50	N/A	N/A
SIPA1	N/A	N/A
PRKD2	N/A	N/A
TRIM67	N/A	N/A
ID4	N/A	N/A
DMP1	N/A	N/A
Steroid 5 alpha-Reductase	N/A	N/A
PKIA	N/A	N/A
RelA-CRel	N/A	N/A
SWAP70	N/A	N/A
glutathione	N/A	N/A
1L-6-hydroxymethyl-chiro-inositol 2-(R)-2-O-methyl-3-O-octadecylcarbonate	N/A	N/A
12 lipoxygenase	N/A	N/A
FH535	N/A	N/A
PNN	N/A	N/A
PRDX1	N/A	N/A
ZRL5P4	N/A	N/A
SLC1A5	N/A	N/A
epoxyeicosatrienoic acid	N/A	N/A
GPRC6A	N/A	N/A
PRF1	N/A	N/A
NHLH2	N/A	N/A
mir-488	N/A	N/A
dacarbazine	N/A	N/A
PTBP3	N/A	N/A
CXCR3	N/A	N/A
PELI1	N/A	N/A
BAALC	N/A	N/A
SUMO4	N/A	N/A
MAP1LC3	N/A	N/A
SR1001	N/A	N/A
PLK1	N/A	N/A
HSP90AA1	N/A	N/A
TGFBR3	N/A	N/A
maraviroc	N/A	N/A
SFTPD	N/A	N/A
DEFA1 (includes others)	N/A	N/A
GNAI3	N/A	N/A
Snhg20	N/A	N/A
SIPA1L1	N/A	N/A
beta-escin	N/A	N/A
TRIM32	N/A	N/A
ochratoxin A	N/A	N/A
KPNA2	N/A	N/A
Lymphotoxin	N/A	N/A
vasoactive intestinal peptide	N/A	N/A
suramin	N/A	N/A
CD3 group	N/A	N/A
Ighg2b	N/A	N/A
NASP	N/A	N/A
NAB2	N/A	N/A
ZDHHC7	N/A	N/A
meloxicam	N/A	N/A
mir-135	N/A	N/A
DLG1	N/A	N/A
adefovir dipivoxil	N/A	N/A
4,4'-diisothiocyanostilbene-2,2'-disulfonic acid	N/A	N/A
mycobacterium smegmatis lipoarabinomannan	N/A	N/A
arbutin	N/A	N/A
pneumocystis beta-glucan	N/A	N/A
ENTPD5	N/A	N/A
(S)-ethyl 6-chloro-3-(3,7-dimethyloctanoyl)-1H-indole-2-carboxylate	N/A	N/A
ZNF395	N/A	N/A
KDM6B	N/A	N/A
CNR2	N/A	N/A
taurochenodeoxycholate	N/A	N/A
triflusal	N/A	N/A
SHARPIN	N/A	N/A
SU6656	N/A	N/A
aprepitant	N/A	N/A
FBXO42	N/A	N/A
sulfasalazine	N/A	N/A
Pdgfra-Pdgfrb	N/A	N/A
NACC1	N/A	N/A
capmatinib	N/A	N/A
HG-10-7-01	N/A	N/A
NCOR2	N/A	N/A
herbimycin	N/A	N/A
citrus sinensis extract	N/A	N/A
PEG-interferon alfa-2a	N/A	N/A
NLRP10	N/A	N/A
3-(p-methoxy)phenyl-1,4-benzoxazine	N/A	N/A
NT157	N/A	N/A
TEAD	N/A	N/A
ginkgolide B	N/A	N/A
POSTN	N/A	N/A
HS-243	N/A	N/A
tranylcypromine	N/A	N/A
RND3	N/A	N/A
TNFAIP8L2	N/A	N/A
CARM1	N/A	N/A
BRL 26830	N/A	N/A
NC9	N/A	N/A
HG-9-91-01	N/A	N/A
EPRS1	N/A	N/A
miR-148b-5p (and other miRNAs w/seed AGUUCUG)	N/A	N/A
HES5	N/A	N/A
clusterin antisense oligonucleotide	N/A	N/A
RAB7	N/A	N/A
HOXB7	N/A	N/A
LY6K	N/A	N/A
ELOVL3	N/A	N/A
FENDRR	N/A	N/A
COL1A1	N/A	N/A
OR51E2	N/A	N/A
myristic acid	N/A	N/A
selaginella tamariscina extract	N/A	N/A
perindoprilat	N/A	N/A
MAP3K5	N/A	N/A
nilotinib	N/A	N/A
HG-9-88-01	N/A	N/A
ADRB2	N/A	N/A
CC-122	N/A	N/A
KNG1	N/A	N/A
methacholine	N/A	N/A
miR-513a-5p (miRNAs w/seed UCACAGG)	N/A	N/A
collagen	N/A	N/A
farnesyltransferase inhibitor	N/A	N/A
pSTAT3 (Tyr705) inhibitory peptide	N/A	N/A
CMA1	N/A	N/A
anandamide	N/A	N/A
POU2F1	N/A	N/A
PADI2	N/A	N/A
DNMT1	N/A	N/A
3-tert-butyl-4-hydroxyanisole	N/A	N/A
GSK2816126	N/A	N/A
ANTXR2	N/A	N/A
WWC1	N/A	N/A
neomycin	N/A	N/A
COLEC12	N/A	N/A
SMC3	N/A	N/A
ADORA2B	N/A	N/A
CYLD	N/A	N/A
PSB-1115	N/A	N/A
ARMC10	N/A	N/A
CD151	N/A	N/A
nadifloxacin	N/A	N/A
COPS4	N/A	N/A
LPAR2	N/A	N/A
ALDH2	N/A	N/A
moxonidine	N/A	N/A
CRT-0066101	N/A	N/A
ZNF621	N/A	N/A
PDIA3	N/A	N/A
dichlororibofuranosylbenzimidazole	N/A	N/A
D609	N/A	N/A
RNF216	N/A	N/A
FSCN1	N/A	N/A
evodiamine	N/A	N/A
flunitrazepam	N/A	N/A
Ppp2c	N/A	N/A
STIM1	N/A	N/A
ETS	N/A	N/A
eplerenone	N/A	N/A
unsaturated guluronate oligosaccharide	N/A	N/A
compound 48/80	N/A	N/A
TRIM5	N/A	N/A
EN1	N/A	N/A
RAG2	N/A	N/A
HOXC5	N/A	N/A
TMBIM1	N/A	N/A
CCL19	N/A	N/A
N-cor	N/A	N/A
IDH2	N/A	N/A
TXNDC5	N/A	N/A
ZBTB33	N/A	N/A
L-threo-safingol	N/A	N/A
RPS6	N/A	N/A
EFEMP2	N/A	N/A
ganglioside GM3 (d18:1/24:1(15Z))	N/A	N/A
SF1	N/A	N/A
ceramide	N/A	N/A
CLDN3	N/A	N/A
EREG	N/A	N/A
RANBP10	N/A	N/A
HSPB3	N/A	N/A
clofazimine	N/A	N/A
[truncated: 932 more rows]
