# Supplementary material for: Whole blood transcriptome analysis in dairy calves experimentally challenged with bovine herpesvirus 1 (BoHV-1) and comparison to a bovine respiratory syncytial virus (BRSV) challenge
Source: Front Genet. 2023 Feb 17;14:1092877. doi: 10.3389/fgene.2023.1092877 (PMC9981960; doi:10.3389/fgene.2023.1092877)
Supplement: Supplementary file 1 [file DataSheet1.zip › Supplementary materials/Supplementary Table S19.xlsx]

## Sheet: Sheet0
Whole blood transcriptomic analysis in dairy calves experimentally challenged with BoHV-1 and comparison to a Bovine Respiratory Syncytial Virus (BRSV) challenge
Supplementary Table S19: Diseases and Bio Functions identified in IPAs comparison analysis of the BoHV-1 and BRSV DEGs.
© 2000-2022 QIAGEN. All rights reserved.
Diseases and Bio Functions	bohv1_ipa_gene_list - ANALYSIS	brsv_DEG_IPA - 2021-11-03 04:32 PM
Replication of viral replicon	-3.548	-3.405
Viral life cycle	-3.246	-3.548
Replication of Herpesviridae	-3.459	-3.156
Replication of virus	-2.834	-3.688
Differentiation of mononuclear leukocytes	3.49	2.906
Hematopoiesis of mononuclear leukocytes	3.383	2.771
Leukopoiesis	3.2	2.647
Engulfment of blood cells	3.173	2.595
Cell death of immune cells	2.892	2.858
Replication of Hepatitis C virus	-2.81	-2.895
Replication of Flaviviridae	-2.659	-2.985
Replication of RNA virus	-2.458	-3.158
Neuromuscular disease	2.985	2.63
Replication of Murine herpesvirus 4	-2.828	-2.646
Cell death of blood cells	2.698	2.769
Development of mononuclear leukocytes	3.078	2.374
Engulfment of leukocytes	2.884	2.398
Infection of mammalia	-2.558	-2.704
Infection by Flaviviridae	-1.895	-3.093
Antimicrobial response	2.9	2.087
Antiviral response	2.578	2.407
Engulfment of phagocytes	2.744	2.208
Immune response of phagocytes	2.986	1.932
Necrosis	2.138	2.769
Cell movement	4.516	-0.378
Response of phagocytes	2.932	1.946
Cell movement of neutrophils	3.221	1.471
Activation of cells	2.779	1.906
Viral Infection	-1.558	-3.037
Cell movement of granulocytes	3.599	0.934
Cell movement of myeloid cells	3.816	0.696
Inflammation of central nervous system	-2.094	-2.373
Migration of cells	4.157	-0.268
Encephalitis	-1.948	-2.358
Cellular infiltration by myeloid cells	2.654	1.638
Organismal death	-4.279	N/A
Leukocyte migration	3.925	0.323
Immune response of cells	2.568	1.656
Morbidity or mortality	-4.098	N/A
Cell movement of blood cells	3.969	0.126
Response of myeloid cells	2.441	1.603
Immune response of leukocytes	2.667	1.356
Quantity of metal	3.941	N/A
Cell movement of phagocytes	3.663	0.17
Cellular infiltration	2.16	1.633
Cytolysis	1.611	2.168
Immune response of myeloid cells	2.48	1.286
Hemorrhagic disease	-1.762	-1.982
Melanoma	1.709	1.98
Chemotaxis	3.139	0.535
Cell movement of leukocytes	3.377	0.285
Cell movement of tumor cell lines	3.227	0.421
Cellular infiltration by granulocytes	2.313	1.214
Invasion of cells	3.247	0.277
Maturation of blood cells	1.706	1.803
Colorectal tumor	1.083	2.376
Recruitment of neutrophils	2.209	1.246
Cellular infiltration by blood cells	2.077	1.364
Large intestine neoplasm	1.046	2.376
Function of phagocytes	1.166	2.219
Gastrointestinal tumor	0.78	2.594
Maturation of leukocytes	1.504	1.803
Cellular homeostasis	2.071	1.225
Adenocarcinoma	2.153	1.041
Cellular infiltration by leukocytes	1.968	1.221
Invasion of tumor cell lines	3.141	-0.025
Chemotaxis of phagocytes	2.988	N/A
Chemotaxis of granulocytes	2.968	N/A
Infection by DNA virus	-1.741	-1.192
Recruitment of granulocytes	2.148	0.783
Activation of blood cells	1.683	1.237
Stimulation of leukocytes	2.843	0.065
Function of myeloid cells	0.956	1.951
Activation of leukocytes	1.313	1.588
Development of epithelial tissue	2.148	0.751
Phagocytosis of blood cells	2.898	N/A
Recruitment of myeloid cells	2.005	0.893
Growth of tumor	2.334	0.545
Inflammatory response	2.753	-0.09
Vasculogenesis	2.421	-0.4
Endothelial cell development	2.13	0.689
Engulfment of antigen presenting cells	2.791	N/A
Chemotaxis of leukocytes	2.768	N/A
Binding of leukocytes	2.751	N/A
Infection by RNA virus	-0.372	-2.375
Phagocytosis	1.815	0.923
Engulfment of myeloid cells	2.736	N/A
Hematological or lymphatic system tumor	2.093	0.616
Chemotaxis of myeloid cells	2.691	N/A
Hematopoietic neoplasm	2.093	0.585
Recruitment of leukocytes	1.987	0.675
Advanced malignant tumor	2.073	0.58
Metastasis	2.073	0.58
Gastrointestinal tract cancer	0.47	2.178
Replication of Rhabdoviridae	N/A	-2.646
Inflammatory demyelinating disease	N/A	2.63
Multiple Sclerosis	N/A	2.63
Innate immune response	1.551	1.071
Mobilization of Ca2+	2.62	N/A
Immune response of antigen presenting cells	2.617	N/A
Neurological signs	-0.378	-2.236
Phagocytosis by macrophages	2.613	N/A
Phagocytosis of myeloid cells	2.587	N/A
Phagocytosis of phagocytes	2.587	N/A
Activation of mononuclear leukocytes	1.105	1.471
Invasive tumor	2.101	0.472
Response of antigen presenting cells	2.567	N/A
Development of vasculature	1.808	-0.753
Apoptosis	0.291	2.251
Angiogenesis	1.857	-0.669
Fibrosis	-1.693	-0.828
Nonhematologic malignant neoplasm	1.189	1.33
Lung tumor	1.996	0.504
Respiratory system tumor	1.996	0.504
Phagocytosis of cells	1.724	0.77
Breast or colorectal cancer	0.917	1.574
Skin tumor	0.49	-1.967
Glucose metabolism disorder	-1.381	1.056
Aggregation of cells	2.413	N/A
Proliferation of endothelial cells	2.012	0.4
Migration of phagocytes	2.098	-0.265
Extracranial solid tumor	1.689	0.668
Degradation of DNA	N/A	2.335
Function of muscle	2.324	N/A
Adhesion of immune cells	2.319	N/A
Immune response of macrophages	2.31	N/A
Replication of vesicular stomatitis virus	N/A	-2.3
Gastrointestinal carcinoma	0.6	1.698
Binding of myeloid cells	2.292	N/A
Response of macrophages	2.278	N/A
Binding of blood cells	2.255	N/A
Replication of Influenza A virus	N/A	-2.255
Transmigration of cells	1.738	0.516
Accumulation of granulocytes	2.245	N/A
Cellular infiltration by phagocytes	2.242	N/A
Malignant neoplasm of respiratory system	1.641	0.597
Lung cancer	1.641	0.597
Damage of kidney	0.083	-2.154
Inflammation of liver	-1.519	-0.708
Binding of breast cancer cell lines	N/A	-2.22
Inflammation of respiratory system component	0.095	2.124
Adhesion of leukemia cell lines	2.201	N/A
Differentiation of phagocytes	2.192	N/A
Progressive neurological disorder	N/A	2.183
Accumulation of neutrophils	2.18	N/A
Growth of epithelial tissue	2.174	0.002
Degranulation of cells	1.95	0.213
Advanced malignant solid tumor	1.57	-0.543
Metastatic solid tumor	1.57	-0.543
Activation of lymphocytes	0.895	1.217
Immune response of brain	-2.094	N/A
Colorectal cancer	0.156	1.937
Migration of antigen presenting cells	1.53	-0.562
Digestive organ tumor	0.965	1.115
Activation of T lymphocytes	0.861	1.219
Proliferation of vascular cells	N/A	2.064
Malignant neoplasm of large intestine	0.123	1.937
Visceral metastasis	1.46	-0.588
Accumulation of myeloid cells	1.816	0.22
Cell movement of dendritic cells	1.551	-0.479
Adhesion of blood cells	2.027	N/A
Cell movement of antigen presenting cells	1.815	-0.203
Liver cancer	-0.943	-1.065
Glomerulonephritis	-0.341	1.664
Contractility of muscle	1.993	N/A
Adhesion of blood platelets	N/A	-1.982
Multiple cancers	1.982	N/A
Breast or gynecological cancer	1.982	N/A
Breast or pancreatic cancer	1.982	N/A
Breast cancer	1.982	N/A
Breast or ovarian cancer	1.982	N/A
Aggregation of blood cells	1.971	N/A
Advanced extracranial solid tumor	1.756	-0.213
Apoptosis of lymphoblasts	N/A	1.964
Genital tumor	-1.945	N/A
Myeloid or lymphoid neoplasm	1.245	-0.689
Synthesis of eicosanoid	1.426	0.493
Production of protein	0.044	1.871
Recruitment of phagocytes	1.904	N/A
Benign lesion	1.311	-0.591
Binding of professional phagocytic cells	1.889	N/A
Inflammation of body cavity	-0.616	1.27
Mammary tumor	1.43	0.453
Hematologic cancer	1.691	-0.184
Malignant solid tumor	1.329	0.543
Binding of tumor cell lines	0.069	-1.793
Myelitis	-1.86	N/A
Fragmentation of DNA	N/A	1.857
Infiltration by neutrophils	1.853	N/A
Neoplasia of blood cells	1.241	-0.611
Experimental autoimmune encephalomyelitis	-1.84	N/A
Quantity of monocytes	0.338	1.497
Liver lesion	-0.352	-1.473
Apoptosis of vascular cells	N/A	-1.805
Intraabdominal organ tumor	0.7	1.102
Infection by Picornaviridae	N/A	-1.746
Replication of murine hepatitis virus	-1.348	-0.391
Quantity of connective tissue	1.656	-0.083
Nephritis	-0.245	1.481
Infection by Herpesviridae	-1.706	N/A
Proliferation of immune cells	1.004	0.69
Accumulation of phagocytes	1.689	N/A
Cell proliferation of vascular endothelial cells	N/A	1.681
Thrombocytopenia	-1.673	N/A
Polyarthritis	1.662	N/A
Accumulation of blood cells	1.584	-0.068
Cell movement of muscle cells	N/A	-1.643
Maturation of phagocytes	0.599	1.034
Hemostasis	N/A	-1.606
Inflammation of absolute anatomical region	-1.222	0.376
Permeability of vasculature	1.595	N/A
Vascular lesion	-0.874	0.715
Large intestine carcinoma	0.2	1.387
Frequency of tumor	0.775	0.796
Neoplasia of cells	0.796	-0.773
Binding of leukemia cell lines	1.567	N/A
Production of reactive oxygen species	1.561	N/A
Cell-cell contact	1.544	N/A
Extraadrenal retroperitoneal tumor	1.539	N/A
Accumulation of leukocytes	1.468	-0.068
Tumorigenesis of epithelial neoplasm	0.282	1.248
Function of lymphocytes	-1.512	N/A
Function of lymphatic system cells	-1.512	N/A
Formation of solid tumor	0.64	0.862
Attachment of cells	N/A	-1.501
Pancreatic lesion	1.501	N/A
Systemic autoimmune syndrome	-1.281	-0.208
Cell death of T lymphocytes	0.628	0.86
Inflammation of organ	-1.122	0.363
Development of adenocarcinoma	N/A	1.48
Differentiation of bone marrow cells	1.404	0.068
Cancer of cells	1.108	-0.351
Pancreatic tumor	1.455	N/A
Quantity of phagocytes	-1.326	0.118
Survival of organism	0.83	0.614
Parasitic Infection	0.917	-0.524
Accumulation of cells	1.132	0.304
Neoplasia of leukocytes	0.786	-0.649
Development of carcinoma	-0.095	1.339
Quantity of mononuclear leukocytes	-0.118	1.311
Lymphoreticular neoplasm	0.768	-0.656
Skin lesion	-0.132	-1.282
Cell movement of smooth muscle cells	N/A	-1.41
Aortic dilatation	-1.4	N/A
Migration of smooth muscle cells	N/A	-1.398
Growth of solid tumor	N/A	1.388
Growth of colon tumor	N/A	1.387
Apoptosis of phagocytes	0.375	0.999
Synthesis of reactive oxygen species	1.369	N/A
Lung injury	1.365	N/A
Abdominal adenocarcinoma	1.351	N/A
Nervous system neoplasm	0.351	1
Quantity of myeloid cells	-0.724	0.622
Activation of macrophages	0.518	-0.816
Activation of myeloid cells	1.133	0.198
Peripheral vascular disease	1.327	N/A
Binding of connective tissue cells	N/A	-1.324
Quantity of granulocytes	-0.561	0.759
Carcinoma	0.877	0.435
Cell death of connective tissue cells	N/A	1.312
Proliferation of lymphatic system cells	1.296	0.012
Lymphocytic neoplasm	0.554	-0.741
Tumorigenesis of lymphocytes	0.554	-0.741
Lymphocytic cancer	0.554	-0.741
Hematologic cancer of cells	0.554	-0.739
Hepatic steatosis	-1.293	N/A
Proliferation of muscle cells	N/A	1.288
Cell death of lymphatic system cells	0.728	0.557
Proliferation of mononuclear leukocytes	0.928	0.357
Hepatobiliary system cancer	-0.208	-1.065
Infection of lung cancer cell lines	N/A	-1.266
Angiogenesis of tumor	1.256	N/A
Colony formation of cells	N/A	-1.252
Transmigration of leukocytes	1.239	-0.009
Migration of vascular cells	N/A	-1.24
Lymphatic system tumor	0.554	-0.683
Proliferation of smooth muscle cells	1.232	N/A
Quantity of leukocytes	-0.772	0.459
Hypertension	-1.23	N/A
Inflammation of joint	0.963	0.264
Binding of polysaccharide	0.748	0.463
Conjugation of protein	0.6	0.6
Cerebral disorder	-1.195	N/A
Insulin resistance	-1.195	N/A
Endocrine gland tumor	1.172	N/A
Metabolism of reactive oxygen species	1.169	N/A
Non-hematological solid tumor	1.166	N/A
Cell death of tumor cell lines	N/A	1.165
Infection of cells	N/A	-1.16
Function of blood cells	0.268	0.891
Function of leukocytes	0.268	0.891
Metabolism of eicosanoid	1.007	0.152
Urological disorder of kidney	1.154	N/A
Migration of vascular smooth muscle cells	N/A	-1.152
Diabetes mellitus	0.111	1.041
Maturation of antigen presenting cells	0.371	0.78
Chemotaxis of antigen presenting cells	1.15	N/A
Abdominal neoplasm	0.363	0.769
Neoplasia of epithelial cells	-1.117	N/A
Chemotaxis of T lymphocytes	N/A	1.115
Inflammation of the large intestine	-0.411	0.698
Function of mononuclear leukocytes	-1.1	N/A
Inflammation of gastrointestinal tract	-0.056	1.042
Endocytosis by eukaryotic cells	N/A	1.094
TH1 immune response of T lymphocytes	-1.094	N/A
Insulin-dependent diabetes mellitus	-1.091	0
Conversion of leukotriene	1.091	N/A
Adhesion of cancer cells	N/A	-1.091
Quantity of lymphoid cells	0.192	0.892
Quantity of neutrophils	-0.383	0.7
Occlusion of artery	0.417	0.651
Aortic aneurysm	-1.067	0
Abnormality of limb	N/A	1.067
Inflammation of muscle	-1.067	N/A
Functional recovery of heart	N/A	-1.067
Activation of neutrophils	N/A	1.06
Apoptosis of macrophages	1.045	N/A
Chemotaxis of lymphocytes	N/A	1.044
Abdominal cancer	-0.279	0.76
Quantity of adipose tissue	1.028	N/A
Engulfment of cells	0.778	0.248
Inflammation of airway	1.025	N/A
Activation of phagocytes	0.548	0.476
Permeability of vascular system	1.022	N/A
Inflammation of lung	-1.011	N/A
Cell proliferation of breast cancer cell lines	N/A	-1.01
Response of cancer cells	N/A	1
Genitourinary adenocarcinoma	1	N/A
Joining of protein	1	N/A
Adhesion of tumor cell lines	0.98	N/A
Apoptosis of blood cells	-0.241	0.729
Infection by coronavirus	-0.188	-0.777
Hypersensitive reaction	-0.965	N/A
Proliferation of blood cells	0.779	0.176
Malignant genitourinary solid tumor	0.923	N/A
Formation of skin	N/A	-0.92
Quantity of cells	0.61	0.305
Liver tumor	-0.569	-0.342
Benign solid tumor	0.059	-0.848
Gastroenteritis	0.034	0.869
Cell movement of mononuclear leukocytes	0.661	-0.236
Cell movement of fibroblasts	N/A	-0.887
Digestive system cancer	-0.119	0.76
Apoptosis of mononuclear leukocytes	-0.437	0.439
Apoptosis of tumor cell lines	N/A	0.86
Colon tumor	0.852	N/A
Cell viability of blood cells	N/A	0.846
Chronic inflammatory disorder	0.846	N/A
Blood clot	0.845	N/A
Thrombus	0.845	N/A
Occlusion of blood vessel	0.191	0.651
Development of breast cancer cell lines	N/A	-0.841
Cell death of mononuclear leukocytes	0.165	0.675
Synthesis of nitric oxide	0.832	0.005
Non-melanoma solid tumor	0.643	-0.192
Differentiation of myeloid leukocytes	0.835	N/A
Apoptosis of leukocytes	-0.062	0.773
Colitis	-0.406	0.415
Progression of tumor	N/A	0.816
Rheumatic Disease	0.469	-0.346
Extrapancreatic malignant tumor	0.728	0.073
Abdominal carcinoma	0.073	0.725
Chemotaxis of mononuclear leukocytes	N/A	0.797
Genitourinary tumor	0.467	0.322
Hypersensitivity reaction type I	-0.784	N/A
Cell cycle progression	0.782	N/A
Quantity of immunoglobulin	-0.776	N/A
Head and neck tumor	-0.555	0.218
Development of malignant tumor	0.023	0.739
Homing of blood cells	N/A	0.762
Incidence of tumor	0.652	0.107
Replication of HIV-1	-0.173	0.581
Liver carcinoma	-0.751	N/A
Non-traumatic arthropathy	0.747	N/A
Brain lesion	0.468	0.277
Blue round small cell tumor	0.728	N/A
Anogenital cancer	0.728	N/A
Glioma	0.728	N/A
Migration of tumor cells	N/A	0.718
Lymphoma	0.235	-0.483
Interaction of endothelial cells	0.717	N/A
Binding of endothelial cells	0.715	N/A
Cell movement of macrophages	0.713	N/A
Enteritis	N/A	0.707
Necrosis of epithelial tissue	0.569	0.133
Infarction	N/A	-0.686
Differentiation of tumor cell lines	N/A	-0.683
Activation of lymphatic system cells	0.667	N/A
Damage of lung	0.662	N/A
Cell death of lymphocytes	0.329	0.331
Migration of mononuclear leukocytes	0.638	-0.02
Proliferation of lymphocytes	0.616	-0.031
Development of connective tissue cells	0.616	N/A
Development of digestive organ tumor	0.601	N/A
Development of benign tumor	0.6	N/A
Adhesion of tumor cells	N/A	-0.6
Intrathoracic malignant tumor	N/A	0.597
Fungal Infection	-0.592	N/A
Differentiation of regulatory T lymphocytes	N/A	0.592
Malignant connective or soft tissue neoplasm	0.233	0.353
Metastasis of tumor cell lines	N/A	0.572
Connective or soft tissue tumor	0.208	0.357
Genitourinary carcinoma	0.563	N/A
Fibrosis of liver	0.563	N/A
Neoplasia of melanoma cell lines	N/A	-0.558
Function of antigen presenting cells	0.549	N/A
Quantity of lymphatic system cells	0.548	N/A
Synthesis of lipid	N/A	0.521
Apoptosis of myeloid cells	0.516	N/A
Transmigration of phagocytes	N/A	0.505
Thoracic neoplasm	N/A	0.504
Atherosclerosis	0.212	0.283
Synthesis of fatty acid	N/A	0.493
Biosynthesis of polyunsaturated fatty acids	N/A	0.493
Cell movement of lymphocytes	0.492	N/A
Lymphocyte migration	0.306	0.175
Asthma	0.479	N/A
Production of antibody	-0.475	N/A
Metastasis of cells	N/A	0.458
Activation of antigen presenting cells	0.209	-0.234
Vaso-occlusion	0.182	0.243
Binding of DNA	N/A	0.417
Movement of vascular endothelial cells	N/A	-0.416
Cell movement of connective tissue cells	N/A	-0.403
Cell proliferation of T lymphocytes	N/A	-0.392
Necrosis of renal tubule	0.368	N/A
Hepatobiliary neoplasm	0.015	-0.342
Synthesis of prostaglandin	N/A	0.355
Connective tissue tumor	N/A	0.353
Eosinophilic inflammation	-0.342	N/A
Allergy	-0.339	N/A
Disruption of cellular membrane	N/A	-0.339
Apoptosis of connective tissue cells	N/A	0.326
Migration of vascular endothelial cells	N/A	-0.296
Colorectal carcinoma	0.277	N/A
Development of colorectal tumor	0.277	N/A
Colon carcinoma	0.277	N/A
Cell death of leukemia cell lines	N/A	0.271
Interaction of protein	N/A	0.258
Apoptosis of lymphocytes	-0.247	N/A
Proliferation of hematopoietic progenitor cells	N/A	-0.245
Apoptosis of leukemia cell lines	N/A	0.245
Growth of mammary tumor	N/A	0.239
Apoptosis of tubular cells	0.239	N/A
Anemia	-0.236	N/A
Migration of endothelial cells	N/A	-0.229
Differentiation of hematopoietic progenitor cells	N/A	0.227
Infection of lung	N/A	-0.218
T cell migration	N/A	-0.216
Degranulation of leukocytes	N/A	0.213
Pulmonary metastasis	N/A	-0.213
Colon cancer	-0.164	N/A
Fatty acid metabolism	N/A	-0.162
Infection of lymphocytes	N/A	-0.159
Infection of leukocytes	N/A	0.156
Eosinophilia	-0.152	N/A
Vasoconstriction of artery	N/A	0.152
Stimulation of cells	N/A	0.146
Cell movement of monocytes	N/A	0.135
Binding of carbohydrate	N/A	0.133
Differentiation of progenitor cells	N/A	-0.128
Quantity of protein in blood	0.125	N/A
Invasion of tumor	N/A	-0.12
Invasion of tumor cells	N/A	-0.116
Apoptosis of renal tubule	-0.113	N/A
Quantity of blood cells	-0.079	0.031
Hepatobiliary carcinoma	0.072	N/A
Quantity of hydroxyproline	N/A	-0.068
Central nervous system cancer	0.068	N/A
Perturbation of cellular membrane	N/A	0.063
Cell movement of T lymphocytes	N/A	0.063
Central nervous system solid tumor	0.059	N/A
Shape change of blood cells	N/A	-0.055
Cell movement of dermal cells	N/A	-0.054
Liquid tumor	N/A	-0.051
Cell death of renal tubule	0.05	N/A
Apoptosis of lymphatic system cells	-0.023	N/A
Rheumatoid arthritis	N/A	N/A
T-cell non-Hodgkin lymphoma	N/A	N/A
Ductal carcinoma	N/A	N/A
Brain glioma	N/A	N/A
Bullous pemphigoid	N/A	N/A
Duchenne muscular dystrophy	N/A	N/A
Breast or ovarian carcinoma	N/A	N/A
Pregnancy-induced hypertension	N/A	N/A
Female genital neoplasm	N/A	N/A
Benign oral disorder	N/A	N/A
Attachment of antigen presenting cells	N/A	N/A
Pelvic serous carcinoma	N/A	N/A
Endocrine carcinoma	N/A	N/A
Immunodeficiency	N/A	N/A
Cutaneous T-cell lymphoma	N/A	N/A
Sjögren syndrome	N/A	N/A
Invasive carcinoma	N/A	N/A
Eosinophilia of esophagus	N/A	N/A
Nasal type extranodal NK-/T-cell lymphoma	N/A	N/A
Grade 3-4 glioma cancer	N/A	N/A
Malignant soft tissue neoplasm	N/A	N/A
Skin carcinoma	N/A	N/A
Advanced colorectal tumor	N/A	N/A
Urinary tract cancer	N/A	N/A
Female genital tract cancer	N/A	N/A
Nonpituitary endocrine tumor	N/A	N/A
Severe cardiovascular disorder	N/A	N/A
Outgrowth of vascular endothelial cells	N/A	N/A
Organization of extracellular matrix	N/A	N/A
Type I interferon response	N/A	N/A
Gonadal tumor	N/A	N/A
Systemic lupus erythematosus	N/A	N/A
Brain tumor	N/A	N/A
Malignant neoplasm of retroperitoneum	N/A	N/A
Pemphigus	N/A	N/A
Uterine cancer	N/A	N/A
Lichen planus	N/A	N/A
Infection of respiratory tract	N/A	N/A
Brain astrocytoma	N/A	N/A
Grade 4 astrocytoma	N/A	N/A
Function of macrophages	N/A	N/A
Elimination of virus	N/A	N/A
Basal cell carcinoma	N/A	N/A
Natural killer cell neoplasm	N/A	N/A
Mature T-cell or NK-cell neoplasm	N/A	N/A
Myocardial infarction	N/A	N/A
Endometrial adenocarcinoma	N/A	N/A
Abnormality of endometrium	N/A	N/A
Mature lymphocytic neoplasm	N/A	N/A
Grade 4 malignant glioma	N/A	N/A
Pelvic carcinoma	N/A	N/A
Autosomal dominant skeletal dysplasia	N/A	N/A
Interferon response	N/A	N/A
Thyroid carcinoma	N/A	N/A
Abnormality of skin morphology	N/A	N/A
Mature T-cell neoplasm	N/A	N/A
Benign pelvic disease	N/A	N/A
Breast adenocarcinoma	N/A	N/A
Urinary tract tumor	N/A	N/A
Sepsis	N/A	N/A
Endometrioid carcinoma	N/A	N/A
Huntington Disease	N/A	N/A
Function of granulocytes	N/A	N/A
Infection by mycobacteria	N/A	N/A
Soft tissue neoplasm	N/A	N/A
Neuroendocrine lung tumor	N/A	N/A
Adenoma	N/A	N/A
Grade 3-4 tumor	N/A	N/A
Colorectal adenocarcinoma	N/A	N/A
Male genital neoplasm	N/A	N/A
Head and neck carcinoma	N/A	N/A
Extrapulmonary squamous cell carcinoma	N/A	N/A
Inflammatory Bowel Disease	N/A	N/A
Malignant solid organ tumor	N/A	N/A
Morphology of body cavity	N/A	N/A
Morphology of lesion	N/A	N/A
Familial autoimmune disease	N/A	N/A
Lung carcinoma	N/A	N/A
Periodontal disease	N/A	N/A
Serous adenocarcinoma	N/A	N/A
Pelvic adenocarcinoma	N/A	N/A
Psoriasis	N/A	N/A
Acute respiratory disorder	N/A	N/A
Uterine carcinoma	N/A	N/A
Invasive cancer	N/A	N/A
Small-cell carcinoma	N/A	N/A
Size of lesion	N/A	N/A
Endometrial cancer	N/A	N/A
Viral hemorrhagic fever	N/A	N/A
Invasive breast carcinoma	N/A	N/A
Invasive breast cancer	N/A	N/A
Isgylation of protein	N/A	N/A
Metabolic syndrome X	N/A	N/A
Endometrioid endometrial adenocarcinoma	N/A	N/A
Secondary neoplasm of digestive system	N/A	N/A
Soft tissue sarcoma	N/A	N/A
Uterine tumor	N/A	N/A
Cancer of secretory structure	N/A	N/A
Non-Hodgkin cutaneous lymphoma	N/A	N/A
Tumorigenesis of reproductive tract	N/A	N/A
T-cell malignant neoplasm	N/A	N/A
Abnormal morphology of body cavity	N/A	N/A
Pelvic tumor	N/A	N/A
Lupus erythematosus	N/A	N/A
Head and neck squamous cell carcinoma	N/A	N/A
Gliomatosis cerebri	N/A	N/A
Malignant neoplasm of male genital organ	N/A	N/A
Visceromegaly	N/A	N/A
Skin cancer	N/A	N/A
Large intestine adenocarcinoma	N/A	N/A
Aneurysm	N/A	0
Grade 1-4 astrocytoma	N/A	N/A
Inflammation of esophagus	N/A	N/A
COVID-19	N/A	N/A
Ductal breast carcinoma	N/A	N/A
Severe acute respiratory syndrome	N/A	N/A
Pemphigus foliaceus	N/A	N/A
Size of bone	N/A	N/A
Squamous-cell carcinoma	N/A	N/A
Non-small cell lung carcinoma	N/A	N/A
Familial vascular disease	N/A	N/A
Cytokine and chemokine mediated signaling pathway	N/A	N/A
Gastrointestinal adenocarcinoma	N/A	N/A
Grade 4 high grade glioma	N/A	N/A
Regression of tumor	N/A	N/A
Non-Hodgkin lymphoma	N/A	N/A
High grade astrocytoma	N/A	N/A
Neuroendocrine lung cancer	N/A	N/A
Respiratory distress	N/A	N/A
Thoracic neuroendocrine neoplasm	N/A	N/A
Immune thrombocytopenia	N/A	N/A
Malignant neuroendocrine neoplasm	N/A	N/A
Polyarticular juvenile rheumatoid arthritis	N/A	N/A
Autosomal dominant Ehlers-Danlos syndrome type VII	N/A	N/A
Endometrial carcinoma	N/A	N/A
Smooth muscle tumor	N/A	N/A
Development of genital tumor	N/A	N/A
Alcohol use disorder	N/A	N/A
Breast carcinoma	N/A	N/A
X-linked hereditary disease	N/A	N/A
Ovarian cancer	N/A	N/A
Laminopathy	N/A	N/A
Dermatomyositis	N/A	N/A
Symptomatic Huntington disease	N/A	N/A
Cirrhosis of liver	N/A	N/A
Abnormal growth in endometrium	N/A	N/A
Severe alcoholic hepatitis	N/A	N/A
Colon adenocarcinoma	N/A	N/A
Head and neck cancer	N/A	N/A
Lymphoproliferative disorder of the skin	N/A	N/A
Diabetic complication	N/A	N/A
Tubulogenesis	N/A	N/A
Neck neoplasm	N/A	N/A
Wiskott-Aldrich syndrome	N/A	N/A
Esophageal lesion	N/A	N/A
Abnormal morphology of spleen	N/A	N/A
Neuroendocrine tumor	N/A	N/A
Extrapancreatic neuroendocrine tumor	N/A	N/A
Metastatic colorectal cancer	N/A	N/A
Alcoholic hepatitis	N/A	N/A
Cell death of cytotoxic T cells	N/A	N/A
Severe pulmonary disease	N/A	N/A
Peripheral T-cell lymphoma	N/A	N/A
Viral respiratory infection	N/A	N/A
Prostatic tumor	N/A	N/A
Active stage systemic lupus erythematosus	N/A	N/A
Muscle tumor	N/A	N/A
Alcoholic liver disease	N/A	N/A
Brain cancer	N/A	N/A
Tuberculosis	N/A	N/A
Wound	N/A	N/A
Severe COVID-19	N/A	N/A
Chronic skin disorder	N/A	N/A
Prostatic carcinoma	N/A	N/A
Pelvic cancer	N/A	N/A
Function of dendritic cells	N/A	N/A
Alcoholic steatohepatitis	N/A	N/A
Cancer of head	N/A	N/A
Genital tract cancer	N/A	N/A
Systemic lupus erythematosus nephritis	N/A	N/A
Endometriosis	N/A	N/A
Severe inflammatory disorder	N/A	N/A
Female genital tract adenocarcinoma	N/A	N/A
Primary immunodeficiency disorder	N/A	N/A
Prostate cancer	N/A	N/A
Cutaneous melanoma	N/A	N/A
Development of gonadal tumor	N/A	N/A
Metastatic malignant neoplasm of digestive system	N/A	N/A
Hereditary connective tissue disorder	N/A	N/A
Glioma cancer	N/A	N/A
Female genital tract serous carcinoma	N/A	N/A
Delay in growth of mammary tumor	N/A	N/A
