# Supplementary material for: Whole blood transcriptome analysis in dairy calves experimentally challenged with bovine herpesvirus 1 (BoHV-1) and comparison to a bovine respiratory syncytial virus (BRSV) challenge
Source: Front Genet. 2023 Feb 17;14:1092877. doi: 10.3389/fgene.2023.1092877 (PMC9981960; doi:10.3389/fgene.2023.1092877)
Supplement: Supplementary file 1 [file DataSheet1.zip › Supplementary materials/Supplementary Table S2.xlsx]

## Sheet: Supplementary Table S2
Whole blood transcriptomic analysis in dairy calves experimentally challenged with BoHV-1 and comparison to a Bovine Respiratory Syncytial Virus (BRSV) challenge
Supplementary table 2: Enriched KEGG pathways identified amongst the DEGs from the BOHV-1 challenge.
	ID	Description	GeneRatio	BgRatio	pvalue	p.adjust	qvalue	geneID	Count
bta05171	bta05171	Coronavirus disease - COVID-19	26/225	281/8979	2.9e-08	7.24e-06	1.83e-07	ENSBTAG00000037533/ENSBTAG00000008471/ENSBTAG00000008612/ENSBTAG00000020755/ENSBTAG00000003366/ENSBTAG00000048268/ENSBTAG00000001725/ENSBTAG00000053807/ENSBTAG00000019741/ENSBTAG00000008142/ENSBTAG00000004380/ENSBTAG00000007450/ENSBTAG00000014628/ENSBTAG00000019716/ENSBTAG00000004741/ENSBTAG00000014707/ENSBTAG00000006864/ENSBTAG00000046158/ENSBTAG00000024950/ENSBTAG00000030913/ENSBTAG00000007519/…	26
bta05164	bta05164	Influenza A	20/225	188/8979	2.03e-07	2.54e-05	6.41e-07	ENSBTAG00000008142/ENSBTAG00000015779/ENSBTAG00000004380/ENSBTAG00000008471/ENSBTAG00000014628/ENSBTAG00000019716/ENSBTAG00000004741/ENSBTAG00000021565/ENSBTAG00000003366/ENSBTAG00000030913/ENSBTAG00000007519/ENSBTAG00000000277/ENSBTAG00000047680/ENSBTAG00000001725/ENSBTAG00000008703/ENSBTAG00000053807/ENSBTAG00000016061/ENSBTAG00000037605/ENSBTAG00000039861/ENSBTAG00000037527	20
bta04060	bta04060	Cytokine-cytokine receptor interaction	24/225	333/8979	8.87e-06	0.000738904	1.87e-05	ENSBTAG00000011563/ENSBTAG00000013843/ENSBTAG00000011961/ENSBTAG00000019716/ENSBTAG00000049808/ENSBTAG00000009812/ENSBTAG00000003781/ENSBTAG00000000283/ENSBTAG00000004741/ENSBTAG00000048626/ENSBTAG00000006078/ENSBTAG00000000273/ENSBTAG00000020242/ENSBTAG00000006343/ENSBTAG00000006685/ENSBTAG00000000277/ENSBTAG00000046266/ENSBTAG00000005359/ENSBTAG00000001725/ENSBTAG00000049285/ENSBTAG00000018015/…	24
bta05150	bta05150	Staphylococcus aureus infection	13/225	108/8979	1.46e-05	0.000913022	2.31e-05	ENSBTAG00000037533/ENSBTAG00000007450/ENSBTAG00000008612/ENSBTAG00000020755/ENSBTAG00000002096/ENSBTAG00000006864/ENSBTAG00000046158/ENSBTAG00000006685/ENSBTAG00000048268/ENSBTAG00000053635/ENSBTAG00000037605/ENSBTAG00000034501/ENSBTAG00000019741	13
bta05160	bta05160	Hepatitis C	16/225	172/8979	2.45e-05	0.0012231	3.09e-05	ENSBTAG00000004380/ENSBTAG00000008471/ENSBTAG00000008353/ENSBTAG00000014628/ENSBTAG00000007881/ENSBTAG00000003366/ENSBTAG00000040432/ENSBTAG00000030913/ENSBTAG00000047680/ENSBTAG00000001725/ENSBTAG00000008703/ENSBTAG00000053807/ENSBTAG00000016061/ENSBTAG00000039861/ENSBTAG00000037527/ENSBTAG00000010681	16
bta04610	bta04610	Complement and coagulation cascades	11/225	93/8979	0.00010095	0.00372861	9.42e-05	ENSBTAG00000037533/ENSBTAG00000007450/ENSBTAG00000008291/ENSBTAG00000000898/ENSBTAG00000008612/ENSBTAG00000006864/ENSBTAG00000034501/ENSBTAG00000046158/ENSBTAG00000019741/ENSBTAG00000005574/ENSBTAG00000012265	11
bta04621	bta04621	NOD-like receptor signaling pathway	16/225	195/8979	0.000104401	0.00372861	9.42e-05	ENSBTAG00000004380/ENSBTAG00000014529/ENSBTAG00000014628/ENSBTAG00000019716/ENSBTAG00000038938/ENSBTAG00000020884/ENSBTAG00000001143/ENSBTAG00000000277/ENSBTAG00000047680/ENSBTAG00000017670/ENSBTAG00000053807/ENSBTAG00000015060/ENSBTAG00000038233/ENSBTAG00000039861/ENSBTAG00000037527/ENSBTAG00000038235/ENSBTAG00000037634	16
bta05133	bta05133	Pertussis	10/225	78/8979	0.000130268	0.00407089	0.000102844	ENSBTAG00000037533/ENSBTAG00000007450/ENSBTAG00000002714/ENSBTAG00000019716/ENSBTAG00000009812/ENSBTAG00000008612/ENSBTAG00000004741/ENSBTAG00000006864/ENSBTAG00000038235/ENSBTAG00000006685	10
bta05162	bta05162	Measles	13/225	160/8979	0.000645751	0.0146762	0.000453159	ENSBTAG00000008142/ENSBTAG00000004380/ENSBTAG00000008471/ENSBTAG00000014628/ENSBTAG00000004741/ENSBTAG00000003366/ENSBTAG00000030913/ENSBTAG00000007519/ENSBTAG00000047680/ENSBTAG00000008703/ENSBTAG00000053807/ENSBTAG00000039861/ENSBTAG00000037527	13
bta05323	bta05323	Rheumatoid arthritis	10/225	106/8979	0.00128421	0.0260405	0.000811077	ENSBTAG00000048268/ENSBTAG00000011563/ENSBTAG00000000277/ENSBTAG00000053635/ENSBTAG00000005359/ENSBTAG00000019716/ENSBTAG00000009812/ENSBTAG00000000283/ENSBTAG00000037605/ENSBTAG00000048626	10
bta05202	bta05202	Transcriptional misregulation in cancer	14/225	201/8979	0.00154296	0.0260405	0.000877153	ENSBTAG00000010057/ENSBTAG00000015779/ENSBTAG00000008353/ENSBTAG00000011833/ENSBTAG00000019716/ENSBTAG00000008448/ENSBTAG00000006343/ENSBTAG00000048268/ENSBTAG00000038080/ENSBTAG00000025942/ENSBTAG00000053635/ENSBTAG00000013055/ENSBTAG00000051972/ENSBTAG00000018016	14
bta04640	bta04640	Hematopoietic cell lineage	10/225	110/8979	0.00166659	0.0260405	0.000877153	ENSBTAG00000013203/ENSBTAG00000048268/ENSBTAG00000053635/ENSBTAG00000014666/ENSBTAG00000049808/ENSBTAG00000004909/ENSBTAG00000000283/ENSBTAG00000037605/ENSBTAG00000000273/ENSBTAG00000006343	10
bta04611	bta04611	Platelet activation	10/225	121/8979	0.00320405	0.0445007	0.00155662	ENSBTAG00000013203/ENSBTAG00000001465/ENSBTAG00000014567/ENSBTAG00000014600/ENSBTAG00000014666/ENSBTAG00000002714/ENSBTAG00000018705/ENSBTAG00000004909/ENSBTAG00000007169/ENSBTAG00000012265	10
