# Supplementary material for: Whole blood transcriptome analysis in dairy calves experimentally challenged with bovine herpesvirus 1 (BoHV-1) and comparison to a bovine respiratory syncytial virus (BRSV) challenge
Source: Front Genet. 2023 Feb 17;14:1092877. doi: 10.3389/fgene.2023.1092877 (PMC9981960; doi:10.3389/fgene.2023.1092877)
Supplement: Supplementary file 1 [file DataSheet1.zip › Supplementary materials/Supplementary Table S3.xlsx]

## Sheet: Biological_process
Whole blood transcriptomic analysis in dairy calves experimentally challenged with BoHV-1 and comparison to a Bovine Respiratory Syncytial Virus (BRSV) challenge
Supplementary table 3: Gene ontology terms enriched amongst the DEGs from the BoHV-1 challenge.
	ID	Description	GeneRatio	BgRatio	pvalue	p.adjust	qvalue	geneID	Count
GO:0051607	GO:0051607	defense response to virus	33/402	224/16524	5.7e-16	1.62e-13	1.48e-14	ENSBTAG00000008471/ENSBTAG00000009768/ENSBTAG00000007881/ENSBTAG00000003366/ENSBTAG00000046580/ENSBTAG00000053806/ENSBTAG00000053807/ENSBTAG00000018015/ENSBTAG00000017367/ENSBTAG00000008142/ENSBTAG00000008021/ENSBTAG00000004380/ENSBTAG00000014628/ENSBTAG00000012406/ENSBTAG00000009933/ENSBTAG00000004741/ENSBTAG00000014707/ENSBTAG00000045588/ENSBTAG00000007554/ENSBTAG00000021791/ENSBTAG00000030913/…	33
GO:0009615	GO:0009615	response to virus	34/402	274/16524	2.92e-14	6.55e-12	5.96e-13	ENSBTAG00000008471/ENSBTAG00000009768/ENSBTAG00000007881/ENSBTAG00000003366/ENSBTAG00000046580/ENSBTAG00000053806/ENSBTAG00000001725/ENSBTAG00000053807/ENSBTAG00000018015/ENSBTAG00000017367/ENSBTAG00000008142/ENSBTAG00000008021/ENSBTAG00000004380/ENSBTAG00000014628/ENSBTAG00000012406/ENSBTAG00000009933/ENSBTAG00000004741/ENSBTAG00000014707/ENSBTAG00000045588/ENSBTAG00000007554/ENSBTAG00000021791/…	34
GO:0045071	GO:0045071	negative regulation of viral genome replication	16/402	46/16524	1.19e-13	2.53e-11	2.3e-12	ENSBTAG00000014628/ENSBTAG00000014707/ENSBTAG00000007881/ENSBTAG00000030913/ENSBTAG00000052306/ENSBTAG00000008703/ENSBTAG00000053807/ENSBTAG00000016061/ENSBTAG00000019018/ENSBTAG00000039861/ENSBTAG00000037527/ENSBTAG00000014762/ENSBTAG00000014113/ENSBTAG00000037800/ENSBTAG00000019015/ENSBTAG00000017367	16
GO:0006958	GO:0006958	complement activation, classical pathway	15/402	45/16524	1.65e-12	3.05e-10	2.78e-11	ENSBTAG00000037533/ENSBTAG00000007450/ENSBTAG00000008612/ENSBTAG00000006864/ENSBTAG00000046813/ENSBTAG00000048048/ENSBTAG00000048268/ENSBTAG00000048423/ENSBTAG00000053635/ENSBTAG00000054702/ENSBTAG00000048135/ENSBTAG00000046161/ENSBTAG00000046076/ENSBTAG00000051010/ENSBTAG00000050088	15
GO:0006956	GO:0006956	complement activation	17/402	64/16524	1.81e-12	3.05e-10	2.78e-11	ENSBTAG00000037533/ENSBTAG00000007450/ENSBTAG00000008612/ENSBTAG00000006864/ENSBTAG00000046813/ENSBTAG00000046158/ENSBTAG00000048048/ENSBTAG00000048268/ENSBTAG00000048423/ENSBTAG00000053635/ENSBTAG00000054702/ENSBTAG00000048135/ENSBTAG00000046161/ENSBTAG00000046076/ENSBTAG00000051010/ENSBTAG00000050088/ENSBTAG00000034501	17
GO:0045069	GO:0045069	regulation of viral genome replication	18/402	77/16524	3.25e-12	5.13e-10	4.67e-11	ENSBTAG00000014628/ENSBTAG00000019716/ENSBTAG00000014707/ENSBTAG00000007881/ENSBTAG00000030913/ENSBTAG00000007519/ENSBTAG00000052306/ENSBTAG00000008703/ENSBTAG00000053807/ENSBTAG00000016061/ENSBTAG00000019018/ENSBTAG00000039861/ENSBTAG00000037527/ENSBTAG00000014762/ENSBTAG00000014113/ENSBTAG00000037800/ENSBTAG00000019015/ENSBTAG00000017367	18
GO:0016032	GO:0016032	viral process	42/402	491/16524	4.96e-12	7.56e-10	6.89e-11	ENSBTAG00000008471/ENSBTAG00000020538/ENSBTAG00000009768/ENSBTAG00000007881/ENSBTAG00000003366/ENSBTAG00000003166/ENSBTAG00000046580/ENSBTAG00000053806/ENSBTAG00000001725/ENSBTAG00000053807/ENSBTAG00000018015/ENSBTAG00000014113/ENSBTAG00000017367/ENSBTAG00000013167/ENSBTAG00000008142/ENSBTAG00000008021/ENSBTAG00000009012/ENSBTAG00000015779/ENSBTAG00000004380/ENSBTAG00000014628/ENSBTAG00000012406/…	42
GO:1903901	GO:1903901	negative regulation of viral life cycle	18/402	80/16524	6.29e-12	8.94e-10	8.14e-11	ENSBTAG00000009012/ENSBTAG00000015779/ENSBTAG00000014628/ENSBTAG00000014707/ENSBTAG00000007881/ENSBTAG00000030913/ENSBTAG00000052306/ENSBTAG00000008703/ENSBTAG00000053807/ENSBTAG00000016061/ENSBTAG00000019018/ENSBTAG00000039861/ENSBTAG00000037527/ENSBTAG00000014762/ENSBTAG00000014113/ENSBTAG00000037800/ENSBTAG00000019015/ENSBTAG00000017367	18
GO:0006954	GO:0006954	inflammatory response	39/402	443/16524	1.41e-11	1.88e-09	1.71e-10	ENSBTAG00000010155/ENSBTAG00000037533/ENSBTAG00000011961/ENSBTAG00000010874/ENSBTAG00000020319/ENSBTAG00000020755/ENSBTAG00000048626/ENSBTAG00000022039/ENSBTAG00000006155/ENSBTAG00000007169/ENSBTAG00000000273/ENSBTAG00000003166/ENSBTAG00000000477/ENSBTAG00000000277/ENSBTAG00000020096/ENSBTAG00000001725/ENSBTAG00000018294/ENSBTAG00000003806/ENSBTAG00000014113/ENSBTAG00000019741/ENSBTAG00000013201/…	39
GO:0072376	GO:0072376	protein activation cascade	17/402	74/16524	2e-11	2.59e-09	2.35e-10	ENSBTAG00000037533/ENSBTAG00000007450/ENSBTAG00000008612/ENSBTAG00000006864/ENSBTAG00000046813/ENSBTAG00000046158/ENSBTAG00000048048/ENSBTAG00000048268/ENSBTAG00000048423/ENSBTAG00000053635/ENSBTAG00000054702/ENSBTAG00000048135/ENSBTAG00000046161/ENSBTAG00000046076/ENSBTAG00000051010/ENSBTAG00000050088/ENSBTAG00000034501	17
GO:0050792	GO:0050792	regulation of viral process	27/402	220/16524	2.63e-11	3.12e-09	2.84e-10	ENSBTAG00000020538/ENSBTAG00000007881/ENSBTAG00000003166/ENSBTAG00000046580/ENSBTAG00000053807/ENSBTAG00000018015/ENSBTAG00000014113/ENSBTAG00000017367/ENSBTAG00000009012/ENSBTAG00000015779/ENSBTAG00000014628/ENSBTAG00000019716/ENSBTAG00000009933/ENSBTAG00000004741/ENSBTAG00000014707/ENSBTAG00000021791/ENSBTAG00000030913/ENSBTAG00000007519/ENSBTAG00000052306/ENSBTAG00000008703/ENSBTAG00000016061/…	27
GO:0019079	GO:0019079	viral genome replication	18/402	89/16524	3.85e-11	4.44e-09	4.04e-10	ENSBTAG00000014628/ENSBTAG00000019716/ENSBTAG00000014707/ENSBTAG00000007881/ENSBTAG00000030913/ENSBTAG00000007519/ENSBTAG00000052306/ENSBTAG00000008703/ENSBTAG00000053807/ENSBTAG00000016061/ENSBTAG00000019018/ENSBTAG00000039861/ENSBTAG00000037527/ENSBTAG00000014762/ENSBTAG00000014113/ENSBTAG00000037800/ENSBTAG00000019015/ENSBTAG00000017367	18
GO:0006910	GO:0006910	phagocytosis, recognition	12/402	30/16524	5.42e-11	6.08e-09	5.54e-10	ENSBTAG00000048048/ENSBTAG00000048268/ENSBTAG00000014546/ENSBTAG00000048423/ENSBTAG00000053635/ENSBTAG00000054702/ENSBTAG00000048135/ENSBTAG00000046161/ENSBTAG00000046076/ENSBTAG00000051010/ENSBTAG00000050088/ENSBTAG00000046813	12
GO:0048525	GO:0048525	negative regulation of viral process	19/402	104/16524	5.74e-11	6.23e-09	5.67e-10	ENSBTAG00000009012/ENSBTAG00000015779/ENSBTAG00000014628/ENSBTAG00000014707/ENSBTAG00000007881/ENSBTAG00000030913/ENSBTAG00000052306/ENSBTAG00000046580/ENSBTAG00000008703/ENSBTAG00000053807/ENSBTAG00000016061/ENSBTAG00000019018/ENSBTAG00000039861/ENSBTAG00000037527/ENSBTAG00000014762/ENSBTAG00000014113/ENSBTAG00000037800/ENSBTAG00000019015/ENSBTAG00000017367	19
GO:0002455	GO:0002455	humoral immune response mediated by circulating immunoglobulin	15/402	57/16524	5.84e-11	6.23e-09	5.67e-10	ENSBTAG00000037533/ENSBTAG00000007450/ENSBTAG00000008612/ENSBTAG00000006864/ENSBTAG00000046813/ENSBTAG00000048048/ENSBTAG00000048268/ENSBTAG00000048423/ENSBTAG00000053635/ENSBTAG00000054702/ENSBTAG00000048135/ENSBTAG00000046161/ENSBTAG00000046076/ENSBTAG00000051010/ENSBTAG00000050088	15
GO:0043903	GO:0043903	regulation of symbiosis, encompassing mutualism through parasitism	27/402	230/16524	7.17e-11	7.38e-09	6.72e-10	ENSBTAG00000020538/ENSBTAG00000007881/ENSBTAG00000003166/ENSBTAG00000046580/ENSBTAG00000053807/ENSBTAG00000018015/ENSBTAG00000014113/ENSBTAG00000017367/ENSBTAG00000009012/ENSBTAG00000015779/ENSBTAG00000014628/ENSBTAG00000019716/ENSBTAG00000009933/ENSBTAG00000004741/ENSBTAG00000014707/ENSBTAG00000021791/ENSBTAG00000030913/ENSBTAG00000007519/ENSBTAG00000052306/ENSBTAG00000008703/ENSBTAG00000016061/…	27
GO:0019221	GO:0019221	cytokine-mediated signaling pathway	34/402	363/16524	7.26e-11	7.38e-09	6.72e-10	ENSBTAG00000010155/ENSBTAG00000011563/ENSBTAG00000017746/ENSBTAG00000011961/ENSBTAG00000016656/ENSBTAG00000048626/ENSBTAG00000006155/ENSBTAG00000006078/ENSBTAG00000000273/ENSBTAG00000003166/ENSBTAG00000000277/ENSBTAG00000001725/ENSBTAG00000018015/ENSBTAG00000003806/ENSBTAG00000014113/ENSBTAG00000004380/ENSBTAG00000014628/ENSBTAG00000012406/ENSBTAG00000019716/ENSBTAG00000049808/ENSBTAG00000009812/…	34
GO:0050778	GO:0050778	positive regulation of immune response	40/402	492/16524	8.11e-11	8.05e-09	7.33e-10	ENSBTAG00000012774/ENSBTAG00000037533/ENSBTAG00000011563/ENSBTAG00000008612/ENSBTAG00000022039/ENSBTAG00000003366/ENSBTAG00000048048/ENSBTAG00000000477/ENSBTAG00000048268/ENSBTAG00000048423/ENSBTAG00000000277/ENSBTAG00000000377/ENSBTAG00000046580/ENSBTAG00000046161/ENSBTAG00000018397/ENSBTAG00000034501/ENSBTAG00000019741/ENSBTAG00000014546/ENSBTAG00000008142/ENSBTAG00000007450/ENSBTAG00000012406/…	40
GO:0006909	GO:0006909	phagocytosis	24/402	188/16524	1.88e-10	1.74e-08	1.59e-09	ENSBTAG00000014546/ENSBTAG00000012774/ENSBTAG00000009012/ENSBTAG00000016208/ENSBTAG00000007450/ENSBTAG00000046813/ENSBTAG00000049416/ENSBTAG00000003166/ENSBTAG00000048048/ENSBTAG00000048268/ENSBTAG00000048423/ENSBTAG00000002006/ENSBTAG00000053635/ENSBTAG00000054702/ENSBTAG00000005828/ENSBTAG00000048135/ENSBTAG00000013290/ENSBTAG00000046161/ENSBTAG00000046076/ENSBTAG00000051010/ENSBTAG00000019237/…	24
GO:0002253	GO:0002253	activation of immune response	32/402	344/16524	3.48e-10	3.16e-08	2.88e-09	ENSBTAG00000012774/ENSBTAG00000037533/ENSBTAG00000008612/ENSBTAG00000022039/ENSBTAG00000048048/ENSBTAG00000000477/ENSBTAG00000048268/ENSBTAG00000048423/ENSBTAG00000000377/ENSBTAG00000046580/ENSBTAG00000046161/ENSBTAG00000018397/ENSBTAG00000034501/ENSBTAG00000019741/ENSBTAG00000008142/ENSBTAG00000007450/ENSBTAG00000006864/ENSBTAG00000046813/ENSBTAG00000046158/ENSBTAG00000047107/ENSBTAG00000054702/…	32
GO:0043900	GO:0043900	regulation of multi-organism process	31/402	326/16524	4.09e-10	3.63e-08	3.31e-09	ENSBTAG00000020538/ENSBTAG00000007881/ENSBTAG00000003166/ENSBTAG00000046580/ENSBTAG00000053807/ENSBTAG00000018015/ENSBTAG00000001826/ENSBTAG00000014113/ENSBTAG00000017367/ENSBTAG00000014546/ENSBTAG00000009012/ENSBTAG00000015779/ENSBTAG00000014628/ENSBTAG00000019716/ENSBTAG00000009933/ENSBTAG00000004741/ENSBTAG00000014707/ENSBTAG00000021791/ENSBTAG00000030913/ENSBTAG00000007519/ENSBTAG00000052306/…	31
GO:0006959	GO:0006959	humoral immune response	25/402	217/16524	6.16e-10	5.15e-08	4.69e-09	ENSBTAG00000037533/ENSBTAG00000011961/ENSBTAG00000020319/ENSBTAG00000047816/ENSBTAG00000008612/ENSBTAG00000048048/ENSBTAG00000048268/ENSBTAG00000048423/ENSBTAG00000046161/ENSBTAG00000001725/ENSBTAG00000034501/ENSBTAG00000018531/ENSBTAG00000007450/ENSBTAG00000019716/ENSBTAG00000009812/ENSBTAG00000006864/ENSBTAG00000046813/ENSBTAG00000046158/ENSBTAG00000054702/ENSBTAG00000053635/ENSBTAG00000048135/…	25
GO:1903900	GO:1903900	regulation of viral life cycle	21/402	157/16524	1.43e-09	1.15e-07	1.05e-08	ENSBTAG00000009012/ENSBTAG00000015779/ENSBTAG00000014628/ENSBTAG00000019716/ENSBTAG00000014707/ENSBTAG00000007881/ENSBTAG00000003166/ENSBTAG00000030913/ENSBTAG00000007519/ENSBTAG00000052306/ENSBTAG00000008703/ENSBTAG00000053807/ENSBTAG00000016061/ENSBTAG00000019018/ENSBTAG00000039861/ENSBTAG00000037527/ENSBTAG00000014762/ENSBTAG00000014113/ENSBTAG00000037800/ENSBTAG00000019015/ENSBTAG00000017367	21
GO:0034341	GO:0034341	response to interferon-gamma	18/402	119/16524	4.25e-09	3.24e-07	2.95e-08	ENSBTAG00000010155/ENSBTAG00000012774/ENSBTAG00000016656/ENSBTAG00000014529/ENSBTAG00000038938/ENSBTAG00000004741/ENSBTAG00000048626/ENSBTAG00000049416/ENSBTAG00000025398/ENSBTAG00000001143/ENSBTAG00000021791/ENSBTAG00000052306/ENSBTAG00000017670/ENSBTAG00000015060/ENSBTAG00000019018/ENSBTAG00000038233/ENSBTAG00000014113/ENSBTAG00000037634/ENSBTAG00000019015	18
GO:0002460	GO:0002460	adaptive immune response based on somatic recombination of immune receptors built from immunoglobulin superfamily domains	24/402	224/16524	6e-09	4.49e-07	4.09e-08	ENSBTAG00000037533/ENSBTAG00000014546/ENSBTAG00000011563/ENSBTAG00000007450/ENSBTAG00000008612/ENSBTAG00000023635/ENSBTAG00000004741/ENSBTAG00000006864/ENSBTAG00000046813/ENSBTAG00000000671/ENSBTAG00000048048/ENSBTAG00000048268/ENSBTAG00000048423/ENSBTAG00000000277/ENSBTAG00000053635/ENSBTAG00000054702/ENSBTAG00000048135/ENSBTAG00000047680/ENSBTAG00000046161/ENSBTAG00000046076/ENSBTAG00000016061/…	24
GO:0043901	GO:0043901	negative regulation of multi-organism process	19/402	138/16524	6.56e-09	4.83e-07	4.39e-08	ENSBTAG00000009012/ENSBTAG00000015779/ENSBTAG00000014628/ENSBTAG00000014707/ENSBTAG00000007881/ENSBTAG00000030913/ENSBTAG00000052306/ENSBTAG00000046580/ENSBTAG00000008703/ENSBTAG00000053807/ENSBTAG00000016061/ENSBTAG00000019018/ENSBTAG00000039861/ENSBTAG00000037527/ENSBTAG00000014762/ENSBTAG00000014113/ENSBTAG00000037800/ENSBTAG00000019015/ENSBTAG00000017367	19
GO:0002443	GO:0002443	leukocyte mediated immunity	26/402	270/16524	1.08e-08	7.82e-07	7.12e-08	ENSBTAG00000037533/ENSBTAG00000010057/ENSBTAG00000008612/ENSBTAG00000000671/ENSBTAG00000003366/ENSBTAG00000048048/ENSBTAG00000048268/ENSBTAG00000048423/ENSBTAG00000000277/ENSBTAG00000046161/ENSBTAG00000018294/ENSBTAG00000014546/ENSBTAG00000007450/ENSBTAG00000004741/ENSBTAG00000006864/ENSBTAG00000046813/ENSBTAG00000009137/ENSBTAG00000024950/ENSBTAG00000054702/ENSBTAG00000053635/ENSBTAG00000048135/…	26
GO:0099024	GO:0099024	plasma membrane invagination	14/402	70/16524	1.13e-08	8.04e-07	7.32e-08	ENSBTAG00000012206/ENSBTAG00000046813/ENSBTAG00000048048/ENSBTAG00000048268/ENSBTAG00000048423/ENSBTAG00000002006/ENSBTAG00000053635/ENSBTAG00000054702/ENSBTAG00000048135/ENSBTAG00000046161/ENSBTAG00000046076/ENSBTAG00000051010/ENSBTAG00000050088/ENSBTAG00000011990	14
GO:0016064	GO:0016064	immunoglobulin mediated immune response	17/402	112/16524	1.22e-08	8.36e-07	7.61e-08	ENSBTAG00000037533/ENSBTAG00000007450/ENSBTAG00000008612/ENSBTAG00000006864/ENSBTAG00000046813/ENSBTAG00000000671/ENSBTAG00000048048/ENSBTAG00000048268/ENSBTAG00000048423/ENSBTAG00000053635/ENSBTAG00000054702/ENSBTAG00000048135/ENSBTAG00000047680/ENSBTAG00000046161/ENSBTAG00000046076/ENSBTAG00000051010/ENSBTAG00000050088	17
GO:0019724	GO:0019724	B cell mediated immunity	17/402	112/16524	1.22e-08	8.36e-07	7.61e-08	ENSBTAG00000037533/ENSBTAG00000007450/ENSBTAG00000008612/ENSBTAG00000006864/ENSBTAG00000046813/ENSBTAG00000000671/ENSBTAG00000048048/ENSBTAG00000048268/ENSBTAG00000048423/ENSBTAG00000053635/ENSBTAG00000054702/ENSBTAG00000048135/ENSBTAG00000047680/ENSBTAG00000046161/ENSBTAG00000046076/ENSBTAG00000051010/ENSBTAG00000050088	17
GO:0002764	GO:0002764	immune response-regulating signaling pathway	27/402	292/16524	1.23e-08	8.36e-07	7.61e-08	ENSBTAG00000012774/ENSBTAG00000022039/ENSBTAG00000048048/ENSBTAG00000000477/ENSBTAG00000048268/ENSBTAG00000048423/ENSBTAG00000020096/ENSBTAG00000000377/ENSBTAG00000046580/ENSBTAG00000046161/ENSBTAG00000018397/ENSBTAG00000019741/ENSBTAG00000008142/ENSBTAG00000046813/ENSBTAG00000047107/ENSBTAG00000054702/ENSBTAG00000053635/ENSBTAG00000048135/ENSBTAG00000047680/ENSBTAG00000046076/ENSBTAG00000016061/…	27
GO:0002757	GO:0002757	immune response-activating signal transduction	26/402	282/16524	2.58e-08	1.72e-06	1.56e-07	ENSBTAG00000012774/ENSBTAG00000022039/ENSBTAG00000048048/ENSBTAG00000000477/ENSBTAG00000048268/ENSBTAG00000048423/ENSBTAG00000000377/ENSBTAG00000046580/ENSBTAG00000046161/ENSBTAG00000018397/ENSBTAG00000019741/ENSBTAG00000008142/ENSBTAG00000046813/ENSBTAG00000047107/ENSBTAG00000054702/ENSBTAG00000053635/ENSBTAG00000048135/ENSBTAG00000047680/ENSBTAG00000046076/ENSBTAG00000016061/ENSBTAG00000051010/…	26
GO:0010324	GO:0010324	membrane invagination	14/402	75/16524	2.7e-08	1.77e-06	1.61e-07	ENSBTAG00000012206/ENSBTAG00000046813/ENSBTAG00000048048/ENSBTAG00000048268/ENSBTAG00000048423/ENSBTAG00000002006/ENSBTAG00000053635/ENSBTAG00000054702/ENSBTAG00000048135/ENSBTAG00000046161/ENSBTAG00000046076/ENSBTAG00000051010/ENSBTAG00000050088/ENSBTAG00000011990	14
GO:0006911	GO:0006911	phagocytosis, engulfment	13/402	63/16524	3.09e-08	2e-06	1.82e-07	ENSBTAG00000046813/ENSBTAG00000048048/ENSBTAG00000048268/ENSBTAG00000048423/ENSBTAG00000002006/ENSBTAG00000053635/ENSBTAG00000054702/ENSBTAG00000048135/ENSBTAG00000046161/ENSBTAG00000046076/ENSBTAG00000051010/ENSBTAG00000050088/ENSBTAG00000011990	13
GO:0002449	GO:0002449	lymphocyte mediated immunity	22/402	210/16524	4.4e-08	2.76e-06	2.51e-07	ENSBTAG00000037533/ENSBTAG00000010057/ENSBTAG00000007450/ENSBTAG00000008612/ENSBTAG00000004741/ENSBTAG00000006864/ENSBTAG00000046813/ENSBTAG00000000671/ENSBTAG00000009137/ENSBTAG00000048048/ENSBTAG00000048268/ENSBTAG00000048423/ENSBTAG00000000277/ENSBTAG00000053635/ENSBTAG00000054702/ENSBTAG00000048135/ENSBTAG00000047680/ENSBTAG00000046161/ENSBTAG00000046076/ENSBTAG00000016061/ENSBTAG00000051010/…	22
GO:0002250	GO:0002250	adaptive immune response	28/402	335/16524	5.25e-08	3.24e-06	2.95e-07	ENSBTAG00000037533/ENSBTAG00000011563/ENSBTAG00000008612/ENSBTAG00000000671/ENSBTAG00000048048/ENSBTAG00000048268/ENSBTAG00000048423/ENSBTAG00000000277/ENSBTAG00000000377/ENSBTAG00000046161/ENSBTAG00000018015/ENSBTAG00000018531/ENSBTAG00000014546/ENSBTAG00000007450/ENSBTAG00000004741/ENSBTAG00000023635/ENSBTAG00000006864/ENSBTAG00000046813/ENSBTAG00000054702/ENSBTAG00000053635/ENSBTAG00000048135/…	28
GO:0050865	GO:0050865	regulation of cell activation	33/402	451/16524	6.11e-08	3.72e-06	3.39e-07	ENSBTAG00000011563/ENSBTAG00000017846/ENSBTAG00000000095/ENSBTAG00000020755/ENSBTAG00000000671/ENSBTAG00000003166/ENSBTAG00000048048/ENSBTAG00000048268/ENSBTAG00000048423/ENSBTAG00000000277/ENSBTAG00000046266/ENSBTAG00000005828/ENSBTAG00000046161/ENSBTAG00000018015/ENSBTAG00000018397/ENSBTAG00000013187/ENSBTAG00000014546/ENSBTAG00000038337/ENSBTAG00000014824/ENSBTAG00000004741/ENSBTAG00000046813/…	33
GO:0001819	GO:0001819	positive regulation of cytokine production	28/402	343/16524	8.53e-08	5.12e-06	4.67e-07	ENSBTAG00000012774/ENSBTAG00000020453/ENSBTAG00000003366/ENSBTAG00000000477/ENSBTAG00000000277/ENSBTAG00000046580/ENSBTAG00000015060/ENSBTAG00000018015/ENSBTAG00000018397/ENSBTAG00000019741/ENSBTAG00000014546/ENSBTAG00000008142/ENSBTAG00000014628/ENSBTAG00000007490/ENSBTAG00000004741/ENSBTAG00000023635/ENSBTAG00000014707/ENSBTAG00000006685/ENSBTAG00000002006/ENSBTAG00000047680/ENSBTAG00000006801/…	28
GO:0031347	GO:0031347	regulation of defense response	33/402	458/16524	8.72e-08	5.17e-06	4.7e-07	ENSBTAG00000012774/ENSBTAG00000016656/ENSBTAG00000020538/ENSBTAG00000010874/ENSBTAG00000020319/ENSBTAG00000007881/ENSBTAG00000000477/ENSBTAG00000046580/ENSBTAG00000018294/ENSBTAG00000018015/ENSBTAG00000014546/ENSBTAG00000008142/ENSBTAG00000004380/ENSBTAG00000012406/ENSBTAG00000009933/ENSBTAG00000004741/ENSBTAG00000020884/ENSBTAG00000014707/ENSBTAG00000009137/ENSBTAG00000006685/ENSBTAG00000047107/…	33
GO:0002694	GO:0002694	regulation of leukocyte activation	31/402	419/16524	1.33e-07	7.68e-06	6.99e-07	ENSBTAG00000011563/ENSBTAG00000000095/ENSBTAG00000000671/ENSBTAG00000003166/ENSBTAG00000048048/ENSBTAG00000048268/ENSBTAG00000048423/ENSBTAG00000000277/ENSBTAG00000046266/ENSBTAG00000005828/ENSBTAG00000046161/ENSBTAG00000018015/ENSBTAG00000018397/ENSBTAG00000013187/ENSBTAG00000014546/ENSBTAG00000038337/ENSBTAG00000014824/ENSBTAG00000004741/ENSBTAG00000046813/ENSBTAG00000006685/ENSBTAG00000002006/…	31
GO:0051249	GO:0051249	regulation of lymphocyte activation	28/402	354/16524	1.62e-07	9.21e-06	8.39e-07	ENSBTAG00000011563/ENSBTAG00000000095/ENSBTAG00000000671/ENSBTAG00000003166/ENSBTAG00000048048/ENSBTAG00000048268/ENSBTAG00000048423/ENSBTAG00000000277/ENSBTAG00000046266/ENSBTAG00000005828/ENSBTAG00000046161/ENSBTAG00000018015/ENSBTAG00000018397/ENSBTAG00000013187/ENSBTAG00000014546/ENSBTAG00000038337/ENSBTAG00000014824/ENSBTAG00000004741/ENSBTAG00000046813/ENSBTAG00000006685/ENSBTAG00000054702/…	28
GO:0050853	GO:0050853	B cell receptor signaling pathway	12/402	60/16524	1.77e-07	9.91e-06	9.03e-07	ENSBTAG00000048048/ENSBTAG00000048268/ENSBTAG00000048423/ENSBTAG00000053635/ENSBTAG00000054702/ENSBTAG00000000377/ENSBTAG00000048135/ENSBTAG00000046161/ENSBTAG00000046076/ENSBTAG00000051010/ENSBTAG00000050088/ENSBTAG00000046813	12
GO:0034340	GO:0034340	response to type I interferon	11/402	48/16524	1.82e-07	1.01e-05	9.17e-07	ENSBTAG00000030913/ENSBTAG00000004380/ENSBTAG00000007519/ENSBTAG00000052306/ENSBTAG00000047680/ENSBTAG00000014628/ENSBTAG00000012406/ENSBTAG00000019018/ENSBTAG00000014707/ENSBTAG00000007881/ENSBTAG00000019015	11
GO:0071346	GO:0071346	cellular response to interferon-gamma	14/402	91/16524	2.88e-07	1.57e-05	1.43e-06	ENSBTAG00000010155/ENSBTAG00000012774/ENSBTAG00000016656/ENSBTAG00000014529/ENSBTAG00000038938/ENSBTAG00000004741/ENSBTAG00000048626/ENSBTAG00000049416/ENSBTAG00000001143/ENSBTAG00000021791/ENSBTAG00000017670/ENSBTAG00000015060/ENSBTAG00000038233/ENSBTAG00000014113/ENSBTAG00000037634	14
GO:0042742	GO:0042742	defense response to bacterium	24/402	278/16524	3.27e-07	1.74e-05	1.59e-06	ENSBTAG00000047816/ENSBTAG00000048048/ENSBTAG00000000477/ENSBTAG00000048268/ENSBTAG00000048423/ENSBTAG00000046161/ENSBTAG00000037634/ENSBTAG00000018531/ENSBTAG00000014529/ENSBTAG00000014628/ENSBTAG00000038938/ENSBTAG00000009812/ENSBTAG00000004741/ENSBTAG00000014707/ENSBTAG00000046813/ENSBTAG00000053635/ENSBTAG00000054702/ENSBTAG00000048135/ENSBTAG00000046076/ENSBTAG00000051010/ENSBTAG00000050088/…	24
GO:0050864	GO:0050864	regulation of B cell activation	16/402	125/16524	3.66e-07	1.93e-05	1.76e-06	ENSBTAG00000038337/ENSBTAG00000011563/ENSBTAG00000014824/ENSBTAG00000046813/ENSBTAG00000000671/ENSBTAG00000006685/ENSBTAG00000048048/ENSBTAG00000048268/ENSBTAG00000048423/ENSBTAG00000053635/ENSBTAG00000054702/ENSBTAG00000048135/ENSBTAG00000046161/ENSBTAG00000046076/ENSBTAG00000051010/ENSBTAG00000050088	16
GO:0019058	GO:0019058	viral life cycle	22/402	239/16524	3.98e-07	2.07e-05	1.88e-06	ENSBTAG00000009012/ENSBTAG00000015779/ENSBTAG00000014628/ENSBTAG00000019716/ENSBTAG00000014707/ENSBTAG00000007881/ENSBTAG00000003166/ENSBTAG00000030913/ENSBTAG00000007519/ENSBTAG00000052306/ENSBTAG00000008703/ENSBTAG00000053807/ENSBTAG00000016061/ENSBTAG00000019018/ENSBTAG00000039861/ENSBTAG00000037527/ENSBTAG00000014762/ENSBTAG00000014113/ENSBTAG00000037800/ENSBTAG00000019015/ENSBTAG00000013167/…	22
GO:0050867	GO:0050867	positive regulation of cell activation	23/402	265/16524	5.58e-07	2.87e-05	2.61e-06	ENSBTAG00000014546/ENSBTAG00000011563/ENSBTAG00000017846/ENSBTAG00000014824/ENSBTAG00000000095/ENSBTAG00000020755/ENSBTAG00000004741/ENSBTAG00000046813/ENSBTAG00000003166/ENSBTAG00000048048/ENSBTAG00000048268/ENSBTAG00000048423/ENSBTAG00000002006/ENSBTAG00000000277/ENSBTAG00000053635/ENSBTAG00000054702/ENSBTAG00000048135/ENSBTAG00000046266/ENSBTAG00000046161/ENSBTAG00000046076/ENSBTAG00000051010/…	23
GO:0071357	GO:0071357	cellular response to type I interferon	10/402	42/16524	5.86e-07	2.97e-05	2.71e-06	ENSBTAG00000004380/ENSBTAG00000007519/ENSBTAG00000052306/ENSBTAG00000047680/ENSBTAG00000014628/ENSBTAG00000012406/ENSBTAG00000019018/ENSBTAG00000014707/ENSBTAG00000007881/ENSBTAG00000019015	10
GO:0050871	GO:0050871	positive regulation of B cell activation	13/402	88/16524	1.38e-06	6.91e-05	6.3e-06	ENSBTAG00000011563/ENSBTAG00000014824/ENSBTAG00000046813/ENSBTAG00000048048/ENSBTAG00000048268/ENSBTAG00000048423/ENSBTAG00000053635/ENSBTAG00000054702/ENSBTAG00000048135/ENSBTAG00000046161/ENSBTAG00000046076/ENSBTAG00000051010/ENSBTAG00000050088	13
GO:0051251	GO:0051251	positive regulation of lymphocyte activation	20/402	222/16524	2.11e-06	0.000102143	9.41e-06	ENSBTAG00000014546/ENSBTAG00000011563/ENSBTAG00000014824/ENSBTAG00000000095/ENSBTAG00000004741/ENSBTAG00000046813/ENSBTAG00000003166/ENSBTAG00000048048/ENSBTAG00000048268/ENSBTAG00000048423/ENSBTAG00000000277/ENSBTAG00000053635/ENSBTAG00000054702/ENSBTAG00000048135/ENSBTAG00000046266/ENSBTAG00000046161/ENSBTAG00000046076/ENSBTAG00000051010/ENSBTAG00000050088/ENSBTAG00000018397	20
GO:0071621	GO:0071621	granulocyte chemotaxis	13/402	98/16524	4.38e-06	0.000200962	1.85e-05	ENSBTAG00000010155/ENSBTAG00000011961/ENSBTAG00000019716/ENSBTAG00000009812/ENSBTAG00000000283/ENSBTAG00000048626/ENSBTAG00000022039/ENSBTAG00000001725/ENSBTAG00000050726/ENSBTAG00000033669/ENSBTAG00000014113/ENSBTAG00000019741/ENSBTAG00000012640	13
GO:0002696	GO:0002696	positive regulation of leukocyte activation	21/402	256/16524	4.64e-06	0.000210532	1.94e-05	ENSBTAG00000014546/ENSBTAG00000011563/ENSBTAG00000014824/ENSBTAG00000000095/ENSBTAG00000004741/ENSBTAG00000046813/ENSBTAG00000003166/ENSBTAG00000048048/ENSBTAG00000048268/ENSBTAG00000048423/ENSBTAG00000002006/ENSBTAG00000000277/ENSBTAG00000053635/ENSBTAG00000054702/ENSBTAG00000048135/ENSBTAG00000046266/ENSBTAG00000046161/ENSBTAG00000046076/ENSBTAG00000051010/ENSBTAG00000050088/ENSBTAG00000018397	21
GO:0002768	GO:0002768	immune response-regulating cell surface receptor signaling pathway	17/402	176/16524	6.25e-06	0.000275005	2.56e-05	ENSBTAG00000022039/ENSBTAG00000046813/ENSBTAG00000048048/ENSBTAG00000048268/ENSBTAG00000048423/ENSBTAG00000053635/ENSBTAG00000054702/ENSBTAG00000048135/ENSBTAG00000000377/ENSBTAG00000020096/ENSBTAG00000046161/ENSBTAG00000046076/ENSBTAG00000051010/ENSBTAG00000050088/ENSBTAG00000018397/ENSBTAG00000052663/ENSBTAG00000019741	17
GO:0060759	GO:0060759	regulation of response to cytokine stimulus	13/402	108/16524	1.21e-05	0.000526483	4.89e-05	ENSBTAG00000008142/ENSBTAG00000004380/ENSBTAG00000017746/ENSBTAG00000016656/ENSBTAG00000012406/ENSBTAG00000000283/ENSBTAG00000014707/ENSBTAG00000006343/ENSBTAG00000003166/ENSBTAG00000021791/ENSBTAG00000007519/ENSBTAG00000047680/ENSBTAG00000003806	13
GO:0002429	GO:0002429	immune response-activating cell surface receptor signaling pathway	16/402	166/16524	1.31e-05	0.000563484	5.24e-05	ENSBTAG00000022039/ENSBTAG00000046813/ENSBTAG00000048048/ENSBTAG00000048268/ENSBTAG00000048423/ENSBTAG00000053635/ENSBTAG00000054702/ENSBTAG00000048135/ENSBTAG00000000377/ENSBTAG00000046161/ENSBTAG00000046076/ENSBTAG00000051010/ENSBTAG00000050088/ENSBTAG00000018397/ENSBTAG00000052663/ENSBTAG00000019741	16
GO:0009611	GO:0009611	response to wounding	24/402	355/16524	2.01e-05	0.000858897	7.98e-05	ENSBTAG00000014546/ENSBTAG00000017846/ENSBTAG00000011961/ENSBTAG00000012116/ENSBTAG00000020319/ENSBTAG00000008291/ENSBTAG00000007490/ENSBTAG00000020755/ENSBTAG00000016918/ENSBTAG00000007169/ENSBTAG00000003166/ENSBTAG00000040432/ENSBTAG00000002006/ENSBTAG00000001465/ENSBTAG00000005828/ENSBTAG00000001537/ENSBTAG00000013290/ENSBTAG00000005359/ENSBTAG00000004789/ENSBTAG00000000898/ENSBTAG00000004909/…	24
GO:0097530	GO:0097530	granulocyte migration	13/402	116/16524	2.51e-05	0.00105859	9.83e-05	ENSBTAG00000010155/ENSBTAG00000011961/ENSBTAG00000019716/ENSBTAG00000009812/ENSBTAG00000000283/ENSBTAG00000048626/ENSBTAG00000022039/ENSBTAG00000001725/ENSBTAG00000050726/ENSBTAG00000033669/ENSBTAG00000014113/ENSBTAG00000019741/ENSBTAG00000012640	13
GO:0033993	GO:0033993	response to lipid	28/402	465/16524	2.76e-05	0.00115491	0.000107258	ENSBTAG00000017746/ENSBTAG00000011961/ENSBTAG00000000095/ENSBTAG00000008951/ENSBTAG00000003166/ENSBTAG00000000277/ENSBTAG00000016152/ENSBTAG00000001725/ENSBTAG00000002714/ENSBTAG00000003923/ENSBTAG00000001826/ENSBTAG00000010464/ENSBTAG00000038737/ENSBTAG00000020704/ENSBTAG00000019979/ENSBTAG00000019716/ENSBTAG00000018705/ENSBTAG00000009812/ENSBTAG00000004741/ENSBTAG00000006685/ENSBTAG00000047107/…	28
GO:0001959	GO:0001959	regulation of cytokine-mediated signaling pathway	12/402	100/16524	3.06e-05	0.00125638	0.000116637	ENSBTAG00000021791/ENSBTAG00000004380/ENSBTAG00000007519/ENSBTAG00000017746/ENSBTAG00000016656/ENSBTAG00000047680/ENSBTAG00000012406/ENSBTAG00000000283/ENSBTAG00000003806/ENSBTAG00000014707/ENSBTAG00000006343/ENSBTAG00000003166	12
GO:0002237	GO:0002237	response to molecule of bacterial origin	17/402	201/16524	3.32e-05	0.00134686	0.000125013	ENSBTAG00000011961/ENSBTAG00000019979/ENSBTAG00000019716/ENSBTAG00000000095/ENSBTAG00000009812/ENSBTAG00000004741/ENSBTAG00000047107/ENSBTAG00000006685/ENSBTAG00000003166/ENSBTAG00000000277/ENSBTAG00000006608/ENSBTAG00000001725/ENSBTAG00000001826/ENSBTAG00000010681/ENSBTAG00000012640/ENSBTAG00000051972/ENSBTAG00000014046	17
GO:0042060	GO:0042060	wound healing	21/402	294/16524	3.53e-05	0.0014217	0.000131936	ENSBTAG00000014546/ENSBTAG00000017846/ENSBTAG00000011961/ENSBTAG00000012116/ENSBTAG00000020319/ENSBTAG00000008291/ENSBTAG00000020755/ENSBTAG00000016918/ENSBTAG00000007169/ENSBTAG00000003166/ENSBTAG00000040432/ENSBTAG00000002006/ENSBTAG00000001465/ENSBTAG00000005828/ENSBTAG00000001537/ENSBTAG00000013290/ENSBTAG00000004789/ENSBTAG00000000898/ENSBTAG00000004909/ENSBTAG00000011990/ENSBTAG00000012265	21
GO:0032496	GO:0032496	response to lipopolysaccharide	16/402	183/16524	4.13e-05	0.00164369	0.000152482	ENSBTAG00000011961/ENSBTAG00000019979/ENSBTAG00000019716/ENSBTAG00000000095/ENSBTAG00000009812/ENSBTAG00000004741/ENSBTAG00000047107/ENSBTAG00000003166/ENSBTAG00000000277/ENSBTAG00000006608/ENSBTAG00000001725/ENSBTAG00000001826/ENSBTAG00000010681/ENSBTAG00000012640/ENSBTAG00000051972/ENSBTAG00000014046	16
GO:0097529	GO:0097529	myeloid leukocyte migration	15/402	162/16524	4.16e-05	0.00164369	0.000152482	ENSBTAG00000010155/ENSBTAG00000011961/ENSBTAG00000019716/ENSBTAG00000014824/ENSBTAG00000009812/ENSBTAG00000000283/ENSBTAG00000048626/ENSBTAG00000022039/ENSBTAG00000006256/ENSBTAG00000001725/ENSBTAG00000050726/ENSBTAG00000033669/ENSBTAG00000014113/ENSBTAG00000019741/ENSBTAG00000012640	15
GO:0001525	GO:0001525	angiogenesis	24/402	376/16524	4.94e-05	0.00193281	0.000179273	ENSBTAG00000006052/ENSBTAG00000015779/ENSBTAG00000013843/ENSBTAG00000006130/ENSBTAG00000013953/ENSBTAG00000020704/ENSBTAG00000020319/ENSBTAG00000019716/ENSBTAG00000004741/ENSBTAG00000008448/ENSBTAG00000022489/ENSBTAG00000004221/ENSBTAG00000002006/ENSBTAG00000000277/ENSBTAG00000005359/ENSBTAG00000005734/ENSBTAG00000001725/ENSBTAG00000015044/ENSBTAG00000018223/ENSBTAG00000001814/ENSBTAG00000003806/…	24
GO:0002683	GO:0002683	negative regulation of immune system process	23/402	352/16524	5.23e-05	0.00202847	0.000188082	ENSBTAG00000012774/ENSBTAG00000004380/ENSBTAG00000016656/ENSBTAG00000000095/ENSBTAG00000003396/ENSBTAG00000004741/ENSBTAG00000014707/ENSBTAG00000008448/ENSBTAG00000000671/ENSBTAG00000002278/ENSBTAG00000006685/ENSBTAG00000003166/ENSBTAG00000007519/ENSBTAG00000002006/ENSBTAG00000005828/ENSBTAG00000046580/ENSBTAG00000005359/ENSBTAG00000006846/ENSBTAG00000013187/ENSBTAG00000010681/ENSBTAG00000011990/…	23
GO:0071222	GO:0071222	cellular response to lipopolysaccharide	13/402	125/16524	5.28e-05	0.00202847	0.000188082	ENSBTAG00000011961/ENSBTAG00000019979/ENSBTAG00000019716/ENSBTAG00000000095/ENSBTAG00000009812/ENSBTAG00000004741/ENSBTAG00000047107/ENSBTAG00000003166/ENSBTAG00000000277/ENSBTAG00000001725/ENSBTAG00000001826/ENSBTAG00000010681/ENSBTAG00000014046	13
GO:0050900	GO:0050900	leukocyte migration	20/402	280/16524	5.69e-05	0.00216678	0.000200873	ENSBTAG00000010155/ENSBTAG00000017846/ENSBTAG00000011961/ENSBTAG00000020319/ENSBTAG00000019716/ENSBTAG00000014824/ENSBTAG00000009812/ENSBTAG00000000283/ENSBTAG00000020755/ENSBTAG00000048626/ENSBTAG00000022039/ENSBTAG00000006256/ENSBTAG00000001725/ENSBTAG00000050726/ENSBTAG00000033669/ENSBTAG00000003806/ENSBTAG00000014113/ENSBTAG00000052663/ENSBTAG00000019741/ENSBTAG00000012640	20
GO:0050851	GO:0050851	antigen receptor-mediated signaling pathway	14/402	150/16524	7.56e-05	0.00275714	0.000257645	ENSBTAG00000046813/ENSBTAG00000048048/ENSBTAG00000048268/ENSBTAG00000048423/ENSBTAG00000053635/ENSBTAG00000054702/ENSBTAG00000048135/ENSBTAG00000000377/ENSBTAG00000046161/ENSBTAG00000046076/ENSBTAG00000051010/ENSBTAG00000050088/ENSBTAG00000018397/ENSBTAG00000052663	14
GO:0071216	GO:0071216	cellular response to biotic stimulus	14/402	151/16524	8.1e-05	0.00290219	0.000271079	ENSBTAG00000014546/ENSBTAG00000011961/ENSBTAG00000019979/ENSBTAG00000019716/ENSBTAG00000000095/ENSBTAG00000009812/ENSBTAG00000004741/ENSBTAG00000047107/ENSBTAG00000003166/ENSBTAG00000000277/ENSBTAG00000001725/ENSBTAG00000001826/ENSBTAG00000010681/ENSBTAG00000014046	14
GO:0071219	GO:0071219	cellular response to molecule of bacterial origin	13/402	132/16524	8.98e-05	0.00316102	0.000295068	ENSBTAG00000011961/ENSBTAG00000019979/ENSBTAG00000019716/ENSBTAG00000000095/ENSBTAG00000009812/ENSBTAG00000004741/ENSBTAG00000047107/ENSBTAG00000003166/ENSBTAG00000000277/ENSBTAG00000001725/ENSBTAG00000001826/ENSBTAG00000010681/ENSBTAG00000014046	13
GO:0030593	GO:0030593	neutrophil chemotaxis	10/402	76/16524	9.04e-05	0.00316102	0.000295068	ENSBTAG00000010155/ENSBTAG00000011961/ENSBTAG00000001725/ENSBTAG00000050726/ENSBTAG00000019716/ENSBTAG00000009812/ENSBTAG00000048626/ENSBTAG00000014113/ENSBTAG00000019741/ENSBTAG00000012640	10
GO:0007596	GO:0007596	blood coagulation	13/402	134/16524	0.000103823	0.00357185	0.000333282	ENSBTAG00000017846/ENSBTAG00000011961/ENSBTAG00000012116/ENSBTAG00000008291/ENSBTAG00000020755/ENSBTAG00000007169/ENSBTAG00000003166/ENSBTAG00000002006/ENSBTAG00000001465/ENSBTAG00000005828/ENSBTAG00000000898/ENSBTAG00000004909/ENSBTAG00000012265	13
GO:0032103	GO:0032103	positive regulation of response to external stimulus	17/402	225/16524	0.000126329	0.0042103	0.000398933	ENSBTAG00000014546/ENSBTAG00000010464/ENSBTAG00000010874/ENSBTAG00000019716/ENSBTAG00000000283/ENSBTAG00000022039/ENSBTAG00000009137/ENSBTAG00000002006/ENSBTAG00000046580/ENSBTAG00000001725/ENSBTAG00000033669/ENSBTAG00000001826/ENSBTAG00000038235/ENSBTAG00000011483/ENSBTAG00000019741/ENSBTAG00000012640/ENSBTAG00000051972	17
GO:0007599	GO:0007599	hemostasis	13/402	138/16524	0.000137551	0.00449532	0.000425542	ENSBTAG00000017846/ENSBTAG00000011961/ENSBTAG00000012116/ENSBTAG00000008291/ENSBTAG00000020755/ENSBTAG00000007169/ENSBTAG00000003166/ENSBTAG00000002006/ENSBTAG00000001465/ENSBTAG00000005828/ENSBTAG00000000898/ENSBTAG00000004909/ENSBTAG00000012265	13
GO:0030595	GO:0030595	leukocyte chemotaxis	15/402	181/16524	0.000138042	0.00449532	0.000425542	ENSBTAG00000010155/ENSBTAG00000011961/ENSBTAG00000020319/ENSBTAG00000019716/ENSBTAG00000009812/ENSBTAG00000000283/ENSBTAG00000048626/ENSBTAG00000022039/ENSBTAG00000006256/ENSBTAG00000001725/ENSBTAG00000050726/ENSBTAG00000033669/ENSBTAG00000014113/ENSBTAG00000019741/ENSBTAG00000012640	15
GO:0050817	GO:0050817	coagulation	13/402	139/16524	0.000147317	0.00476102	0.00045056	ENSBTAG00000017846/ENSBTAG00000011961/ENSBTAG00000012116/ENSBTAG00000008291/ENSBTAG00000020755/ENSBTAG00000007169/ENSBTAG00000003166/ENSBTAG00000002006/ENSBTAG00000001465/ENSBTAG00000005828/ENSBTAG00000000898/ENSBTAG00000004909/ENSBTAG00000012265	13
GO:0045088	GO:0045088	regulation of innate immune response	17/402	230/16524	0.000163114	0.00519285	0.000494975	ENSBTAG00000012774/ENSBTAG00000008142/ENSBTAG00000004380/ENSBTAG00000016656/ENSBTAG00000012406/ENSBTAG00000004741/ENSBTAG00000014707/ENSBTAG00000047107/ENSBTAG00000000477/ENSBTAG00000021791/ENSBTAG00000007519/ENSBTAG00000047680/ENSBTAG00000046580/ENSBTAG00000016061/ENSBTAG00000038235/ENSBTAG00000034875/ENSBTAG00000010681	17
GO:0001818	GO:0001818	negative regulation of cytokine production	15/402	187/16524	0.00019436	0.00614179	0.000585222	ENSBTAG00000015779/ENSBTAG00000010874/ENSBTAG00000004741/ENSBTAG00000022039/ENSBTAG00000006343/ENSBTAG00000006685/ENSBTAG00000003166/ENSBTAG00000002006/ENSBTAG00000005828/ENSBTAG00000001537/ENSBTAG00000046580/ENSBTAG00000005359/ENSBTAG00000005734/ENSBTAG00000006846/ENSBTAG00000014046	15
GO:0008037	GO:0008037	cell recognition	12/402	126/16524	0.000250555	0.00785932	0.000748621	ENSBTAG00000048048/ENSBTAG00000048268/ENSBTAG00000014546/ENSBTAG00000048423/ENSBTAG00000053635/ENSBTAG00000054702/ENSBTAG00000048135/ENSBTAG00000046161/ENSBTAG00000046076/ENSBTAG00000051010/ENSBTAG00000050088/ENSBTAG00000046813	12
GO:0031349	GO:0031349	positive regulation of defense response	18/402	269/16524	0.00032198	0.00995337	0.000954685	ENSBTAG00000014546/ENSBTAG00000012774/ENSBTAG00000008142/ENSBTAG00000012406/ENSBTAG00000004741/ENSBTAG00000009137/ENSBTAG00000047107/ENSBTAG00000000477/ENSBTAG00000021791/ENSBTAG00000047680/ENSBTAG00000046580/ENSBTAG00000016061/ENSBTAG00000033669/ENSBTAG00000038235/ENSBTAG00000034875/ENSBTAG00000010681/ENSBTAG00000012640/ENSBTAG00000051972	18
GO:0048514	GO:0048514	blood vessel morphogenesis	25/402	459/16524	0.000368265	0.0113023	0.00108365	ENSBTAG00000006052/ENSBTAG00000013843/ENSBTAG00000006130/ENSBTAG00000020319/ENSBTAG00000000277/ENSBTAG00000001725/ENSBTAG00000015044/ENSBTAG00000003806/ENSBTAG00000001826/ENSBTAG00000014113/ENSBTAG00000019741/ENSBTAG00000015779/ENSBTAG00000013953/ENSBTAG00000020704/ENSBTAG00000019716/ENSBTAG00000004741/ENSBTAG00000008448/ENSBTAG00000022489/ENSBTAG00000004221/ENSBTAG00000002006/ENSBTAG00000025942/…	25
GO:0032640	GO:0032640	tumor necrosis factor production	10/402	92/16524	0.000392218	0.0119514	0.00114546	ENSBTAG00000014546/ENSBTAG00000008142/ENSBTAG00000002006/ENSBTAG00000006801/ENSBTAG00000010874/ENSBTAG00000014628/ENSBTAG00000004741/ENSBTAG00000038235/ENSBTAG00000003166/ENSBTAG00000014046	10
GO:0060326	GO:0060326	cell chemotaxis	18/402	277/16524	0.000451138	0.0136493	0.0013077	ENSBTAG00000010155/ENSBTAG00000010146/ENSBTAG00000011961/ENSBTAG00000020319/ENSBTAG00000019716/ENSBTAG00000009812/ENSBTAG00000000283/ENSBTAG00000048626/ENSBTAG00000022039/ENSBTAG00000006155/ENSBTAG00000006256/ENSBTAG00000002006/ENSBTAG00000001725/ENSBTAG00000050726/ENSBTAG00000033669/ENSBTAG00000014113/ENSBTAG00000019741/ENSBTAG00000012640	18
GO:0050878	GO:0050878	regulation of body fluid levels	17/402	254/16524	0.000496018	0.0147459	0.00142159	ENSBTAG00000017846/ENSBTAG00000011961/ENSBTAG00000012116/ENSBTAG00000008291/ENSBTAG00000014628/ENSBTAG00000020755/ENSBTAG00000007169/ENSBTAG00000003166/ENSBTAG00000006256/ENSBTAG00000002006/ENSBTAG00000001465/ENSBTAG00000039050/ENSBTAG00000005828/ENSBTAG00000000898/ENSBTAG00000004909/ENSBTAG00000010681/ENSBTAG00000012265	17
GO:1990266	GO:1990266	neutrophil migration	10/402	95/16524	0.00049775	0.0147459	0.00142159	ENSBTAG00000010155/ENSBTAG00000011961/ENSBTAG00000001725/ENSBTAG00000050726/ENSBTAG00000019716/ENSBTAG00000009812/ENSBTAG00000048626/ENSBTAG00000014113/ENSBTAG00000019741/ENSBTAG00000012640	10
GO:0032680	GO:0032680	regulation of tumor necrosis factor production	10/402	97/16524	0.000580268	0.0168396	0.0016215	ENSBTAG00000014546/ENSBTAG00000008142/ENSBTAG00000002006/ENSBTAG00000006801/ENSBTAG00000010874/ENSBTAG00000014628/ENSBTAG00000004741/ENSBTAG00000038235/ENSBTAG00000003166/ENSBTAG00000014046	10
GO:0071396	GO:0071396	cellular response to lipid	20/402	341/16524	0.000701287	0.0202141	0.00194568	ENSBTAG00000010464/ENSBTAG00000011961/ENSBTAG00000038737/ENSBTAG00000020704/ENSBTAG00000019979/ENSBTAG00000019716/ENSBTAG00000018705/ENSBTAG00000000095/ENSBTAG00000009812/ENSBTAG00000004741/ENSBTAG00000047107/ENSBTAG00000003166/ENSBTAG00000000277/ENSBTAG00000016152/ENSBTAG00000001725/ENSBTAG00000002714/ENSBTAG00000003923/ENSBTAG00000001826/ENSBTAG00000010681/ENSBTAG00000014046	20
GO:1903555	GO:1903555	regulation of tumor necrosis factor superfamily cytokine production	10/402	100/16524	0.000724766	0.02036	0.00198249	ENSBTAG00000014546/ENSBTAG00000008142/ENSBTAG00000002006/ENSBTAG00000006801/ENSBTAG00000010874/ENSBTAG00000014628/ENSBTAG00000004741/ENSBTAG00000038235/ENSBTAG00000003166/ENSBTAG00000014046	10
GO:0071706	GO:0071706	tumor necrosis factor superfamily cytokine production	10/402	100/16524	0.000724766	0.02036	0.00198249	ENSBTAG00000014546/ENSBTAG00000008142/ENSBTAG00000002006/ENSBTAG00000006801/ENSBTAG00000010874/ENSBTAG00000014628/ENSBTAG00000004741/ENSBTAG00000038235/ENSBTAG00000003166/ENSBTAG00000014046	10
GO:0014070	GO:0014070	response to organic cyclic compound	25/402	482/16524	0.000738843	0.0206007	0.00200687	ENSBTAG00000017746/ENSBTAG00000004038/ENSBTAG00000007881/ENSBTAG00000003366/ENSBTAG00000007169/ENSBTAG00000008951/ENSBTAG00000000277/ENSBTAG00000001465/ENSBTAG00000016152/ENSBTAG00000002714/ENSBTAG00000003923/ENSBTAG00000008142/ENSBTAG00000016208/ENSBTAG00000010464/ENSBTAG00000014600/ENSBTAG00000038737/ENSBTAG00000020704/ENSBTAG00000018705/ENSBTAG00000006685/ENSBTAG00000007519/ENSBTAG00000006608/…	25
GO:0032675	GO:0032675	regulation of interleukin-6 production	10/402	102/16524	0.000836465	0.0230217	0.00225625	ENSBTAG00000014546/ENSBTAG00000012774/ENSBTAG00000008142/ENSBTAG00000006801/ENSBTAG00000010874/ENSBTAG00000033669/ENSBTAG00000038235/ENSBTAG00000006685/ENSBTAG00000014046/ENSBTAG00000051972	10
GO:0002274	GO:0002274	myeloid leukocyte activation	12/402	146/16524	0.000877416	0.023994	0.00235039	ENSBTAG00000002006/ENSBTAG00000000277/ENSBTAG00000021240/ENSBTAG00000011467/ENSBTAG00000013290/ENSBTAG00000006801/ENSBTAG00000019716/ENSBTAG00000018294/ENSBTAG00000009812/ENSBTAG00000002096/ENSBTAG00000010681/ENSBTAG00000014046	12
GO:0042113	GO:0042113	B cell activation	16/402	245/16524	0.000985018	0.0264282	0.00260273	ENSBTAG00000038337/ENSBTAG00000011563/ENSBTAG00000014824/ENSBTAG00000046813/ENSBTAG00000000671/ENSBTAG00000006685/ENSBTAG00000048048/ENSBTAG00000048268/ENSBTAG00000048423/ENSBTAG00000053635/ENSBTAG00000054702/ENSBTAG00000048135/ENSBTAG00000046161/ENSBTAG00000046076/ENSBTAG00000051010/ENSBTAG00000050088	16
GO:0045765	GO:0045765	regulation of angiogenesis	15/402	225/16524	0.00123086	0.0324127	0.00320867	ENSBTAG00000015779/ENSBTAG00000013843/ENSBTAG00000020319/ENSBTAG00000019716/ENSBTAG00000004741/ENSBTAG00000002006/ENSBTAG00000005359/ENSBTAG00000005734/ENSBTAG00000001725/ENSBTAG00000015044/ENSBTAG00000018223/ENSBTAG00000001814/ENSBTAG00000003806/ENSBTAG00000001826/ENSBTAG00000019741	15
GO:0002831	GO:0002831	regulation of response to biotic stimulus	10/402	109/16524	0.00134266	0.0347138	0.00345375	ENSBTAG00000021791/ENSBTAG00000020538/ENSBTAG00000046580/ENSBTAG00000005734/ENSBTAG00000018015/ENSBTAG00000009933/ENSBTAG00000004741/ENSBTAG00000001826/ENSBTAG00000038235/ENSBTAG00000007881	10
GO:0032944	GO:0032944	regulation of mononuclear cell proliferation	13/402	178/16524	0.00137514	0.035231	0.00350132	ENSBTAG00000038337/ENSBTAG00000011563/ENSBTAG00000000095/ENSBTAG00000000283/ENSBTAG00000004741/ENSBTAG00000006685/ENSBTAG00000000277/ENSBTAG00000046266/ENSBTAG00000006846/ENSBTAG00000018015/ENSBTAG00000018397/ENSBTAG00000013187/ENSBTAG00000051972	13
GO:0050777	GO:0050777	negative regulation of immune response	10/402	110/16524	0.00143172	0.0363554	0.00361109	ENSBTAG00000004380/ENSBTAG00000007519/ENSBTAG00000016656/ENSBTAG00000046580/ENSBTAG00000005359/ENSBTAG00000004741/ENSBTAG00000014707/ENSBTAG00000000671/ENSBTAG00000006685/ENSBTAG00000011990	10
GO:0070663	GO:0070663	regulation of leukocyte proliferation	13/402	185/16524	0.001906	0.0464629	0.00468564	ENSBTAG00000038337/ENSBTAG00000011563/ENSBTAG00000000095/ENSBTAG00000000283/ENSBTAG00000004741/ENSBTAG00000006685/ENSBTAG00000000277/ENSBTAG00000046266/ENSBTAG00000006846/ENSBTAG00000018015/ENSBTAG00000018397/ENSBTAG00000013187/ENSBTAG00000051972	13
GO:0034612	GO:0034612	response to tumor necrosis factor	12/402	162/16524	0.00203194	0.0492514	0.00496382	ENSBTAG00000010155/ENSBTAG00000011563/ENSBTAG00000021240/ENSBTAG00000006608/ENSBTAG00000049285/ENSBTAG00000019716/ENSBTAG00000038938/ENSBTAG00000009639/ENSBTAG00000018223/ENSBTAG00000048626/ENSBTAG00000014113/ENSBTAG00000025398	12

## Sheet: Molecular_function
	ID	Description	GeneRatio	BgRatio	pvalue	p.adjust	qvalue	geneID	Count
GO:0034987	GO:0034987	immunoglobulin receptor binding	12/375	25/18058	8.93e-13	7.64e-10	5.64e-11	ENSBTAG00000048048/ENSBTAG00000048268/ENSBTAG00000048423/ENSBTAG00000053635/ENSBTAG00000054702/ENSBTAG00000048135/ENSBTAG00000046161/ENSBTAG00000046076/ENSBTAG00000051010/ENSBTAG00000050088/ENSBTAG00000046813/ENSBTAG00000018531	12
GO:0003823	GO:0003823	antigen binding	11/375	50/18058	6.33e-08	2.71e-05	2e-06	ENSBTAG00000048048/ENSBTAG00000048268/ENSBTAG00000048423/ENSBTAG00000053635/ENSBTAG00000054702/ENSBTAG00000048135/ENSBTAG00000046161/ENSBTAG00000046076/ENSBTAG00000051010/ENSBTAG00000050088/ENSBTAG00000046813	11
GO:0005539	GO:0005539	glycosaminoglycan binding	14/375	177/18058	8.42e-05	0.00932624	0.000886166	ENSBTAG00000010155/ENSBTAG00000017746/ENSBTAG00000010179/ENSBTAG00000011961/ENSBTAG00000019716/ENSBTAG00000007490/ENSBTAG00000009812/ENSBTAG00000020755/ENSBTAG00000007431/ENSBTAG00000002278/ENSBTAG00000002006/ENSBTAG00000001725/ENSBTAG00000014113/ENSBTAG00000018531	14
GO:0017171	GO:0017171	serine hydrolase activity	15/375	213/18058	0.000148779	0.014134	0.00134237	ENSBTAG00000010057/ENSBTAG00000007450/ENSBTAG00000021958/ENSBTAG00000008612/ENSBTAG00000005164/ENSBTAG00000021565/ENSBTAG00000046158/ENSBTAG00000024950/ENSBTAG00000027865/ENSBTAG00000038080/ENSBTAG00000001139/ENSBTAG00000016204/ENSBTAG00000013055/ENSBTAG00000034501/ENSBTAG00000050871	15
GO:0004896	GO:0004896	cytokine receptor activity	10/375	99/18058	0.00021375	0.0159092	0.00163159	ENSBTAG00000045808/ENSBTAG00000049808/ENSBTAG00000003781/ENSBTAG00000033669/ENSBTAG00000004741/ENSBTAG00000006078/ENSBTAG00000006155/ENSBTAG00000000273/ENSBTAG00000006343/ENSBTAG00000020242	10
GO:0005126	GO:0005126	cytokine receptor binding	17/375	289/18058	0.000366887	0.0192153	0.0020922	ENSBTAG00000010155/ENSBTAG00000011563/ENSBTAG00000011961/ENSBTAG00000019716/ENSBTAG00000009812/ENSBTAG00000000283/ENSBTAG00000004741/ENSBTAG00000048626/ENSBTAG00000006155/ENSBTAG00000020242/ENSBTAG00000000277/ENSBTAG00000046266/ENSBTAG00000005359/ENSBTAG00000001725/ENSBTAG00000018015/ENSBTAG00000003806/ENSBTAG00000014113	17
GO:0008236	GO:0008236	serine-type peptidase activity	14/375	207/18058	0.000395175	0.0192153	0.0020922	ENSBTAG00000010057/ENSBTAG00000007450/ENSBTAG00000021958/ENSBTAG00000008612/ENSBTAG00000005164/ENSBTAG00000021565/ENSBTAG00000046158/ENSBTAG00000024950/ENSBTAG00000027865/ENSBTAG00000038080/ENSBTAG00000016204/ENSBTAG00000013055/ENSBTAG00000034501/ENSBTAG00000050871	14
GO:0008201	GO:0008201	heparin binding	11/375	131/18058	0.000402998	0.0192153	0.0020922	ENSBTAG00000010155/ENSBTAG00000002006/ENSBTAG00000011961/ENSBTAG00000017746/ENSBTAG00000010179/ENSBTAG00000001725/ENSBTAG00000019716/ENSBTAG00000009812/ENSBTAG00000020755/ENSBTAG00000014113/ENSBTAG00000002278	11
GO:0030246	GO:0030246	carbohydrate binding	14/375	212/18058	0.000496898	0.0202309	0.0020922	ENSBTAG00000014546/ENSBTAG00000009012/ENSBTAG00000006130/ENSBTAG00000015739/ENSBTAG00000020755/ENSBTAG00000023635/ENSBTAG00000009733/ENSBTAG00000003598/ENSBTAG00000025101/ENSBTAG00000047147/ENSBTAG00000006846/ENSBTAG00000018223/ENSBTAG00000034875/ENSBTAG00000017895	14
GO:0004252	GO:0004252	serine-type endopeptidase activity	13/375	192/18058	0.00068375	0.026573	0.00269901	ENSBTAG00000010057/ENSBTAG00000007450/ENSBTAG00000021958/ENSBTAG00000008612/ENSBTAG00000005164/ENSBTAG00000021565/ENSBTAG00000046158/ENSBTAG00000027865/ENSBTAG00000038080/ENSBTAG00000016204/ENSBTAG00000013055/ENSBTAG00000034501/ENSBTAG00000050871	13
GO:0005125	GO:0005125	cytokine activity	14/375	227/18058	0.000936782	0.032038	0.00347472	ENSBTAG00000010155/ENSBTAG00000011961/ENSBTAG00000019716/ENSBTAG00000009812/ENSBTAG00000000283/ENSBTAG00000004741/ENSBTAG00000048626/ENSBTAG00000006685/ENSBTAG00000050786/ENSBTAG00000000277/ENSBTAG00000046266/ENSBTAG00000005359/ENSBTAG00000001725/ENSBTAG00000014113	14
GO:0032561	GO:0032561	guanyl ribonucleotide binding	20/375	411/18058	0.000990296	0.0325655	0.00347472	ENSBTAG00000012774/ENSBTAG00000016208/ENSBTAG00000008471/ENSBTAG00000018438/ENSBTAG00000047904/ENSBTAG00000014529/ENSBTAG00000038938/ENSBTAG00000027024/ENSBTAG00000049416/ENSBTAG00000001078/ENSBTAG00000003794/ENSBTAG00000001143/ENSBTAG00000030913/ENSBTAG00000022461/ENSBTAG00000017670/ENSBTAG00000024888/ENSBTAG00000002714/ENSBTAG00000015060/ENSBTAG00000038233/ENSBTAG00000034349/ENSBTAG00000037634	20
GO:0019001	GO:0019001	guanyl nucleotide binding	20/375	416/18058	0.00115611	0.0366101	0.00384302	ENSBTAG00000012774/ENSBTAG00000016208/ENSBTAG00000008471/ENSBTAG00000018438/ENSBTAG00000047904/ENSBTAG00000014529/ENSBTAG00000038938/ENSBTAG00000027024/ENSBTAG00000049416/ENSBTAG00000001078/ENSBTAG00000003794/ENSBTAG00000001143/ENSBTAG00000030913/ENSBTAG00000022461/ENSBTAG00000017670/ENSBTAG00000024888/ENSBTAG00000002714/ENSBTAG00000015060/ENSBTAG00000038233/ENSBTAG00000034349/ENSBTAG00000037634	20
GO:0004175	GO:0004175	endopeptidase activity	22/375	484/18058	0.00121781	0.0371869	0.00384573	ENSBTAG00000010057/ENSBTAG00000007450/ENSBTAG00000021958/ENSBTAG00000014824/ENSBTAG00000008612/ENSBTAG00000020884/ENSBTAG00000005164/ENSBTAG00000021565/ENSBTAG00000046158/ENSBTAG00000024950/ENSBTAG00000027865/ENSBTAG00000038080/ENSBTAG00000001125/ENSBTAG00000001735/ENSBTAG00000046263/ENSBTAG00000016661/ENSBTAG00000016204/ENSBTAG00000013055/ENSBTAG00000034501/ENSBTAG00000050871/ENSBTAG00000018784/…	22
GO:0005525	GO:0005525	GTP binding	19/375	393/18058	0.00148606	0.0438133	0.00444774	ENSBTAG00000012774/ENSBTAG00000016208/ENSBTAG00000008471/ENSBTAG00000018438/ENSBTAG00000047904/ENSBTAG00000014529/ENSBTAG00000038938/ENSBTAG00000027024/ENSBTAG00000049416/ENSBTAG00000001078/ENSBTAG00000003794/ENSBTAG00000001143/ENSBTAG00000030913/ENSBTAG00000022461/ENSBTAG00000017670/ENSBTAG00000002714/ENSBTAG00000015060/ENSBTAG00000038233/ENSBTAG00000034349/ENSBTAG00000037634	19
GO:0032550	GO:0032550	purine ribonucleoside binding	19/375	395/18058	0.00157433	0.0446728	0.00444774	ENSBTAG00000012774/ENSBTAG00000016208/ENSBTAG00000008471/ENSBTAG00000018438/ENSBTAG00000047904/ENSBTAG00000014529/ENSBTAG00000038938/ENSBTAG00000027024/ENSBTAG00000049416/ENSBTAG00000001078/ENSBTAG00000003794/ENSBTAG00000001143/ENSBTAG00000030913/ENSBTAG00000022461/ENSBTAG00000017670/ENSBTAG00000002714/ENSBTAG00000015060/ENSBTAG00000038233/ENSBTAG00000034349/ENSBTAG00000037634	19
GO:0001883	GO:0001883	purine nucleoside binding	19/375	396/18058	0.00161972	0.0446728	0.00444774	ENSBTAG00000012774/ENSBTAG00000016208/ENSBTAG00000008471/ENSBTAG00000018438/ENSBTAG00000047904/ENSBTAG00000014529/ENSBTAG00000038938/ENSBTAG00000027024/ENSBTAG00000049416/ENSBTAG00000001078/ENSBTAG00000003794/ENSBTAG00000001143/ENSBTAG00000030913/ENSBTAG00000022461/ENSBTAG00000017670/ENSBTAG00000002714/ENSBTAG00000015060/ENSBTAG00000038233/ENSBTAG00000034349/ENSBTAG00000037634	19
GO:0032549	GO:0032549	ribonucleoside binding	19/375	399/18058	0.00174863	0.0467213	0.00460167	ENSBTAG00000012774/ENSBTAG00000016208/ENSBTAG00000008471/ENSBTAG00000018438/ENSBTAG00000047904/ENSBTAG00000014529/ENSBTAG00000038938/ENSBTAG00000027024/ENSBTAG00000049416/ENSBTAG00000001078/ENSBTAG00000003794/ENSBTAG00000001143/ENSBTAG00000030913/ENSBTAG00000022461/ENSBTAG00000017670/ENSBTAG00000002714/ENSBTAG00000015060/ENSBTAG00000038233/ENSBTAG00000034349/ENSBTAG00000037634	19
GO:0001882	GO:0001882	nucleoside binding	19/375	401/18058	0.00184998	0.0474525	0.00467363	ENSBTAG00000012774/ENSBTAG00000016208/ENSBTAG00000008471/ENSBTAG00000018438/ENSBTAG00000047904/ENSBTAG00000014529/ENSBTAG00000038938/ENSBTAG00000027024/ENSBTAG00000049416/ENSBTAG00000001078/ENSBTAG00000003794/ENSBTAG00000001143/ENSBTAG00000030913/ENSBTAG00000022461/ENSBTAG00000017670/ENSBTAG00000002714/ENSBTAG00000015060/ENSBTAG00000038233/ENSBTAG00000034349/ENSBTAG00000037634	19

## Sheet: Cellular Component
	ID	Description	GeneRatio	BgRatio	pvalue	p.adjust	qvalue	geneID	Count
GO:0042571	GO:0042571	immunoglobulin complex, circulating	13/428	22/20380	3.23e-15	3.95e-13	6.3e-14	ENSBTAG00000046813/ENSBTAG00000048048/ENSBTAG00000048268/ENSBTAG00000048423/ENSBTAG00000053635/ENSBTAG00000054702/ENSBTAG00000048135/ENSBTAG00000046161/ENSBTAG00000046076/ENSBTAG00000051010/ENSBTAG00000019798/ENSBTAG00000050088/ENSBTAG00000018531	13
GO:0019814	GO:0019814	immunoglobulin complex	13/428	26/20380	4.55e-14	4.45e-12	7.08e-13	ENSBTAG00000046813/ENSBTAG00000048048/ENSBTAG00000048268/ENSBTAG00000048423/ENSBTAG00000053635/ENSBTAG00000054702/ENSBTAG00000048135/ENSBTAG00000046161/ENSBTAG00000046076/ENSBTAG00000051010/ENSBTAG00000019798/ENSBTAG00000050088/ENSBTAG00000018531	13
GO:0009897	GO:0009897	external side of plasma membrane	28/428	345/20380	4.97e-09	2.7e-07	4.3e-08	ENSBTAG00000006130/ENSBTAG00000017969/ENSBTAG00000000095/ENSBTAG00000020755/ENSBTAG00000006155/ENSBTAG00000007169/ENSBTAG00000000273/ENSBTAG00000048048/ENSBTAG00000048268/ENSBTAG00000048423/ENSBTAG00000020096/ENSBTAG00000046161/ENSBTAG00000001725/ENSBTAG00000018397/ENSBTAG00000010166/ENSBTAG00000049808/ENSBTAG00000004741/ENSBTAG00000046813/ENSBTAG00000020242/ENSBTAG00000024950/ENSBTAG00000002006/…	28
GO:0043235	GO:0043235	receptor complex	20/428	359/20380	0.000223943	0.00995526	0.00158581	ENSBTAG00000013843/ENSBTAG00000013755/ENSBTAG00000010146/ENSBTAG00000020704/ENSBTAG00000011833/ENSBTAG00000005092/ENSBTAG00000049808/ENSBTAG00000005850/ENSBTAG00000004741/ENSBTAG00000000273/ENSBTAG00000043971/ENSBTAG00000020242/ENSBTAG00000003166/ENSBTAG00000005828/ENSBTAG00000003923/ENSBTAG00000019798/ENSBTAG00000017981/ENSBTAG00000001814/ENSBTAG00000051410/ENSBTAG00000010681	20
GO:0031012	GO:0031012	extracellular matrix	16/428	287/20380	0.00113685	0.0427629	0.00681188	ENSBTAG00000009012/ENSBTAG00000016208/ENSBTAG00000010179/ENSBTAG00000019517/ENSBTAG00000003061/ENSBTAG00000010899/ENSBTAG00000014824/ENSBTAG00000002278/ENSBTAG00000003432/ENSBTAG00000008951/ENSBTAG00000002006/ENSBTAG00000013191/ENSBTAG00000005359/ENSBTAG00000001139/ENSBTAG00000046263/ENSBTAG00000012265	16
