# Supplementary material for: Whole blood transcriptome analysis in dairy calves experimentally challenged with bovine herpesvirus 1 (BoHV-1) and comparison to a bovine respiratory syncytial virus (BRSV) challenge
Source: Front Genet. 2023 Feb 17;14:1092877. doi: 10.3389/fgene.2023.1092877 (PMC9981960; doi:10.3389/fgene.2023.1092877)
Supplement: Supplementary file 1 [file DataSheet1.zip › Supplementary materials/Supplementary Table S4.xls]

## Sheet: Sheet0
Whole blood transcriptomic analysis in dairy calves experimentally challenged with BoHV-1 and comparison to a Bovine Respiratory Syncytial Virus (BRSV) challenge
Supplementary table 4: Canonical pathways identified in the IPA from the BoHV-1 challenge.
© 2000-2022 QIAGEN. All rights reserved.
Ingenuity Canonical Pathways	-log(B-H p-value)	Ratio	z-score	Molecules
Role of Hypercytokinemia/hyperchemokinemia in the Pathogenesis of Influenza	10.6	0.198	3.638	CXCL10,CXCL8,DDX58,EIF2AK2,IFIT2,IFIT3,IL10,IL12B,IL18,IRF7,ISG15,ISG20,MX1,OAS1,OAS2,RSAD2,STAT2
Role of Pattern Recognition Receptors in Recognition of Bacteria and Viruses	8.45	0.122	2.121	C3AR1,CLEC6A,CLEC7A,CXCL8,DDX58,EIF2AK2,IFIH1,IL10,IL12B,IL18,IRF7,NOD1,OAS1,OAS2,PTX3,TGFB2,TLR5,TNFSF13B,TNFSF9
Interferon Signaling	4.91	0.222	2.828	IFI6,IFIT1,IFIT3,IFITM3,ISG15,MX1,OAS1,STAT2
Activation of IRF by Cytosolic Pattern Recognition Receptors	4.91	0.154	1.265	ADAR,DDX58,DHX58,IFIH1,IFIT2,IL10,IRF7,ISG15,STAT2,ZBP1
Granulocyte Adhesion and Diapedesis	2.8	0.0688	#NUM!	CCL8,CD99,CLDN3,CXCL10,CXCL5,CXCL8,GNAI1,IL18,IL1R2,MMP14,PPBP,SDC3,SELP
Complement System	2.67	0.162	0.447	C1R,C2,C3AR1,C4A/C4B,CFB,CFI
Role of Macrophages, Fibroblasts and Endothelial Cells in Rheumatoid Arthritis	2.63	0.0521	#NUM!	CEBPB,CREB5,CSF1,CXCL8,FCGR3A/FCGR3B,FZD2,GNAO1,IGHG1,IL10,IL17RC,IL18,IL1R2,PLCD3,PRSS2,ROR2,TLR5,TNFSF13B
Role of IL-17A in Psoriasis	2.48	0.286	2	CXCL5,CXCL8,IL17RC,S100A8
Atherosclerosis Signaling	2.48	0.0763	#NUM!	ALOX15,ALOX5,CLU,CMA1,COL5A3,CSF1,CXCL8,IL18,S100A8,SELP
Leukotriene Biosynthesis	2.43	0.267	#NUM!	ALOX5,ALOX5AP,GGT5,LTC4S
Pyroptosis Signaling Pathway	2.24	0.086	2.828	CASP4,GBP1,GBP2,GBP4,GBP5,GZMA,IL18,TLR5
Endocannabinoid Cancer Inhibition Pathway	2.24	0.069	0	ADCY3,ADCY8,CASP4,CDH1,CDKN1A,CREB5,GNAI1,GNAO1,NUPR1,SMPD3
Th1 Pathway	2.17	0.0738	1.414	CD274,HLA-DQA1,IL10,IL12B,IL18,IL27,LGALS9,mir-21,NOTCH3
P2Y Purigenic Receptor Signaling Pathway	1.97	0.0687	1.667	ADCY3,ADCY8,CREB5,GNAI1,GNG11,P2RY1,P2RY2,P2RY6,PLCD3
Hepatic Cholestasis	1.97	0.0576	#NUM!	ADCY3,ADCY8,CXCL8,HNF4A,IL12B,IL18,IL1R2,NR1H3,TGFB2,TNFSF13B,TNFSF9
CREB Signaling in Neurons	1.82	0.0364	3.578	ADCY3,ADCY8,ADGRE1,ADRB3,C3AR1,CCRL2,CMKLR1,CREB5,F2RL2,FZD2,GHSR,GNAI1,GNAO1,GNG11,GPR84,GRIA3,P2RY1,P2RY2,P2RY6,PLCD3,TAS1R3,TGFB2
Th1 and Th2 Activation Pathway	1.8	0.0581	#NUM!	CD274,CRLF2,HLA-DQA1,IL10,IL12B,IL18,IL27,LGALS9,mir-21,NOTCH3
Cardiac Hypertrophy Signaling (Enhanced)	1.71	0.0369	1.213	ACE,ADCY3,ADCY8,CXCL8,FZD2,GNAI1,GNG11,IL12B,IL15RA,IL17RC,IL18,IL1R2,IL3RA,IL5RA,ITGB5,PDE5A,PLCD3,TGFB2,TNFSF13B,TNFSF9
Role of IL-17F in Allergic Inflammatory Airway Diseases	1.71	0.111	#NUM!	CREB5,CXCL10,CXCL5,CXCL8,IL17RC
Agranulocyte Adhesion and Diapedesis	1.7	0.0514	#NUM!	CCL8,CD99,CLDN3,CXCL10,CXCL5,CXCL8,GNAI1,IL18,MMP14,PPBP,SELP
NAD Signaling Pathway	1.7	0.0596	2.333	CEBPB,H2BC15,H2BC5,PARP10,PARP12,PARP14,PARP3,PARP9,TGFB2
Wound Healing Signaling Pathway	1.66	0.0476	1.155	CEBPB,CMA1,COL5A3,COL6A3,CXCL8,IL12B,IL18,IL1R2,LAMA5,TGFB2,TNFSF13B,TNFSF9
UVA-Induced MAPK Signaling	1.64	0.0714	#NUM!	PARP10,PARP12,PARP14,PARP3,PARP9,PLCD3,SMPD3
STAT3 Pathway	1.49	0.0593	#NUM!	CDKN1A,IL15RA,IL17RC,IL1R2,IL3RA,IL5RA,MAP3K21,TGFB2
Role of Cytokines in Mediating Communication between Immune Cells	1.49	0.0926	#NUM!	CXCL8,IL10,IL12B,IL18,IL27
IL-12 Signaling and Production in Macrophages	1.49	0.0588	#NUM!	ALOX15,CEBPB,CLU,IL10,IL12B,IL18,S100A8,TGFB2
Airway Inflammation in Asthma	1.49	0.121	#NUM!	CXCL8,IL10,IL12B,TGFB2
Thrombin Signaling	1.34	0.0472	0.378	ADCY3,ADCY8,F2RL2,GATA2,GATA6,GNAI1,GNAO1,GNG11,MYLK,PLCD3
Retinoic acid Mediated Apoptosis Signaling	1.34	0.0833	2.236	PARP10,PARP12,PARP14,PARP3,PARP9
Endocannabinoid Neuronal Synapse Pathway	1.33	0.0537	0.378	ADCY3,ADCY8,GNAI1,GNAO1,GNG11,GRIA3,MGLL,PLCD3
Airway Pathology in Chronic Obstructive Pulmonary Disease	1.33	0.0593	#NUM!	CXCL8,GZMB,IL12B,IL18,TGFB2,TNFSF13B,TNFSF9
GPCR-Mediated Nutrient Sensing in Enteroendocrine Cells	1.33	0.0593	1.89	ADCY3,ADCY8,GNAI1,GNG11,GPBAR1,PLCD3,TAS1R3
G-Protein Coupled Receptor Signaling	1.33	0.0314	2.985	ADCY3,ADCY8,ADGRE1,ADRB3,C3AR1,CARD10,CCRL2,CMKLR1,CREB5,F2RL2,FZD2,GHSR,GNAI1,GNAO1,GNG11,GPR84,MYLK,P2RY1,P2RY2,P2RY6,PDE5A,TAS1R3
Neuroprotective Role of THOP1 in Alzheimer's Disease	1.31	0.0583	1.633	ACE,C1R,CMA1,GZMA,GZMB,GZMK,PRSS2
IL-17 Signaling	1.29	0.0481	2.333	CEBPB,CXCL5,CXCL8,IL12B,IL17RC,IL18,TGFB2,TNFSF13B,TNFSF9
Gαs Signaling	1.27	0.0569	0.447	ADCY3,ADCY8,ADRB3,CREB5,GNAI1,GNAO1,GNG11
Endocannabinoid Developing Neuron Pathway	1.25	0.056	-0.378	ADCY3,ADCY8,CREB5,GNAI1,GNAO1,GNG11,MGLL
Osteoarthritis Pathway	1.17	0.0427	2.121	ACVRL1,ALPL,CASP4,CEBPB,CREB5,CXCL8,FZD2,IL1R2,ITGB5,S100A8
GABA Receptor Signaling	1.13	0.0526	#NUM!	ABAT,ADCY3,ADCY8,GNAI1,GNAO1,GNG11,UBD
Role of RIG1-like Receptors in Antiviral Innate Immunity	1.13	0.087	1	DDX58,DHX58,IFIH1,IRF7
White Adipose Tissue Browning Pathway	1.1	0.0515	0.378	ADCY3,ADCY8,ADRB3,CEBPB,CREB5,GPBAR1,MS4A2
GPCR-Mediated Integration of Enteroendocrine Signaling Exemplified by an L Cell	1.09	0.0667	0.447	ADCY3,ADCY8,ADRB3,GNAI1,PLCD3
IL-17A Signaling in Gastric Cells	1.07	0.115	#NUM!	CXCL10,CXCL8,IL17RC
TREM1 Signaling	1.06	0.0649	2.236	CXCL8,IL10,IL18,NOD1,TLR5
Toll-like Receptor Signaling	1.05	0.0641	#NUM!	EIF2AK2,IL12B,IL18,TLR5,UBD
Sperm Motility	1.01	0.0392	#NUM!	AXL,BMX,DYRK3,GNAI1,GNAO1,GNG11,MERTK,PLCD3,ROR2,ZAN
Breast Cancer Regulation by Stathmin1	1	0.0304	3.771	ADGRE1,ADRB3,ARHGEF17,C3AR1,CCRL2,CMKLR1,CREB5,F2RL2,FZD2,GHSR,GNG11,GPR84,mir-223,P2RY1,P2RY2,P2RY6,TAS1R3,TGFB2
Transcriptional Regulatory Network in Embryonic Stem Cells	0.971	0.0741	#NUM!	GATA6,H4C14,HNF4A,MEIS1
Phagosome Formation	0.967	0.0289	2.683	ADGRE1,ADRB3,C3AR1,CCRL2,CLEC7A,CMKLR1,F2RL2,FCGR3A/FCGR3B,FZD2,GHSR,GPR84,IGHG1,ITGB5,MRC2,MYLK,P2RY1,P2RY2,P2RY6,TAS1R3,TLR5
Signaling by Rho Family GTPases	0.914	0.0373	-0.816	ARHGEF17,CDH1,CDH10,GNAI1,GNAO1,GNG11,ITGB5,MAP3K21,MYLK,SEPTIN10
Sphingosine-1-phosphate Signaling	0.914	0.05	-0.816	ADCY3,ADCY8,CASP4,GNAI1,PLCD3,SMPD3
Leukocyte Extravasation Signaling	0.914	0.0415	0	ARHGAP5,BMX,CD99,CLDN3,F11R,GNAI1,MMP14,TIMP2
Colorectal Cancer Metastasis Signaling	0.914	0.0369	1.89	ADCY3,ADCY8,CDH1,FZD2,GNAI1,GNAO1,GNG11,MMP14,TGFB2,TLR5
Thio-molybdenum Cofactor Biosynthesis	0.914	1	#NUM!	MOCOS
Sorbitol Degradation I	0.914	1	#NUM!	SORD
Hepatic Fibrosis / Hepatic Stellate Cell Activation	0.914	0.0412	#NUM!	COL5A3,COL6A3,CSF1,CXCL8,IL10,IL1R2,TGFB2,TIMP2
LXR/RXR Activation	0.903	0.0488	0.816	C4A/C4B,CLU,IL18,IL1R2,NR1H3,S100A8
Adrenomedullin signaling pathway	0.873	0.0402	1.89	ADCY3,ADCY8,ADM,CEBPB,IL18,MYLK,PLCD3,RAMP3
FXR/RXR Activation	0.873	0.0476	#NUM!	C4A/C4B,CLU,FBP1,HNF4A,IL18,NR1H3
Gustation Pathway	0.839	0.0394	2.121	ADCY3,ADCY8,ORAI2,P2RX1,P2RY1,P2RY2,P2RY6,TAS1R3
IL-1 Signaling	0.827	0.0521	#NUM!	ADCY3,ADCY8,GNAI1,GNAO1,GNG11
Death Receptor Signaling	0.827	0.0521	2.236	PARP10,PARP12,PARP14,PARP3,PARP9
Ferroptosis Signaling Pathway	0.812	0.0455	-1.633	ALOX15,ALOX5,CDKN1A,H2BC15,H2BC5,STEAP3
IL-17A Signaling in Fibroblasts	0.79	0.0789	#NUM!	CEBPB,CXCL5,IL17RC
Eicosanoid Signaling	0.77	0.0588	#NUM!	ALOX15,ALOX5,ALOX5AP,LTC4S
Th2 Pathway	0.764	0.0438	2	CRLF2,HLA-DQA1,IL10,IL12B,mir-21,NOTCH3
RHOGDI Signaling	0.757	0.0372	-1	ARHGAP5,ARHGEF17,CDH1,CDH10,GNAI1,GNAO1,GNG11,ITGB5
Tumor Microenvironment Pathway	0.726	0.0391	2.646	CD274,CSF1,CXCL8,IL10,LGALS9,MMP14,TGFB2
PD-1, PD-L1 cancer immunotherapy pathway	0.714	0.0472	#NUM!	CD274,HLA-DQA1,IL12B,mir-21,TGFB2
β-alanine Degradation I	0.714	0.5	#NUM!	ABAT
α-Adrenergic Signaling	0.695	0.0463	#NUM!	ADCY3,ADCY8,GNAI1,GNAO1,GNG11
Differential Regulation of Cytokine Production in Macrophages and T Helper Cells by IL-17A and IL-17F	0.695	0.111	#NUM!	IL10,IL12B
Acute Phase Response Signaling	0.69	0.0378	#NUM!	C1R,C2,C4A/C4B,CEBPB,CFB,IL18,VWF
G Protein Signaling Mediated by Tubby	0.69	0.0682	#NUM!	GNAI1,GNAO1,GNG11
Leptin Signaling in Obesity	0.678	0.0526	#NUM!	ADCY3,ADCY8,GHSR,PLCD3
Serotonin Receptor Signaling	0.678	0.0667	#NUM!	ADCY3,ADCY8,SLC6A4
Neuroinflammation Signaling Pathway	0.672	0.0317	1.897	CREB5,CXCL10,CXCL8,HLA-DQA1,IL10,IL12B,IL18,IRF7,TGFB2,TLR5
PFKFB4 Signaling Pathway	0.666	0.0652	#NUM!	CREB5,FBP1,TGFB2
VDR/RXR Activation	0.666	0.0513	1	CDKN1A,CEBPB,CXCL10,TGFB2
Protein Kinase A Signaling	0.666	0.0295	0	ADCY3,ADCY8,CREB5,DUSP15,GNAI1,GNG11,KDELR3,MYLK,PDE5A,PLCD3,PTPRO,TGFB2
Bladder Cancer Signaling	0.642	0.0431	#NUM!	CDH1,CDKN1A,CXCL8,MMP14,THBS1
Apelin Muscle Signaling Pathway	0.642	0.0625	#NUM!	GNAI1,GNAO1,GNG11
Relaxin Signaling	0.642	0.0387	#NUM!	ADCY3,ADCY8,GNAI1,GNAO1,GNG11,PDE5A
Uracil Degradation II (Reductive)	0.638	0.333	#NUM!	UPB1
Ascorbate Recycling (Cytosolic)	0.638	0.333	#NUM!	GSTO1
Thymine Degradation	0.638	0.333	#NUM!	UPB1
4-aminobutyrate Degradation I	0.638	0.333	#NUM!	ABAT
PI3K/AKT Signaling	0.635	0.0352	#NUM!	CDKN1A,IL15RA,IL17RC,IL1R2,IL3RA,IL5RA,ITGB5
Hepatic Fibrosis Signaling Pathway	0.635	0.0286	1.897	CEBPB,COL5A3,CREB5,CXCL8,FZD2,GNAI1,IL18,IL1R2,ITGB5,mir-21,MYLK,TGFB2
AMPK Signaling	0.631	0.0331	-1	ADRB3,CDKN1A,CREB5,GNAI1,GNAO1,GNG11,HNF4A,ORAI2
Coronavirus Pathogenesis Pathway	0.616	0.0345	-1.134	ACE,CXCL8,DDX58,IRF7,OAS1,OAS2,STAT2
IL-15 Production	0.616	0.0407	2.236	AXL,BMX,DYRK3,MERTK,ROR2
Differential Regulation of Cytokine Production in Intestinal Epithelial Cells by IL-17A and IL-17F	0.616	0.087	#NUM!	IL10,IL12B
Vitamin-C Transport	0.616	0.087	#NUM!	AKR1C4,GSTO1
RAR Activation	0.616	0.0343	#NUM!	ADCY3,ADCY8,AKR1C4,IL3RA,PML,SORBS3,TGFB2
HMGB1 Signaling	0.578	0.0359	1	CXCL8,IL12B,IL18,TGFB2,TNFSF13B,TNFSF9
Crosstalk between Dendritic Cells and Natural Killer Cells	0.554	0.044	1	IL12B,IL15RA,IL18,IL3RA
Gluconeogenesis I	0.541	0.0769	#NUM!	ENO3,FBP1
Role of IL-17A in Arthritis	0.541	0.0526	#NUM!	CXCL5,CXCL8,IL17RC
WNT/β-catenin Signaling	0.538	0.0347	#NUM!	CDH1,FZD2,GNAO1,KREMEN2,TGFB2,UBD
Cardiac Hypertrophy Signaling	0.538	0.0308	1.89	ADCY3,ADCY8,ADRB3,GNAI1,GNAO1,GNG11,PLCD3,TGFB2
MSP-RON Signaling Pathway	0.535	0.0517	#NUM!	CSF1,IL12B,IL3RA
Glycolysis I	0.532	0.0741	#NUM!	ENO3,FBP1
Erythropoietin Signaling Pathway	0.52	0.0339	-1.633	CXCL8,IL12B,IL18,TGFB2,TNFSF13B,TNFSF9
Role of PKR in Interferon Induction and Antiviral Response	0.52	0.0368	2.236	DDX58,EIF2AK2,IFIH1,IL18,STAT2
Cardiac β-adrenergic Signaling	0.52	0.0337	#NUM!	ADCY3,ADCY8,GNAI1,GNAO1,GNG11,PDE5A
Arsenate Detoxification I (Glutaredoxin)	0.52	0.2	#NUM!	GSTO1
Tetrapyrrole Biosynthesis II	0.52	0.2	#NUM!	ALAS2
Glutamate Degradation III (via 4-aminobutyrate)	0.52	0.2	#NUM!	ABAT
p53 Signaling	0.517	0.0408	#NUM!	CDKN1A,DRAM1,PML,THBS1
Role of Osteoblasts, Osteoclasts and Chondrocytes in Rheumatoid Arthritis	0.514	0.0312	#NUM!	ALPL,CSF1,FZD2,IL10,IL18,IL1R2,MMP14
Gαi Signaling	0.504	0.0357	0	ADCY3,ADCY8,GNAI1,GNAO1,GNG11
Axonal Guidance Signaling	0.504	0.0256	#NUM!	ACE,ADAM11,ADAMDEC1,FZD2,GNAI1,GNAO1,GNG11,ITGB5,MMP14,PLCD3,PLXNB3,PLXND1,SLIT3
Apelin Endothelial Signaling Pathway	0.5	0.0355	-1	ADCY3,ADCY8,GNAI1,GNAO1,GNG11
WNT/Ca+ pathway	0.488	0.0469	#NUM!	CREB5,FZD2,PLCD3
cAMP-mediated signaling	0.466	0.03	-1.134	ADCY3,ADCY8,ADRB3,CREB5,GNAI1,GNAO1,PDE5A
Pulmonary Fibrosis Idiopathic Signaling Pathway	0.465	0.0276	2.333	AXL,CDH1,COL5A3,COL6A3,FZD2,MMP14,NOTCH3,TGFB2,THBS1
Endothelin-1 Signaling	0.446	0.0312	0	ADCY3,ADCY8,CASP4,GNAI1,GNAO1,PLCD3
Cellular Effects of Sildenafil (Viagra)	0.446	0.0336	#NUM!	ADCY3,ADCY8,MYLK,PDE5A,PLCD3
Corticotropin Releasing Hormone Signaling	0.446	0.0336	-1.342	ADCY3,ADCY8,CREB5,GNAI1,GNAO1
PPARα/RXRα Activation	0.432	0.0308	0.447	ADCY3,ADCY8,IL1R2,ITGB5,PLCD3,TGFB2
Gap Junction Signaling	0.413	0.0303	#NUM!	ADCY3,ADCY8,GJA10,GNAI1,GRIA3,PLCD3
Pulmonary Healing Signaling Pathway	0.413	0.0302	0.816	CDH1,FZD2,MMP14,NOTCH3,TGFB2,THBS1
IL-10 Signaling	0.413	0.0417	#NUM!	IL10,IL18,IL1R2
Melatonin Signaling	0.413	0.0417	#NUM!	GNAI1,GNAO1,PLCD3
Ephrin B Signaling	0.413	0.0417	#NUM!	GNAI1,GNAO1,GNG11
Epithelial Adherens Junction Signaling	0.405	0.0318	-0.447	ARHGEF17,CDH1,MAGI1,NOTCH3,TGFB2
Necroptosis Signaling Pathway	0.405	0.0318	2.236	AXL,EIF2AK2,MERTK,STAT2,ZBP1
Sphingomyelin Metabolism	0.4	0.125	#NUM!	SMPD3
Molecular Mechanisms of Cancer	0.383	0.0246	#NUM!	ADCY3,ADCY8,ARHGEF17,CDH1,CDKN1A,FZD2,GNAI1,GNAO1,GNG11,ITGB5,TGFB2
MSP-RON Signaling In Macrophages Pathway	0.383	0.0342	0	CREB5,HLA-DQA1,IL10,IL12B
p38 MAPK Signaling	0.379	0.0339	0	CREB5,IL18,IL1R2,TGFB2
Inhibition of Matrix Metalloproteases	0.379	0.0513	#NUM!	MMP14,TIMP2
Role of MAPK Signaling in Inhibiting the Pathogenesis of Influenza	0.379	0.039	#NUM!	CXCL10,CXCL8,EIF2AK2
Pathogenesis of Multiple Sclerosis	0.379	0.111	#NUM!	CXCL10
Heme Biosynthesis II	0.379	0.111	#NUM!	ALAS2
Salvage Pathways of Pyrimidine Deoxyribonucleotides	0.379	0.111	#NUM!	APOBEC3A
Human Embryonic Stem Cell Pluripotency	0.365	0.0301	#NUM!	FZD2,GNAI1,GNAO1,GNG11,TGFB2
CXCR4 Signaling	0.347	0.0296	0	ADCY3,ADCY8,GNAI1,GNAO1,GNG11
Ketolysis	0.347	0.1	#NUM!	BDH1
JAK/STAT Signaling	0.347	0.0366	#NUM!	CDKN1A,CEBPB,STAT2
Synaptogenesis Signaling Pathway	0.347	0.0255	-0.707	ADCY3,ADCY8,CDH1,CDH10,CREB5,GRIA3,STXBP6,THBS1
Systemic Lupus Erythematosus In B Cell Signaling Pathway	0.347	0.0221	2.84	CXCL8,IFIH1,IFIT2,IFIT3,IGHG1,IL10,IL12B,IL18,IRF7,ISG15,ISG20,LOC102723407,STAT2,TGFB2,TNFSF13B,TNFSF9
Circadian Rhythm Signaling	0.345	0.0263	#NUM!	ADCY3,ADCY8,CREB5,GNAI1,GNG11,GRIA3,PLCD3
B Cell Activating Factor Signaling	0.344	0.0465	#NUM!	TNFRSF17,TNFSF13B
IL-6 Signaling	0.332	0.0312	1	CEBPB,CXCL8,IL18,IL1R2
Role of NFAT in Cardiac Hypertrophy	0.332	0.027	1.633	ADCY3,ADCY8,GNAI1,GNG11,PLCD3,TGFB2
Ketogenesis	0.332	0.0909	#NUM!	BDH1
Synaptic Long Term Potentiation	0.332	0.031	1	ADCY8,CREB5,GRIA3,PLCD3
Estrogen Biosynthesis	0.331	0.0444	#NUM!	AKR1C4,CYP2J2
Coronavirus Replication Pathway	0.331	0.0444	#NUM!	ACE,IFITM3
Tight Junction Signaling	0.321	0.0281	#NUM!	CLDN3,F11R,F2RL2,MYLK,TGFB2
Role of OCT4 in Mammalian Embryonic Stem Cell Pluripotency	0.321	0.0435	#NUM!	ETS2,TDRD7
HER-2 Signaling in Breast Cancer	0.319	0.0264	0	CDKN1A,COX7A1,ETS2,ITGB5,mir-21,MS4A2
Hematopoiesis from Multipotent Stem Cells	0.319	0.0833	#NUM!	CSF1
Dopamine-DARPP32 Feedback in cAMP Signaling	0.311	0.0276	0.447	ADCY3,ADCY8,CREB5,GNAI1,PLCD3
CCR3 Signaling in Eosinophils	0.307	0.0296	#NUM!	GNAI1,GNAO1,GNG11,MYLK
nNOS Signaling in Skeletal Muscle Cells	0.307	0.0417	#NUM!	DMD,SNTA1
Apelin Adipocyte Signaling Pathway	0.301	0.033	#NUM!	ADCY3,ADCY8,GNAI1
γ-glutamyl Cycle	0.301	0.0769	#NUM!	GGT5
Melanoma Signaling	0.292	0.04	#NUM!	CDH1,CDKN1A
FAT10 Cancer Signaling Pathway	0.292	0.04	#NUM!	TGFB2,UBD
Acyl-CoA Hydrolysis	0.281	0.0714	#NUM!	HNF4A
GNRH Signaling	0.276	0.0263	-0.447	ADCY3,ADCY8,CREB5,GNAI1,GNG11
Melanocyte Development and Pigmentation Signaling	0.274	0.0312	#NUM!	ADCY3,ADCY8,CREB5
TGF-β Signaling	0.274	0.0312	#NUM!	HNF4A,IRF7,TGFB2
Regulation Of The Epithelial Mesenchymal Transition By Growth Factors Pathway	0.272	0.026	2.236	CDH1,CLDN3,TGFB2,TNFSF13B,TNFSF9
Clathrin-mediated Endocytosis Signaling	0.268	0.0259	#NUM!	CLU,DAB2,ITGB5,S100A8,UBD
Salvage Pathways of Pyrimidine Ribonucleotides	0.265	0.0306	#NUM!	APOBEC3A,CMPK2,EIF2AK2
D-myo-inositol-5-phosphate Metabolism	0.264	0.0256	2.236	ALPL,DUSP15,EPHX2,PLCD3,PTPRO
Regulation of the Epithelial-Mesenchymal Transition Pathway	0.264	0.0256	#NUM!	CDH1,CLDN3,FZD2,NOTCH3,TGFB2
Apelin Cardiomyocyte Signaling Pathway	0.264	0.0303	#NUM!	GNAI1,MYLK,PLCD3
Granzyme B Signaling	0.258	0.0625	#NUM!	GZMB
Chondroitin Sulfate Degradation (Metazoa)	0.258	0.0625	#NUM!	CEMIP
Estrogen Receptor Signaling	0.25	0.0222	-0.333	ADCY3,ADCY8,CDKN1A,CREB5,GNAI1,GNAO1,GNG11,MMP14,PLCD3
Factors Promoting Cardiogenesis in Vertebrates	0.247	0.0265	1	CREB5,FZD2,PLCD3,TGFB2
Sumoylation Pathway	0.247	0.0291	#NUM!	CDH1,ISG20,PML
Ephrin Receptor Signaling	0.247	0.0249	-1	CREB5,GNAI1,GNAO1,GNG11,ITGB5
Dermatan Sulfate Degradation (Metazoa)	0.247	0.0588	#NUM!	CEMIP
Bile Acid Biosynthesis, Neutral Pathway	0.228	0.0556	#NUM!	AKR1C4
PCP (Planar Cell Polarity) Pathway	0.226	0.0333	#NUM!	FZD2,ROR2
PPAR Signaling	0.226	0.028	#NUM!	IL18,IL1R2,NR1H3
Granzyme A Signaling	0.215	0.0526	#NUM!	GZMA
Aryl Hydrocarbon Receptor Signaling	0.215	0.0252	#NUM!	CDKN1A,GSTO1,TGFB2,TGM2
IL-8 Signaling	0.213	0.0237	#NUM!	CDH1,CXCL8,GNAI1,GNAO1,GNG11
GADD45 Signaling	0.206	0.05	#NUM!	CDKN1A
Inflammasome pathway	0.206	0.05	#NUM!	IL18
CDK5 Signaling	0.197	0.0263	#NUM!	ADCY3,ADCY8,LAMA5
Androgen Biosynthesis	0.197	0.0476	#NUM!	AKR1C4
Valine Degradation I	0.197	0.0476	#NUM!	ABAT
Fatty Acid α-oxidation	0.197	0.0476	#NUM!	BCO2
Glutamate Receptor Signaling	0.193	0.0303	#NUM!	GNG11,GRIA3
IL-17A Signaling in Airway Cells	0.186	0.0299	#NUM!	CXCL5,IL17RC
Cell Cycle: G1/S Checkpoint Regulation	0.184	0.0294	#NUM!	CDKN1A,TGFB2
Role of Lipids/Lipid Rafts in the Pathogenesis of Influenza	0.184	0.0435	#NUM!	RSAD2
Role of JAK1 and JAK3 in γc Cytokine Signaling	0.184	0.029	#NUM!	CRLF2,IL15RA
Pyrimidine Deoxyribonucleotides De Novo Biosynthesis I	0.184	0.0435	#NUM!	CMPK2
SPINK1 General Cancer Pathway	0.184	0.029	#NUM!	GZMA,PRSS2
Apelin Cardiac Fibroblast Signaling Pathway	0.184	0.0435	#NUM!	TGFB2
Opioid Signaling Pathway	0.184	0.0216	0	ADCY3,ADCY8,CREB5,GNAI1,GNAO1,GNG11
Oxytocin Signaling Pathway	0.182	0.0215	0	CREB5,CXCL8,GNAI1,GNAO1,GNG11,MYLK
Tumoricidal Function of Hepatic Natural Killer Cells	0.174	0.0417	#NUM!	GZMB
Renin-Angiotensin Signaling	0.174	0.0246	#NUM!	ACE,ADCY3,ADCY8
RHOA Signaling	0.169	0.0242	#NUM!	ARHGAP5,MYLK,SEPTIN10
Bupropion Degradation	0.169	0.04	#NUM!	CYP2J2
D-myo-inositol (1,4,5,6)-Tetrakisphosphate Biosynthesis	0.169	0.0223	2	ALPL,DUSP15,EPHX2,PTPRO
D-myo-inositol (3,4,5,6)-tetrakisphosphate Biosynthesis	0.169	0.0223	2	ALPL,DUSP15,EPHX2,PTPRO
Hypoxia Signaling in the Cardiovascular System	0.169	0.027	#NUM!	CREB5,UBE2L6
Role of JAK1, JAK2 and TYK2 in Interferon Signaling	0.169	0.0385	#NUM!	STAT2
Estrogen-mediated S-phase Entry	0.169	0.0385	#NUM!	CDKN1A
D-myo-inositol (1,4,5)-Trisphosphate Biosynthesis	0.169	0.0385	#NUM!	PLCD3
Superpathway of Inositol Phosphate Compounds	0.169	0.0214	2.236	ALPL,DUSP15,EPHX2,PLCD3,PTPRO
Apelin Liver Signaling Pathway	0.169	0.0385	#NUM!	COL5A3
Caveolar-mediated Endocytosis Signaling	0.169	0.0267	#NUM!	DYRK3,ITGB5
GP6 Signaling Pathway	0.169	0.0236	#NUM!	COL5A3,COL6A3,LAMA5
Macropinocytosis Signaling	0.164	0.0263	#NUM!	CSF1,ITGB5
G Beta Gamma Signaling	0.164	0.0233	#NUM!	GNAI1,GNAO1,GNG11
Antiproliferative Role of Somatostatin Receptor 2	0.163	0.026	#NUM!	CDKN1A,GNG11
fMLP Signaling in Neutrophils	0.163	0.0229	#NUM!	GNAI1,GNAO1,GNG11
Senescence Pathway	0.163	0.0202	2.449	CDKN1A,CEBPB,CXCL8,ETS2,PML,TGFB2
HGF Signaling	0.163	0.0227	#NUM!	CDKN1A,ETS2,ITGB5
p70S6K Signaling	0.163	0.0227	#NUM!	F2RL2,GNAI1,PLCD3
Glucocorticoid Receptor Signaling	0.163	0.0189	#NUM!	CDKN1A,CXCL8,FBP1,HLA-DQA1,IL10,IL15RA,IL17RC,IL1R2,IL3RA,IL5RA,TGFB2
Thyroid Cancer Signaling	0.163	0.0253	#NUM!	CDH1,CXCL8
Estrogen-Dependent Breast Cancer Signaling	0.163	0.0253	#NUM!	AKR1C4,CREB5
Dopamine Receptor Signaling	0.163	0.0253	#NUM!	ADCY3,ADCY8
Gα12/13 Signaling	0.162	0.0226	#NUM!	CDH1,CDH10,F2RL2
Methylglyoxal Degradation III	0.162	0.0345	#NUM!	AKR1C4
FLT3 Signaling in Hematopoietic Progenitor Cells	0.162	0.025	#NUM!	CREB5,STAT2
3-phosphoinositide Degradation	0.154	0.0209	2	ALPL,DUSP15,EPHX2,PTPRO
MSP-RON Signaling In Cancer Cells Pathway	0.145	0.0217	#NUM!	CREB5,ETS2,IL3RA
Cyclins and Cell Cycle Regulation	0.145	0.0238	#NUM!	CDKN1A,TGFB2
Iron homeostasis signaling pathway	0.145	0.0216	#NUM!	ALAS2,SLC40A1,STEAP3
Synaptic Long Term Depression	0.145	0.0205	0	GNAI1,GNAO1,GRIA3,PLCD3
LPS/IL-1 Mediated Inhibition of RXR Function	0.138	0.0197	#NUM!	CYP2J2,GSTO1,IL18,IL1R2,NR1H3
Natural Killer Cell Signaling	0.135	0.0201	0	COL5A3,FCGR3A/FCGR3B,IL12B,IL18
Regulation Of The Epithelial Mesenchymal Transition In Development Pathway	0.135	0.023	#NUM!	CDH1,FZD2
PI3K Signaling in B Lymphocytes	0.135	0.021	#NUM!	CARD10,PLCD3,PLEKHA4
4-1BB Signaling in T Lymphocytes	0.131	0.0294	#NUM!	TNFSF9
Inhibition of Angiogenesis by TSP1	0.131	0.0294	#NUM!	THBS1
Coagulation System	0.127	0.0286	#NUM!	VWF
DNA Methylation and Transcriptional Repression Signaling	0.127	0.0286	#NUM!	H4C14
Pyrimidine Ribonucleotides Interconversion	0.127	0.0286	#NUM!	CMPK2
3-phosphoinositide Biosynthesis	0.126	0.0195	2	ALPL,DUSP15,EPHX2,PTPRO
Dilated Cardiomyopathy Signaling Pathway	0.126	0.0203	#NUM!	ADCY3,ADCY8,DMD
Sertoli Cell-Sertoli Cell Junction Signaling	0.126	0.0194	#NUM!	CDH1,CLDN3,F11R,ITGB5
HIF1α Signaling	0.123	0.0192	2	ADM,CDKN1A,MMP14,TGFB2
PTEN Signaling	0.123	0.02	#NUM!	CDKN1A,ITGB5,MAGI1
Pyrimidine Ribonucleotides De Novo Biosynthesis	0.122	0.027	#NUM!	CMPK2
Glutathione-mediated Detoxification	0.122	0.027	#NUM!	GSTO1
Insulin Secretion Signaling Pathway	0.119	0.0185	0.447	ADCY3,ADCY8,CREB5,PLCD3,STAT2
Docosahexaenoic Acid (DHA) Signaling	0.119	0.0263	#NUM!	ALOX15
Notch Signaling	0.119	0.0263	#NUM!	NOTCH3
Autophagy	0.116	0.0188	0	CREB5,DRAM1,RAB7B,TGFB2
Antigen Presentation Pathway	0.115	0.0256	#NUM!	HLA-DQA1
ATM Signaling	0.114	0.0206	#NUM!	CDKN1A,CREB5
Acetone Degradation I (to Methylglyoxal)	0.11	0.025	#NUM!	CYP2J2
eNOS Signaling	0.105	0.0189	#NUM!	ADCY3,ADCY8,AQP9
Neuropathic Pain Signaling In Dorsal Horn Neurons	0.105	0.0198	#NUM!	GRIA3,PLCD3
Huntington's Disease Signaling	0.105	0.0178	#NUM!	CASP4,CREB5,GNG11,TGM2,UBD
April Mediated Signaling	0.105	0.0238	#NUM!	TNFRSF17
Intrinsic Prothrombin Activation Pathway	0.105	0.0238	#NUM!	COL5A3
Retinoate Biosynthesis I	0.105	0.0238	#NUM!	AKR1C4
HOTAIR Regulatory Pathway	0.102	0.0184	#NUM!	CDH1,CDKN1A,MMP14
Oncostatin M Signaling	0.102	0.0233	#NUM!	CHI3L1
Neurovascular Coupling Signaling Pathway	0.101	0.0178	2	GRIA3,ORAI2,P2RX1,P2RY1
Mouse Embryonic Stem Cell Pluripotency	0.101	0.0192	#NUM!	FZD2,ID1
B Cell Development	0.0996	0.0227	#NUM!	HLA-DQA1
Dendritic Cell Maturation	0.098	0.0169	0.632	COL5A3,CREB5,FCGR3A/FCGR3B,HLA-DQA1,IGHG1,IL10,IL12B,IL18,PLCD3,STAT2
Chronic Myeloid Leukemia Signaling	0.0964	0.0187	#NUM!	CDKN1A,TGFB2
Telomerase Signaling	0.0964	0.0187	#NUM!	CDKN1A,ETS2
Androgen Signaling	0.0964	0.0178	#NUM!	GNAI1,GNAO1,GNG11
tRNA Splicing	0.0964	0.0217	#NUM!	PDE5A
IL-23 Signaling Pathway	0.0964	0.0217	#NUM!	IL12B
Gαq Signaling	0.0953	0.0176	#NUM!	GNAI1,GNAO1,GNG11
Glioblastoma Multiforme Signaling	0.0937	0.0175	#NUM!	CDKN1A,FZD2,PLCD3
Prostate Cancer Signaling	0.0862	0.0179	#NUM!	CDKN1A,CREB5
Antioxidant Action of Vitamin C	0.0862	0.0179	#NUM!	GSTO1,PLCD3
MYC Mediated Apoptosis Signaling	0.0825	0.02	#NUM!	ADRB3
Cell Cycle: G2/M DNA Damage Checkpoint Regulation	0.0825	0.02	#NUM!	CDKN1A
UVC-Induced MAPK Signaling	0.0794	0.0196	#NUM!	SMPD3
Regulation of Actin-based Motility by Rho	0.0794	0.0172	#NUM!	ITGB5,MYLK
Role of Tissue Factor in Cancer	0.0794	0.0172	#NUM!	CSF1,CXCL8
PAK Signaling	0.0752	0.0169	#NUM!	ITGB5,MYLK
NGF Signaling	0.0752	0.0169	#NUM!	CREB5,SMPD3
Nitric Oxide Signaling in the Cardiovascular System	0.0737	0.0168	#NUM!	ADRB3,PDE5A
Primary Immunodeficiency Signaling	0.067	0.0179	#NUM!	IGHG1
Cell Cycle Control of Chromosomal Replication	0.067	0.0179	#NUM!	ORC1
Oxidative Ethanol Degradation III	0.067	0.0179	#NUM!	CYP2J2
FAT10 Signaling Pathway	0.067	0.0179	#NUM!	UBD
Role of CHK Proteins in Cell Cycle Checkpoint Control	0.0655	0.0175	#NUM!	CDKN1A
Triacylglycerol Degradation	0.0655	0.0175	#NUM!	MGLL
Polyamine Regulation in Colon Cancer	0.064	0.0172	#NUM!	ALOX15
Nicotine Degradation III	0.064	0.0172	#NUM!	CYP2J2
Neuregulin Signaling	0	0.00855	#NUM!	ITGB5
Amyotrophic Lateral Sclerosis Signaling	0	0.0087	#NUM!	GRIA3
Fc Epsilon RI Signaling	0	0.00847	#NUM!	MS4A2
Actin Cytoskeleton Signaling	0	0.00816	#NUM!	ITGB5,MYLK
NRF2-mediated Oxidative Stress Response	0	0.0127	#NUM!	CYP2J2,EPHX1,GSTO1
Mitochondrial Dysfunction	0	0.00585	#NUM!	COX7A1
Ceramide Signaling	0	0.0111	#NUM!	SMPD3
PXR/RXR Activation	0	0.0154	#NUM!	HNF4A
TR/RXR Activation	0	0.0119	#NUM!	COL6A3
Role of BRCA1 in DNA Damage Response	0	0.0125	#NUM!	CDKN1A
14-3-3-mediated Signaling	0	0.00787	#NUM!	PLCD3
Fcγ Receptor-mediated Phagocytosis in Macrophages and Monocytes	0	0.0106	#NUM!	FCGR3A/FCGR3B
Role of NFAT in Regulation of the Immune Response	0	0.0102	-0.447	FCGR3A/FCGR3B,GNAI1,GNAO1,GNG11,HLA-DQA1,MS4A2
NF-κB Activation by Viruses	0	0.0128	#NUM!	EIF2AK2
CCR5 Signaling in Macrophages	0	0.00601	#NUM!	GNAI1,GNAO1,GNG11
Calcium-induced T Lymphocyte Apoptosis	0	0.00217	#NUM!	HLA-DQA1
Cytotoxic T Lymphocyte-mediated Apoptosis of Target Cells	0	0.00235	#NUM!	GZMB
IL-3 Signaling	0	0.0127	#NUM!	IL3RA
Thrombopoietin Signaling	0	0.0159	#NUM!	MPL
T Helper Cell Differentiation	0	0.00849	#NUM!	HLA-DQA1,IL10,IL12B,IL18
CD28 Signaling in T Helper Cells	0	0.00193	#NUM!	HLA-DQA1
IL-15 Signaling	0	0.0114	1	CXCL8,GZMB,IGHG1,IL15RA,IL5RA,LOC102723407
Virus Entry via Endocytic Pathways	0	0.00962	#NUM!	ITGB5
Agrin Interactions at Neuromuscular Junction	0	0.0143	#NUM!	AGRN
ICOS-ICOSL Signaling in T Helper Cells	0	0.00394	#NUM!	HLA-DQA1,PLEKHA4
Maturity Onset Diabetes of Young (MODY) Signaling	0	0.0128	#NUM!	HNF4A
Cholecystokinin/Gastrin-mediated Signaling	0	0.0084	#NUM!	IL18
Germ Cell-Sertoli Cell Junction Signaling	0	0.0117	#NUM!	CDH1,TGFB2
Aldosterone Signaling in Epithelial Cells	0	0.0061	#NUM!	PLCD3
Role of NANOG in Mammalian Embryonic Stem Cell Pluripotency	0	0.0167	#NUM!	FZD2,GATA6
Prolactin Signaling	0	0.0116	#NUM!	CEBPB
Renal Cell Carcinoma Signaling	0	0.0125	#NUM!	UBD
Type I Diabetes Mellitus Signaling	0	0.00589	#NUM!	GZMB,HLA-DQA1,IL12B
Endometrial Cancer Signaling	0	0.0167	#NUM!	CDH1
Basal Cell Carcinoma Signaling	0	0.0139	#NUM!	FZD2
Allograft Rejection Signaling	0	0.00826	#NUM!	GZMB,HLA-DQA1,IGHG1,IL10
Glioma Signaling	0	0.00806	#NUM!	CDKN1A
Autoimmune Thyroid Disease Signaling	0	0.00881	#NUM!	GZMB,HLA-DQA1,IGHG1,IL10
Acute Myeloid Leukemia Signaling	0	0.011	#NUM!	PML
Graft-versus-Host Disease Signaling	0	0.00673	#NUM!	GZMB,HLA-DQA1,IL18
Type II Diabetes Mellitus Signaling	0	0.0131	#NUM!	CEBPB,SMPD3
Production of Nitric Oxide and Reactive Oxygen Species in Macrophages	0	0.0105	#NUM!	CLU,S100A8
ERK5 Signaling	0	0.0139	#NUM!	CREB5
Pancreatic Adenocarcinoma Signaling	0	0.0159	#NUM!	CDKN1A,TGFB2
Communication between Innate and Adaptive Immune Cells	0	0.0108	#NUM!	CXCL10,CXCL8,IGHG1,IL10,IL12B,IL18,LOC102723407,TLR5,TNFRSF17,TNFSF13B
Systemic Lupus Erythematosus Signaling	0	0.00804	#NUM!	FCGR3A/FCGR3B,IGHG1,IL10,IL18,TNFSF13B
CDC42 Signaling	0	0.00522	#NUM!	HLA-DQA1,ITGB5,MYLK
ILK Signaling	0	0.0152	#NUM!	CDH1,CREB5,ITGB5
FAK Signaling	0	0.00855	#NUM!	ITGB5
EIF2 Signaling	0	0.00446	#NUM!	EIF2AK2
Hereditary Breast Cancer Signaling	0	0.0141	#NUM!	CDKN1A,UBD
RAC Signaling	0	0.00725	#NUM!	ITGB5
Phospholipase C Signaling	0	0.0133	-0.816	ADCY3,ADCY8,ARHGEF17,CREB5,GNG11,IGHG1,ITGB5,PLCD3,TGM2
Ovarian Cancer Signaling	0	0.00633	#NUM!	FZD2
Altered T Cell and B Cell Signaling in Rheumatoid Arthritis	0	0.0163	#NUM!	CSF1,HLA-DQA1,IL10,IL12B,IL18,TLR5,TNFRSF17,TNFSF13B
Regulation of eIF4 and p70S6K Signaling	0	0.00559	#NUM!	ITGB5
Glioma Invasiveness Signaling	0	0.0137	#NUM!	TIMP2
Regulation of IL-2 Expression in Activated and Anergic T Lymphocytes	0	0.00217	#NUM!	TGFB2
Role of WNT/GSK-3β Signaling in the Pathogenesis of Influenza	0	0.0128	#NUM!	FZD2
NUR77 Signaling in T Lymphocytes	0	0.00195	#NUM!	HLA-DQA1
PKCθ Signaling in T Lymphocytes	0	0.00179	#NUM!	HLA-DQA1
Role of MAPK Signaling in the Pathogenesis of Influenza	0	0.0122	#NUM!	CXCL10
Role of PI3K/AKT Signaling in the Pathogenesis of Influenza	0	0.0152	#NUM!	GNAI1
Antiproliferative Role of TOB in T Cell Signaling	0	0.00235	#NUM!	TGFB2
OX40 Signaling Pathway	0	0.00209	#NUM!	HLA-DQA1
Actin Nucleation by ARP-WASP Complex	0	0.0108	#NUM!	ITGB5
Paxillin Signaling	0	0.00926	#NUM!	ITGB5
Hematopoiesis from Pluripotent Stem Cells	0	0.0113	#NUM!	CSF1,CXCL8,IGHG1,IL10,IL12B
Melatonin Degradation I	0	0.0161	#NUM!	CYP2J2
Pyridoxal 5'-phosphate Salvage Pathway	0	0.0152	#NUM!	EIF2AK2
Phospholipases	0	0.0149	#NUM!	PLCD3
Nicotine Degradation II	0	0.0152	#NUM!	CYP2J2
Superpathway of Melatonin Degradation	0	0.0149	#NUM!	CYP2J2
Stearate Biosynthesis I (Animals)	0	0.0159	#NUM!	HNF4A
PEDF Signaling	0	0.0119	#NUM!	ARHGAP22
Regulation of Cellular Mechanics by Calpain Protease	0	0.0112	#NUM!	ITGB5
Remodeling of Epithelial Adherens Junctions	0	0.0147	#NUM!	CDH1
TEC Kinase Signaling	0	0.0121	#NUM!	BMX,GNAI1,GNAO1,GNG11,ITGB5,MS4A2,STAT2
Oxidative Phosphorylation	0	0.00901	#NUM!	COX7A1
Adipogenesis pathway	0	0.0148	#NUM!	CEBPB,FZD2
HIPPO signaling	0	0.0118	#NUM!	DLG5
Unfolded protein response	0	0.0111	#NUM!	CEBPB
ERK/MAPK Signaling	0	0.014	#NUM!	CREB5,ETS2,ITGB5
SAPK/JNK Signaling	0	0.00199	#NUM!	GNG11
Protein Ubiquitination Pathway	0	0.0109	#NUM!	UBD,UBE2L6,USP18
FGF Signaling	0	0.0119	#NUM!	CREB5
Xenobiotic Metabolism Signaling	0	0.00345	#NUM!	GSTO1
IL-4 Signaling	0	0.0108	#NUM!	HLA-DQA1
B Cell Receptor Signaling	0	0.00636	#NUM!	CARD10,CREB5,IGHG1,LOC102723407
Chemokine Signaling	0	0.0125	#NUM!	GNAI1
Neurotrophin/TRK Signaling	0	0.0132	#NUM!	CREB5
Integrin Signaling	0	0.0141	#NUM!	ARHGAP5,ITGB5,MYLK
NF-κB Signaling	0	0.0123	1.134	CARD10,EIF2AK2,IL18,IL1R2,TLR5,TNFRSF17,TNFSF13B
T Cell Receptor Signaling	0	0.00163	#NUM!	HLA-DQA1
PDGF Signaling	0	0.0116	#NUM!	EIF2AK2
Phagosome Maturation	0	0.0126	#NUM!	CTSZ,RAB7B
IL-7 Signaling Pathway	0	0.0128	#NUM!	IGHG1
Sirtuin Signaling Pathway	0	0.0103	#NUM!	CDH1,CXCL8,NR1H3
Th17 Activation Pathway	0	0.00413	#NUM!	IL10,IL12B
SPINK1 Pancreatic Cancer Pathway	0	0.0167	#NUM!	PRSS2
NER (Nucleotide Excision Repair, Enhanced Pathway)	0	0.00971	#NUM!	H4C14
BAG2 Signaling Pathway	0	0.0119	#NUM!	CDKN1A
T Cell Exhaustion Signaling Pathway	0	0.0124	0.816	CD274,GZMB,HLA-DQA1,IL10,IL12B,LGALS9,STAT2
Systemic Lupus Erythematosus In T Cell Signaling Pathway	0	0.00939	0	CASP4,CREB5,GNAI1,HLA-DQA1,IL10,IL12B
Inhibition of ARE-Mediated mRNA Degradation Pathway	0	0.0124	#NUM!	TNFSF13B,TNFSF9
BEX2 Signaling Pathway	0	0.0123	#NUM!	CDKN1A
Xenobiotic Metabolism General Signaling Pathway	0	0.014	#NUM!	GSTO1,NR1H3
Xenobiotic Metabolism AHR Signaling Pathway	0	0.0115	#NUM!	GSTO1
Xenobiotic Metabolism CAR Signaling Pathway	0	0.00526	#NUM!	GSTO1
Xenobiotic Metabolism PXR Signaling Pathway	0	0.00518	#NUM!	GSTO1
Semaphorin Neuronal Repulsive Signaling Pathway	0	0.0132	#NUM!	ITGB5,PLXND1
Calcium Signaling	0	0.0139	#NUM!	CREB5,GRIA3,TRPC5
