# Supplementary material for: Whole blood transcriptome analysis in dairy calves experimentally challenged with bovine herpesvirus 1 (BoHV-1) and comparison to a bovine respiratory syncytial virus (BRSV) challenge
Source: Front Genet. 2023 Feb 17;14:1092877. doi: 10.3389/fgene.2023.1092877 (PMC9981960; doi:10.3389/fgene.2023.1092877)
Supplement: Supplementary file 1 [file DataSheet1.zip › Supplementary materials/Supplementary Table S5.xls]

## Sheet: Sheet0
Whole blood transcriptomic analysis in dairy calves experimentally challenged with BoHV-1 and comparison to a Bovine Respiratory Syncytial Virus (BRSV) challenge
Supplementary table 5: Upstream regulators identified in the IPA from the BoHV-1 challenge
© 2000-2022 QIAGEN. All rights reserved.
Upstream Regulator	Expr Log Ratio	Molecule Type	Predicted Activation State	Activation z-score	Flags	p-value of overlap	Target Molecules in Dataset	Mechanistic Network
lipopolysaccharide		chemical drug	Activated	8.159	bias	5.97e-44	ACE,ADAR,ADGRE1,ADM,ALOX15,ALOX5,ALOX5AP,APOBEC3A,ARVCF,AXL,BPI,C1R,C3AR1,CALHM6,CASP4,CCL8,CCRL2,CD274,CD300LF,CDH1,CDKN1A,CEBPB,CEMIP,CFB,CHI3L1,CLEC5A,CLEC7A,CMPK2,COL5A3,COX7A1,CREG1,CRLF2,CSF1,CXCL10,CXCL5,CXCL8,DCSTAMP,DDX58,DHX58,DNASE1L3,DRAM1,DTX3L,DYRK3,EIF2AK2,EPHX2,EPSTI1,ETS2,F2RL2,FBLN2,FCGR3A/FCGR3B,GAS1,GATA2,GBP1,GBP2,GBP4,GBP5,GPR84,GZMA,GZMB,HERC5,HLA-DQA1,HNF4A,HPGD,IFI27,IFI4…	208 (17)
NONO		transcription regulator	Activated	6.496	bias	6.75e-43	CALHM6,CCL8,CMPK2,CXCL10,DDX58,EIF2AK2,EPSTI1,GBP1,GBP4,GBP5,HERC5,HERC6,IFI27,IFI44,IFI44L,IFI6,IFIH1,IFIT1,IFIT2,IFIT3,IFIT5,ISG15,ISG20,LY6E,MX1,MX2,NUPR1,OAS1,OAS2,PARP14,PARP9,PML,PNPT1,RNF213,RSAD2,RTP4,SIGLEC1,STAT2,TNFSF13B,TRANK1,UBE2L6,USP18,XAF1
Interferon alpha		group	Activated	6.032	bias	8.06e-40	ADAR,APOBEC3A,AXL,C3AR1,CD274,CDH1,CDKN1A,COX7A1,CXCL10,CXCL5,CXCL8,DDX58,DHX58,EIF2AK2,EPSTI1,GBP1,GBP2,GBP5,GZMB,HERC5,HERC6,IFI27,IFI44,IFI44L,IFI6,IFIH1,IFIT1,IFIT2,IFIT3,IFITM3,IL10,IL12B,IL15RA,IL27,IRF7,ISG15,ISG20,LGALS9,MERTK,mir-21,MX1,MX2,NFE2L3,NKG7,OAS1,OAS2,PARP10,PARP12,PARP14,PARP9,PML,PNPT1,RNF213,RSAD2,RTP4,SIGLEC1,SLC6A4,STAT2,TDRD7,TNFSF13B,TRANK1,UBA7,UBE2L6,USP18,ZBP1	123 (14)
IFNG		cytokine	Activated	6.931		4.67e-38	ACE,ADM,AGRN,ALOX15,ALOX5AP,ALPL,AQP9,BATF2,C15orf48,C1R,C2,C4A/C4B,CALHM6,CASP4,CCL8,CCRL2,CD274,CDH1,CDKN1A,CEBPB,CFB,CLEC10A,CLEC5A,CLEC7A,CMPK2,CSF1,CTSZ,CXCL10,CXCL5,CXCL8,DDX58,DNASE1L3,DTX3L,EIF2AK2,ELN,ESM1,ETS2,F11R,FBP1,FCGR3A/FCGR3B,FZD2,GBP1,GBP2,GBP4,GBP5,GGT5,GNAO1,GNG11,GZMB,HERC6,HLA-DQA1,ID1,IFI27,IFI44,IFI44L,IFI6,IFIH1,IFIT1,IFIT2,IFIT3,IFIT5,IFITM3,IGHG1,IL10,IL12B,IL15RA,IL18…	183 (17)
IFNL1		cytokine	Activated	5.435	bias	1.75e-37	CMPK2,CXCL10,CXCL8,DDX58,EIF2AK2,GBP1,GBP5,HERC5,HERC6,IFI27,IFI44,IFI44L,IFI6,IFIH1,IFIT1,IFIT2,IFIT3,IFIT5,IFITM3,IL10,IL12B,ISG15,ISG20,MX1,OAS1,OAS2,PML,RSAD2,RTP4,STAT2,TDRD7,UBE2L6,USP18,XAF1	157 (16)
IRF7	1.865	transcription regulator	Activated	6.398	bias	5.17e-37	ADAR,CALHM6,CASP4,CCL8,CCRL2,CMPK2,CXCL10,DDX58,DHX58,GBP1,GBP4,GBP5,HERC5,IFI44,IFI44L,IFI6,IFIH1,IFIT1,IFIT2,IFIT3,IFITM3,IL15RA,IL27,IRF7,ISG15,ISG20,MX1,MX2,OAS1,OAS2,PARP12,PARP14,RSAD2,RTP4,S100A8,STAT2,TDRD7,TNFSF13B,UBA7,UBE2L6,USP18,XAF1,ZBP1	118 (14)
STAT1		transcription regulator	Activated	5.991	bias	3.5e-34	ALAS2,ALOX15,ALPK1,AXL,BATF2,C1R,C4A/C4B,CALHM6,CASP4,CCRL2,CD274,CDKN1A,CFB,CMPK2,CXCL10,CXCL8,DCSTAMP,EIF2AK2,EPSTI1,GBP1,GBP2,GBP4,GBP5,HERC6,HLA-DQA1,IFI27,IFI44,IFI44L,IFI6,IFIH1,IFIT1,IFIT2,IFIT3,IFITM3,IL10,IL12B,IL15RA,IL18,IRF7,ISG15,LY6E,MX1,OAS1,OAS2,PARP9,RNF213,RSAD2,RTP4,SLAMF8,STAT2,TNFSF13B,UBD,USP18,XAF1,ZBP1	179 (14)
IFNA2		cytokine	Activated	6.516	bias	9.83e-34	ADGRE1,ALOX5,C1R,CCL8,CD274,CDKN1A,CMPK2,CXCL10,DDX58,EIF2AK2,GBP1,GBP2,GBP4,HERC5,HERC6,IFI27,IFI44,IFI44L,IFI6,IFIH1,IFIT1,IFIT2,IFIT3,IFIT5,IFITM3,IL10,IRF7,ISG15,ISG20,LY6E,MX1,MX2,OAS1,OAS2,PARP12,PARP9,PML,RSAD2,TDRD7,TGM2,UBA7,UBD,UBE2L6,USP18,XAF1,ZBP1	149 (19)
IFNB1		cytokine	Activated	5.304	bias	4.65e-32	AXL,CD274,CDKN1A,CMPK2,CXCL10,CXCL8,DDX58,DHX58,EIF2AK2,FBLN2,GAS1,GBP1,GBP2,GBP4,GBP5,HERC5,IFI27,IFI6,IFIH1,IFIT1,IFIT2,IFIT3,IL10,IL12B,IL18,IL27,IRF7,ISG15,ISG20,mir-21,mir-223,MX1,NOD1,OAS1,OAS2,PARP10,PARP12,PARP14,PARP9,PML,RSAD2,STAT2,THBS1,TIMP2,UBA7,USP18,XAF1,ZBP1	140 (16)
IRGM		enzyme	Inhibited	-4.941	bias	8.41e-31	DDX58,DHX58,GBP1,GBP4,HERC5,IFI44,IFI44L,IFIH1,IFIT1,IFIT2,IFIT3,IFIT5,IFITM3,ISG15,ISG20,MX1,MX2,OAS1,OAS2,RSAD2,UBA7,UBE2L6,USP18,XAF1,ZBP1	118 (7)
poly rI:rC-RNA		biologic drug	Activated	4.743	bias	7.17e-30	ADAR,AGRN,AXL,C2,CCL8,CD274,CDH1,CEBPB,CFB,CLEC7A,CMPK2,CSF1,CXCL10,CXCL8,DDX58,DHX58,EIF2AK2,GBP1,GBP2,GBP4,GPR84,H4C14,HERC6,IFI27,IFI44,IFI44L,IFI6,IFIH1,IFIT1,IFIT2,IFIT3,IFIT5,IFITM3,IL10,IL12B,IL15RA,IL18,IL27,IRF7,ISG15,ISG20,LGALS9,LY6E,MEIS1,MERTK,mir-223,MX1,NKG7,NOTCH3,OAS1,OAS2,P2RY6,PARP14,PIGR,RSAD2,RTP4,SLC40A1,STAT2,THBS1,TLR5,TNFSF13B,TNIP3,TRANK1,USP18,XAF1,ZBP1	167 (17)
PRL		cytokine	Activated	5.209	bias	7.71e-30	ADAR,AKR1C4,CDH1,CDKN1A,CLDN3,CLU,CMPK2,CXCL10,DDX58,DHX58,DTX3L,ECM1,EIF2AK2,EPSTI1,HERC5,HERC6,ID1,IFI44,IFI44L,IFI6,IFIH1,IFIT1,IFIT3,IFIT5,IRF7,ISG15,LY6E,MMP14,MX2,NUPR1,OAS1,OAS2,PARM1,PARP10,PARP12,PARP14,PNPT1,RSAD2,STAT2,TDRD7,TIMP2,TNFSF13B,USP18,XAF1,ZCCHC2	156 (19)
IFN Beta		group	Activated	4.433	bias	1.43e-29	C3AR1,CASP4,CD274,CDKN1A,CEBPB,CMPK2,CXCL10,CXCL5,CXCL8,DDX58,DHX58,EIF2AK2,HERC5,IFI27,IFI44,IFI6,IFIH1,IFIT1,IFIT2,IFIT3,IL10,IL15RA,IL27,IRF7,ISG15,ISG20,MX1,MX2,OAS1,OAS2,PNPT1,RSAD2,STAT2,THBS1,TLR5,USP18,XAF1,ZBP1	141 (15)
IRF1		transcription regulator	Activated	4.46	bias	1.64e-29	C1R,CD274,CDKN1A,CEBPB,CFB,CMPK2,CXCL10,CXCL8,DDX58,DNASE1L3,EIF2AK2,GATA6,GBP2,IFI27,IFI44,IFI44L,IFI6,IFIH1,IFIT1,IFIT2,IFIT3,IFIT5,IFITM3,IL10,IL12B,IL18,IL27,IRF7,ISG15,MX1,OAS1,OAS2,PIGR,PML,RSAD2,STAT2,TNFSF13B,UBD,XAF1	166 (15)
PNPT1	1.08	enzyme	Inhibited	-4.163	bias	2.51e-29	AGRN,CDKN1A,CMPK2,CXCL10,CXCL8,DDX58,EIF2AK2,GBP2,GBP4,IFI44,IFIH1,IFIT3,IRF7,ISG15,OAS1,PARP12,PARP14,PARP9,RNF213,RTP4,STAT2,UBE2L6,USP18,XAF1	150 (12)
CpG ODN 2006		chemical reagent	Activated	4.397	bias	1.48e-28	CD274,CXCL10,CXCL8,DDX58,EPSTI1,GBP4,GBP5,GZMB,IFI27,IFI44,IFI44L,IFI6,IFIH1,IFIT1,IFIT2,IFIT3,IFIT5,IL10,IL12B,IL15RA,IRF7,ISG20,MAFB,MX1,MX2,OAS1,RSAD2,TLR5,TNFRSF17,TNFSF13B,USP18	142 (16)
RNY3		other	Activated	4.359	bias	4.95e-28	BATF2,CXCL10,EPSTI1,HERC5,HES4,IFI44,IFI44L,IFIT1,IFIT3,IFITM3,ISG15,LY6E,MX1,OAS1,OAS2,RSAD2,RTP4,SIGLEC1,XAF1
IRF3		transcription regulator	Activated	5.838	bias	1.12e-27	ADAR,CALHM6,CCRL2,CD274,CMPK2,CXCL10,CXCL8,DDX58,DHX58,EIF2AK2,GBP1,GBP5,IFI27,IFI44,IFI44L,IFI6,IFIH1,IFIT1,IFIT2,IFIT3,IFITM3,IL10,IL12B,IL27,IRF7,ISG15,ISG20,OAS1,OAS2,PARP12,PARP14,PML,RSAD2,STAT2,TDRD7,UBE2L6,USP18,ZBP1	125 (13)
resiquimod		chemical drug	Activated	2.426	bias	2.5e-25	ADAR,APOBEC3A,C3AR1,C4A/C4B,CASP4,CCRL2,CEBPB,CLEC7A,CREB5,CXCL10,CXCL8,DHX58,EIF2AK2,ETS2,GBP1,GPR84,HERC5,IFI44L,IFIT1,IFIT2,IFIT3,IFIT5,IFITM3,IL10,IL12B,IL18,IL27,IRF7,ISG15,ISG20,MGLL,MX1,MX2,OAS1,OAS2,PML,PTX3,SIGLEC1,STAT2,TNFSF13B,TNIP3	146 (17)
TLR3		transmembrane receptor	Activated	4.153	bias	1.12e-24	CD274,CFB,CLU,CMPK2,CXCL10,CXCL8,DDX58,DHX58,EIF2AK2,GBP2,GBP4,HERC5,ID1,IFI44,IFI44L,IFI6,IFIH1,IFIT1,IFIT2,IFIT3,IL10,IL12B,IL1R2,IL27,IRF7,ISG15,ISG20,MX1,MX2,NFE2L3,OAS1,PROCR,PTX3,RSAD2,S100A8,TNFSF13B,TSPAN33,USP18,ZNFX1	123 (14)
STAT3		transcription regulator		1.356	bias	3.61e-24	ADM,ALAS2,ALOX15,BOC,CALHM6,CASP4,CCRL2,CD274,CDH1,CDKN1A,CEBPB,CFB,CHI3L1,CMPK2,CXCL10,CXCL8,DCSTAMP,EIF2AK2,GBP2,GBP5,GZMB,HERC5,HERC6,HLA-DQA1,HNF4A,ID1,IFI27,IFI44,IFI6,IFIH1,IFIT1,IFIT2,IFIT3,IFIT5,IFITM3,IL10,IL12B,IRF7,ISG15,ISG20,MAFB,mir-21,mir-223,MX1,MX2,NOTCH3,OAS1,OAS2,PML,PROCR,RSAD2,SELP,STAT2,THBS1,UBD,USP18,VTCN1,XAF1	196 (22)
IFNAR1		transmembrane receptor	Activated	3.336	bias	1.74e-23	AXL,CD274,CMPK2,CSF1,CXCL10,EIF2AK2,GBP4,IFI44,IFI6,IFIH1,IFIT2,IFIT3,IL10,IL12B,IL18,IL27,IRF7,ISG15,mir-223,MX2,OAS1,OAS2,PARP12,RSAD2,RTP4,TGM2,THBS1,TNFSF13B,UBD,USP18,XAF1	130 (16)
Ifnar		group	Activated	4.448	bias	1.25e-22	AXL,CD274,CXCL10,DDX58,EIF2AK2,GBP2,IFIH1,IFIT2,IFIT3,IFITM3,IL10,IL12B,IRF7,ISG15,ISG20,OAS1,OAS2,PNPT1,RNF213,RSAD2,STAT2,UBE2L6,USP18,XAF1,ZBP1	164 (17)
CITED2		transcription regulator	Inhibited	-4.24	bias	4.5e-22	ADM,C15orf48,CALHM6,CD274,CLEC10A,CMPK2,CXCL10,CXCL8,DDX58,DNASE1L3,DTX3L,FCGR3A/FCGR3B,GATA6,GBP2,GBP4,GBP5,GNG11,IFI44,IFIH1,IFIT2,IFIT3,IL12B,ISG15,KIF5C,OAS1,PARP14,PARP9,RSAD2,RTP4,SLAMF8,TGM2,UBD,XAF1,ZBP1	138 (15)
MAVS		other	Activated	3.877	bias	9.32e-22	ADAR,ALPL,CMPK2,CXCL10,CXCL8,DDX58,DHX58,IFIT1,IFIT2,IFIT3,IFITM3,IL12B,IRF7,ISG15,ISG20,OAS1,OAS2,PARP12,RSAD2,STAT2,UBE2L6,USP18	112 (14)
IL1RN		cytokine	Inhibited	-5.13	bias	1.99e-21	CXCL5,CXCL8,DDX58,GBP1,HERC6,IFI27,IFI44,IFI44L,IFI6,IFIH1,IFIT3,IFIT5,IL10,IRF7,ISG20,LGALS9,MX1,MX2,OAS1,OAS2,PML,RSAD2,RTP4,SLC6A4,STAT2,UBD,USP18	182 (16)
Irgm1		other	Inhibited	-4.823	bias	3.4e-21	CXCL10,DDX58,DHX58,GBP2,GBP4,GBP5,HERC6,IFI44,IFIH1,IFIT2,IFIT3,IFITM3,IRF7,ISG15,ISG20,MX2,NUPR1,OAS1,OAS2,RSAD2,SELP,USP18,XAF1,ZBP1	150 (15)
IFNA1/IFNA13		cytokine	Activated	4.362	bias	4.25e-21	CCL8,CD274,CXCL10,DHX58,EIF2AK2,IFI27,IFI6,IFIH1,IFIT1,IFIT2,IRF7,ISG15,MX1,OAS1,OAS2,RSAD2,SIGLEC1,STAT2,UBE2L6,ZBP1	149 (18)
TNF		cytokine	Activated	4.867		4.37e-21	ACE,ADM,ADRB3,ALOX5,ALOX5AP,ANKRD55,AQP9,ARHGAP22,ARHGEF17,C15orf48,C3AR1,C4A/C4B,CASP4,CD274,CDH1,CDKN1A,CEBPB,CFB,CHI3L1,CLEC5A,CLU,CMKLR1,CSF1,CTDSPL,CTSZ,CXCL10,CXCL5,CXCL8,DCSTAMP,DDX58,DMD,EIF2AK2,ESM1,ETS2,F11R,FRMD4A,GATA2,GBP1,GBP2,GBP4,GNAI1,GP1BA,GPR84,HERC5,HNF4A,HPGD,ID1,IFI27,IFI6,IFIH1,IFIT1,IFIT3,IFIT5,IL10,IL12B,IL15RA,IL18,IL1R2,IL27,IL3RA,IRF7,ISG15,ITGB5,LGALS9,LTC4S,MAGI1,MER…	185 (17)
DUSP1		phosphatase	Inhibited	-2.231		8.93e-21	ADAR,CFB,CLEC10A,CMPK2,CXCL10,CXCL8,EIF2AK2,IFI44,IFIH1,IFIT1,IFIT2,IFIT3,IFITM3,IL10,IRF7,ISG15,ISG20,MERTK,MGLL,mir-21,MX1,PLIN2,RSAD2,RTP4,STAT2,TGFB2,UBD,USP18	181 (20)
MAPK1		kinase	Inhibited	-4.221		2.28e-20	ADAR,CDH1,CDKN1A,CFB,CXCL8,DAB2,DDX58,EIF2AK2,ENO3,GBP1,GBP2,GBP5,HERC5,IFI27,IFI44,IFI6,IFIH1,IFIT1,IFIT2,IFIT3,IFIT5,IFITM3,IL10,IRF7,ISG15,ISG20,mir-21,MX2,NKG7,NUPR1,OAS1,OAS2,ORC1,PARP12,PML,STAT2,TDRD7,TRANK1,TSKU,UBE2L6,USP18	164 (17)
IFNAR2		transmembrane receptor	Activated	2.937	bias	2.74e-20	CXCL10,DDX58,GBP4,HERC5,IFI44,IFI6,IFIH1,IL18,ISG15,MX2,OAS1,OAS2,TGM2,UBA7,UBD,UBE2L6,USP18,XAF1	165 (14)
IL4		cytokine		-0.28	bias	3.16e-20	ADGRE1,ALOX15,ALOX5,ALOX5AP,ANKRD55,C15orf48,CCL8,CD274,CD300LF,CDKN1A,CLEC10A,CLEC7A,CMPK2,COL6A3,CRLF2,CSF1,CXCL10,CXCL8,DCSTAMP,DHX58,DNASE1L3,EIF2AK2,EPHX1,F2RL2,FCGR3A/FCGR3B,GBP2,GBP5,GP5,GZMA,H2BC5,HLA-DQA1,HPGD,IFI44,IFI44L,IFIH1,IFIT1,IFIT3,IFITM3,IGHG1,IL10,IL12B,IL15RA,IL18,IL1R2,IL3RA,IL5RA,IRF7,ISG15,ISG20,JCHAIN,LTC4S,MAFB,MERTK,mir-21,MS4A2,MYOF,OAS2,PIGR,PLIN2,RAMP3,RNF213,S100A8,…	158 (16)
filgrastim		biologic drug	Inhibited	-3.4		5.19e-20	ALOX15,ALOX5,ALPL,CLEC5A,CLEC7A,CLU,CXCL10,CXCL8,DDX58,EPSTI1,ETS2,FBP1,GATA6,GBP1,GBP5,GNG11,GPR84,GZMA,GZMB,GZMK,HERC5,HPGD,IFI44,IFI6,IFIT1,IFIT2,IFIT3,IFIT5,IL10,IL1R2,IL5RA,ISG15,MERTK,MX1,NOD1,P2RY2,PARP14,PPBP,RSAD2,SORD,SULF2,TLR5,XAF1
SPI1		transcription regulator	Activated	3.14	bias	8.06e-20	ADGRE1,C3AR1,CDKN1A,CHI3L1,CMPK2,CSF1,CXCL10,DAB2,DCSTAMP,ETS2,GATA2,GPR84,IFI27,IFI44,IFI44L,IFI6,IFIT1,IFIT2,IFIT3,IFITM3,IL10,IL12B,IL18,IL1R2,IL27,IRF7,ISG15,ISG20,LY6E,mir-21,mir-223,MX1,PARP12,PML,RSAD2,USP18	181 (15)
DDX58	2.534	enzyme	Activated	3.373	bias	1.54e-19	ALPL,CASP4,CXCL10,CXCL8,DDX58,EIF2AK2,HERC5,IFI27,IFI44,IFIH1,IFIT1,IFIT2,IFIT3,IRF7,ISG15,ISG20,OAS1,RSAD2,STAT2,UBA7,USP18	123 (17)
IRF9		transcription regulator	Activated	3.094		2.51e-19	CDH1,CXCL10,CXCL8,GBP1,IFI27,IFIT1,IFIT2,IFIT3,IFITM3,IL18,IL27,IRF7,ISG15,MX1,OAS2,RTP4,STAT2,ZBP1	150 (15)
ZBTB10		other	Activated	4.318	bias	3.45e-19	CASP4,CD274,CLEC5A,CXCL10,CXCL5,DDX58,DHX58,DTX3L,GBP4,GBP5,IFIH1,IFIT1,IFIT2,IFIT3,IFITM3,IL10,IL12B,IL27,ISG15,ISG20,NOD1,OAS1,PARP9,RTP4,STAT2,XAF1,ZBP1	106 (7)
tretinoin		chemical - endogenous mammalian	Activated	4.415		6.49e-19	ADAM11,ADAR,ADGRE1,ADM,AFF2,ALOX5,ALPL,AQP9,BPI,C3AR1,CCRL2,CD274,CDH1,CDKN1A,CEBPB,COL6A3,CREG1,CXCL10,CXCL5,CXCL8,DAB2,DCSTAMP,DDX58,DHX58,DNASE1L3,EIF2AK2,ELN,EPHX1,GATA2,GATA6,GBP4,GNAO1,GZMA,HNF4A,HSF4,ID1,IFI27,IFI44,IFI44L,IFI6,IFIH1,IFIT1,IFIT2,IFIT3,IFIT5,IL10,IL12B,ISG15,JCHAIN,LGALS9,LTC4S,LY6E,MAFB,MEIS1,MERTK,mir-21,mir-223,MMP14,MSC,OAS1,OAS2,P2RY2,PARP14,PARP9,PGA5 (includes others…	196 (17)
IL1B		cytokine	Activated	5.991		9.79e-19	ACE,ACHE,ADM,ALOX15,ALPL,C1R,C2,CASP4,CCL8,CCRL2,CD274,CDH1,CDKN1A,CEBPB,CFB,CHI3L1,CMPK2,CSF1,CTSZ,CXCL10,CXCL5,CXCL8,DAB2,ELN,EPSTI1,ETS2,GBP1,GBP2,GZMB,HERC5,HNF4A,IFIT1,IFIT3,IFITM3,IL10,IL12B,IL15RA,IL18,IL1R2,IL27,IL3RA,IRF7,ISG15,ISG20,ITGB5,LGALS9,mir-21,MMP14,MX1,MYLK,NR1H3,OAS2,PIGR,PTX3,RSAD2,S100A8,SLC6A4,SMPD3,TGM2,THBS1,TIMP2,TNFSF13B,UBD,UBE2L6,USP18	184 (16)
IRF5		transcription regulator	Activated	3.814	bias	2.39e-18	CDKN1A,CMPK2,CXCL10,DDX58,DHX58,IFI44,IFIH1,IFIT1,IFIT2,IFIT3,IFITM3,IL12B,IRF7,ISG15,ISG20,OAS1,OAS2,PARP12,RSAD2,STAT2,UBE2L6	132 (17)
TRIM24		transcription regulator	Inhibited	-4.372	bias	2.64e-18	AGRN,CALHM6,CMPK2,CXCL10,DDX58,DHX58,EPSTI1,GBP2,GBP4,HERC6,IFI44,IFIH1,IFIT2,IFIT3,IL10,IRF7,ISG15,OAS1,PARP12,RTP4,STAT2,UBA7,USP18	140 (14)
SLC15A4		transporter	Activated	3.729	bias	3.14e-18	CD274,CXCL8,DDX58,EPSTI1,GBP4,GBP5,IFIT1,IFIT2,IFIT3,IFIT5,IRF7,ISG20,MAFB,USP18	137 (15)
RNASEH2A		enzyme				3.77e-18	ADAR,CXCL10,DDX58,GBP2,IFI44,IFIH1,IFIT2,IFIT3,IFITM3,IRF7,ISG15,ISG20,OAS1,PARP9,RSAD2,USP18
Immunoglobulin		complex		1.558		4.89e-18	ADM,ALAS2,AQP9,C3AR1,CASP4,CCL8,CD274,CDH1,CLEC7A,CMA1,CMPK2,CSF1,CTSZ,CXCL10,CXCL5,CXCL8,DYSF,EIF2AK2,ELN,ENO3,ESM1,ETS2,FBP1,FCGR3A/FCGR3B,GZMA,GZMB,IFIT1,IFIT2,IFIT3,IFITM3,IL10,IL12B,IL18,IL1R2,IL3RA,IRF7,ISG15,ISG20,ITGB5,JCHAIN,mir-223,MX1,MZB1,NOD1,OAS1,OAS2,PARP14,PTX3,RSAD2,S100A8,SELP,STAT2,TNFSF13B,UBD,USP18,XAF1	171 (16)
STAT2	1.227	transcription regulator	Activated	3.223	bias	7.21e-18	CXCL10,CXCL8,GBP1,IFI27,IFI6,IFIT1,IFIT2,IFIT3,IL10,IRF7,ISG15,MX1,OAS1,OAS2,RSAD2,RTP4,USP18,ZBP1	138 (17)
ACKR2		G-protein coupled receptor	Inhibited	-4	bias	9.38e-18	ADAR,CXCL10,DDX58,DHX58,EIF2AK2,IFI44,IFIT2,IFIT3,IRF7,ISG15,ISG20,OAS1,OAS2,RSAD2,STAT2,USP18	120 (7)
KDM1A		enzyme		-0.519		1.13e-17	ADM,C3AR1,C4A/C4B,CD274,CDH1,CDKN1A,CEBPB,CLEC7A,CTSZ,CXCL10,EIF2AK2,EPHX1,EPSTI1,FCGR3A/FCGR3B,GBP2,GBP4,GBP5,GHSR,HLA-DQA1,IFI44,IFIT3,IFITM3,IRF7,ISG15,LTC4S,NFE2L3,OAS1,PARP14,PTX3,RNF213,SIGLEC1,SLC7A10,STEAP3,TENT5C,THBS1,USP18,ZBP1	143 (12)
CpG oligonucleotide		chemical drug		1.967	bias	1.29e-17	C2,CASP4,CD274,CEBPB,CXCL10,CXCL8,DDX58,ETS2,GPR84,IFI27,IFI6,IFIT2,IFIT3,IL10,IL12B,IL18,IRF7,ISG15,OAS1,OAS2,SLC40A1,SLC6A4,STAT2,THBS1,TNFRSF17,TNFSF13B,ZBP1	133 (18)
SB203580		chemical drug	Inhibited	-5.104	bias	1.44e-17	ALOX5AP,ALPL,ANKRD55,AQP9,C3AR1,C4A/C4B,CCL8,CCRL2,CD274,CDH1,CDKN1A,CEBPB,CXCL10,CXCL5,CXCL8,CYP2J2,EIF2AK2,ETS2,GBP2,GBP4,GZMB,IFI27,IFIT1,IFIT2,IFIT3,IFIT5,IL10,IL12B,IL18,IRF7,ISG15,ISG20,MX1,RBM3,SELP,SLC39A2,TGFB2,TGM2,THBS1,TIMP2,TNFSF9,UBD	181 (16)
Ifn		group	Activated	4.351	bias	1.61e-17	APOBEC3A,CXCL10,DDX58,DHX58,EIF2AK2,IFIH1,IFIT1,IFITM3,IL10,IL12B,IL15RA,IL27,IRF7,ISG15,ISG20,MX1,OAS2,PML,RSAD2,S100A8,TLR5,TNFSF13B,ZBP1	117 (11)
NKX2-3		transcription regulator	Inhibited	-3.825		2.79e-17	ADM,ALPL,ANKRD55,BATF2,CDKN1A,CMPK2,CXCL8,DDX58,DHX58,EIF2AK2,FAR2,GBP1,GBP2,LY6E,PARP10,PARP12,PARP14,PARP9,PLEKHA4,PNPT1,RNF213,RTP4,SLC40A1,STAT2,UBA7,UBE2L6,USP18,XAF1,ZNFX1
G protein alphai		group	Activated	3.75	bias	2.98e-17	C15orf48,C1R,C4A/C4B,CD274,CMKLR1,CXCL10,DDX58,FAM167A,GBP2,GBP4,GBP5,IFIH1,IFIT3,IFITM3,ISG15,RAB20,RSAD2,THBS1,USP18	143 (12)
stallimycin		biologic drug	Activated	3.959	bias	3.35e-17	CSF1,CXCL10,CXCL8,IFI27,IFI44,IFI6,IFIH1,IFIT1,IFIT2,IFIT3,IL3RA,IRF7,ISG15,MX1,OAS1,PML	164 (15)
fluticasone propionate		chemical drug		-1.537		4.32e-17	ADAMDEC1,ADM,ALOX5,AQP9,CCL8,CFB,CHI3L1,CXCL10,CXCL5,CXCL8,GBP5,HLA-DQA1,HPGD,IFI27,IFIT1,IL10,IL1R2,MERTK,MX1,OAS2,PLIN2,S100A8,TGM2,THBS1,TNFSF13B,VWF	130 (8)
TASL		enzyme	Activated	3.606	bias	4.9e-17	CD274,CXCL8,DDX58,EPSTI1,GBP4,GBP5,IFIT1,IFIT2,IFIT3,IFIT5,ISG20,MAFB,USP18	100 (9)
TGFB1		growth factor		0.899		6.5e-17	ACE,ACVRL1,ADM,ALOX15,ALOX5,ALOX5AP,AQP9,ARHGAP22,ASGR2,AXL,BDH1,C1R,C2,C3AR1,CALD1,CASP4,CCL8,CCRL2,CD274,CDH1,CDKN1A,CEBPB,CEMIP,CFB,CFI,CHI3L1,CLU,COL5A3,COL6A3,CSF1,CXCL10,CXCL8,DAB2,ECM1,ELN,ENO3,ESM1,FBLN2,FCGR3A/FCGR3B,FZD2,GAS1,GBP1,GBP2,GNAO1,GZMA,GZMB,HLA-DQA1,HNF4A,HPGD,ID1,IFI27,IFIH1,IFIT3,IL10,IL12B,IL18,ITGB5,KDELR3,LTC4S,mir-21,MMP14,MPV17L,MS4A2,MYLK,MYOF,NOTCH3,NR1H3,NUPR1,ORC1,…	207 (22)
dexamethasone		chemical drug		-0.937		7.41e-17	ACE,ADM,ADRB3,AKR1C4,ALOX15,ALOX5,ALOX5AP,ALPL,BMX,C3AR1,CD274,CDH1,CDKN1A,CEBPB,CFB,CHI3L1,CLEC5A,CLEC7A,CLU,CMKLR1,CMPK2,COX7A1,CREG1,CSF1,CXCL10,CXCL5,CXCL8,CYP2J2,DDX58,ELN,EPSTI1,ETS2,FBLN2,FBP1,GAS1,GATA6,GBP1,GBP2,GBP5,GNG11,GPR84,GZMA,GZMB,GZMK,HERC5,HMGB3,HPGD,ID1,IFI44,IFI6,IFIT1,IFIT2,IFIT3,IFIT5,IFITM3,IL10,IL12B,IL17RC,IL18,IL1R2,IL5RA,IRF7,ISG15,ISG20,ITGB5,LAMA5,LY6E,MERTK,mir-21,M…	195 (16)
CGAS		enzyme	Activated	3.723	bias	1.17e-16	CDKN1A,CXCL10,CXCL8,HERC5,IFI44,IFI44L,IFIT1,IFIT2,IFIT3,IRF7,ISG15,OAS1,RSAD2,USP18	118 (16)
TLR7		transmembrane receptor	Activated	3.691	bias	1.77e-16	BMX,CD274,CDKN1A,CEBPB,CREB5,CXCL10,CXCL8,ESM1,ETS2,GPR84,H4C14,IFI44,IFI44L,IFIT1,IFIT3,IL10,IL12B,IL27,IRF7,ISG15,ISG20,MX1,MX2,OAS2,PTX3,RSAD2,STAT2,TMEM150B	134 (15)
ribavirin		chemical drug	Activated	2.771	bias	2.08e-16	CXCL8,DDX58,EIF2AK2,HERC5,IFI27,IFI44L,IFI6,IFIT2,IFIT3,IL10,IRF7,ISG15,MX1,RSAD2,USP18	180 (19)
bromodeoxyuridine		chemical drug	Activated	3.959	bias	4.48e-16	CSF1,CXCL10,CXCL8,IFI27,IFI44,IFI6,IFIH1,IFIT1,IFIT2,IFIT3,IL3RA,IRF7,ISG15,MX1,OAS1,PML	189 (20)
PTGER4		G-protein coupled receptor	Inhibited	-2.923		4.8e-16	CMPK2,CXCL10,CXCL8,DDX58,GBP2,GBP4,HERC6,IFIH1,IFIT2,IL10,IL12B,IL18,IL27,IRF7,ISG20,MAFB,PARP14,RNF213,RSAD2,RTP4,SLAMF8,SLC13A3,USP18,XAF1	177 (19)
IFNL4		cytokine	Activated	3.121	bias	6.37e-16	CXCL10,DDX58,DHX58,IFI6,IFIH1,IFIT1,ISG15,MX1,OAS1,OAS2	105 (8)
FCGR2A		transmembrane receptor	Activated	2.868	bias	8.7e-16	CXCL10,CXCL8,FCGR3A/FCGR3B,GBP2,GP5,GPR84,IFIT3,IFITM3,IL10,IL12B,IL18,IRF7,ISG15,ISG20,USP18,XAF1	170 (19)
TLR4		transmembrane receptor	Activated	3.862	bias	1.05e-15	ADM,BPI,CCL8,CCRL2,CD274,CDH1,CFB,CMA1,CMPK2,CXCL10,CXCL8,DAB2,GBP2,HLA-DQA1,IFIT2,IFIT3,IFITM3,IL10,IL12B,IL15RA,IL18,IL27,IRF7,ISG15,ISG20,LTC4S,MERTK,mir-147,mir-21,MX1,PML,PTX3,RSAD2,SELP,STAT2,TSPAN33	167 (17)
TBK1		kinase		0.503	bias	2.08e-15	CDKN1A,CMPK2,CXCL10,CXCL8,DDX58,IFI44,IFIH1,IFIT1,IFIT2,IFIT3,IL12B,IL15RA,IL18,IRF7,ISG15,ISG20,OAS1,OAS2,RSAD2,USP18	119 (15)
STING1		other	Activated	3.921	bias	2.37e-15	C15orf48,CXCL10,CXCL8,GBP5,IFI44,IFI44L,IFIT1,IFIT2,IFIT3,IFITM3,IL10,IRF7,ISG15,OAS1,PLEKHA4,RSAD2,USP18	144 (20)
TGM2	1.152	enzyme	Activated	4.191	bias	3.87e-15	AFF2,ALPL,AQP9,CCRL2,CXCL10,CXCL8,DCSTAMP,IFI6,IFIT1,IFIT2,IFIT3,IFIT5,LGALS9,LY6E,MAFB,MERTK,OAS1,OAS2,PARP14,PARP9,PGA5 (includes others),RNF213,S100A8,SELP,THBS1,UBA7,XAF1	173 (22)
RC3H1		enzyme	Inhibited	-4	bias	5.15e-15	DDX58,IFI27,IFI44,IFI44L,IFI6,IFIT1,IFIT2,IFIT3,IFITM3,IL5RA,ISG15,MX1,OAS1,OAS2,PARP9,RSAD2,STAT2	119 (7)
IFN type 1		group	Activated	3.347	bias	5.83e-15	CXCL10,CXCL8,DDX58,DHX58,EIF2AK2,IFIH1,IFIT1,IFIT2,IL12B,IL27,ISG15,PML,STAT2,TNFSF13B,UBA7	125 (16)
oblimersen		biologic drug	Activated	3.86	bias	2.04e-14	ADM,CDKN1A,CXCL8,IFI27,IFI44,IFI6,IFIT1,IFIT3,IRF7,ISG15,MX1,MX2,OAS1,OAS2,RSAD2
MAP3K7		kinase		0.298	bias	2.71e-14	CFB,CXCL10,CXCL8,DDX58,GBP1,GBP2,IFI44,IFIH1,IFIT1,IFIT2,IFIT3,IL12B,IRF7,ITGB5,OAS2,TNFSF13B,XAF1	163 (19)
SENP3		peptidase	Activated	3.207	bias	2.78e-14	CXCL10,EIF2AK2,IFI44,IFIT2,IFIT3,IL12B,IRF7,ISG15,ISG20,OAS2,PML,RSAD2,TDRD7,XAF1	135 (16)
ISG15	4.045	other	Inhibited	-2.447	bias	2.87e-14	DDX58,HERC5,IFI6,IFIT1,IFITM3,IL10,MX1,OAS1,USP18	163 (14)
SIRT1		transcription regulator	Inhibited	-2.632		6.6e-14	ADAR,CDH1,CDKN1A,CEBPB,CLEC10A,CMPK2,DDX58,DHX58,HLA-DQA1,ID1,IFI44,IFIT3,IFITM3,IL10,IL12B,IL27,IRF7,JCHAIN,KIF5C,LY6E,NKG7,OAS1,OAS2,P3H3,PARP12,PARP14,PML,RNF213,RSAD2,RTP4,Sectm1b,SLC7A10,TIMP2,UBA7,USP18	174 (16)
SOCS1		other	Inhibited	-4.05	bias	6.63e-14	CD274,CDKN1A,CXCL10,CXCL8,DDX58,GBP5,IFI27,IFI44,IFIH1,IFIT1,IFIT2,IFIT3,IRF7,ISG15,ISG20,MX1,OAS1,OAS2,RSAD2,TGM2,USP18	141 (16)
IL21		cytokine	Activated	3.937	bias	7.2e-14	CALHM6,CCRL2,CDKN1A,CMPK2,CXCL10,CXCL8,EIF2AK2,GBP5,GZMA,GZMB,HERC6,IFIT1,IFIT2,IFIT3,IGHG1,IL10,IRF7,ISG15,mir-21,OAS2,RSAD2,STAT2,USP18	173 (19)
IFNA4		cytokine	Activated	3.625	bias	1.38e-13	CCL8,CCRL2,CD274,CXCL10,GBP2,GBP5,IFIH1,IFIT1,IFIT2,ISG15,MX1,RSAD2,USP18,ZBP1	148 (19)
BTK		kinase		-1.162		1.84e-13	CD274,CDKN1A,CEBPB,CXCL10,CXCL8,DCSTAMP,IFI44L,IFIT1,IFIT3,IL10,IL12B,IL18,IL27,ISG15,ISG20,MX1,MX2,OAS2,SELP	142 (18)
VCAN		other		1.856		1.91e-13	ADM,AGRN,C1R,C4A/C4B,CDKN1A,CEBPB,CLU,CXCL8,ELN,IFI44,IFI44L,IFI6,IFIT1,IFIT2,IL10,IL12B,MX1,MX2,NOTCH3,OAS2,PARP14,XAF1	161 (18)
JAK		group	Activated	3.592	bias	2.59e-13	CXCL10,DDX58,EIF2AK2,IFI6,IFIH1,IFIT1,IFIT2,IFIT3,IFITM3,IL10,IL12B,ISG15,RSAD2	131 (12)
mir-96		microRNA	Activated	3.582		2.59e-13	CDH1,CMPK2,DDX58,HERC6,IFI44L,IFI6,IFIT1,ISG15,OAS2,RSAD2,RTP4,TRANK1,XAF1
BHLHE40		transcription regulator	Activated	3.095	bias	6.24e-13	ALOX5,AXL,C15orf48,C3AR1,CASP4,CCRL2,CD274,CFB,CLEC5A,CRLF2,ECM1,EPHX1,EPSTI1,GBP2,GZMK,ID1,IFIH1,IL10,IL1R2,JCHAIN,MERTK,MMP14,PARP9,PIGR,PLIN2,PROCR,SCARF1,TGM2,ZNFX1
PGR		ligand-dependent nuclear receptor	Inhibited	-3.442	bias	8.47e-13	ALOX15,CALD1,CCL8,CDKN1A,CEBPB,CTDSPL,CXCL8,GBP1,GRIA3,HPGD,ID1,IFI27,IFI44,IFI44L,IFIT1,IFIT2,IFIT3,IL12B,IRF7,ISG15,MX1,MX2,OAS1,OAS2,P2RY2,RSAD2,S100A8,XAF1	145 (14)
IFIH1	1.506	enzyme	Activated	2.216	bias	9.37e-13	CXCL10,CXCL8,IFI27,IFI44L,IFIT1,IL12B,IRF7,ISG15,OAS1,OAS2,RSAD2,SIGLEC1,USP18	123 (16)
IRF8		transcription regulator		-0.138	bias	1.01e-12	ACVRL1,ADGRE1,CDKN1A,CFB,DAB2,DDX58,GBP1,IFI44L,IFI6,IFIT2,IFIT3,IL12B,IL18,IL27,ISG15,MAFB,OAS1,PML,STAT2,TNFSF13B	169 (19)
emactuzumab		biologic drug	Activated	2.828	bias	1.26e-12	DHX58,GBP4,IFIT1,IFIT3,IFITM3,ISG15,STAT2,XAF1
EIF2AK2	1.634	kinase	Activated	3.831	bias	1.36e-12	CDKN1A,CEBPB,CXCL8,DDX58,EIF2AK2,H2BC5,IFI27,IFI6,IFIT1,IFIT5,ISG15,ISG20,OAS1,PARP12,PARP9,UBE2L6,USP18	147 (16)
TLR9		transmembrane receptor	Activated	3.245	bias	1.51e-12	CD274,CSF1,CXCL10,CXCL8,IFI44L,IFIT1,IFIT2,IFIT3,IL10,IL12B,IL18,IRF7,ISG15,ISG20,KDELR3,MX1,MX2,OAS2,PROCR,RAB7B,RSAD2,S100A8,STAT2,TNFSF13B,USP18	140 (16)
IL10RA		transmembrane receptor	Inhibited	-2.646		1.73e-12	ABAT,ALOX5,BATF2,BOC,CALHM6,CD300LF,CFB,CLEC5A,DCSTAMP,DRAM1,ECM1,GBP2,GBP5,HPGD,IL12B,IL15RA,IRF7,LTC4S,NOD1,NR1H3,PROCR,RNF213,RSAD2,SCARF1,SLAMF8,SLCO2B1,TGM2,ZBP1	137 (11)
Salmonella enterica serotype abortus equi lipopolysaccharide		chemical toxicant	Activated	2.771	bias	2.16e-12	ADAMDEC1,CCRL2,CD274,CFB,CXCL5,ETS2,GBP1,HES4,IFIT2,IL10,IL12B,IL15RA,IL18,ISG15,MGLL,PTX3,SYNPO2,THBS1,TNFSF9,TNIP3,UPB1	170 (15)
TREX1		enzyme	Inhibited	-3.086	bias	2.18e-12	CXCL10,IFI44,IFI44L,IFIT1,IFIT2,ISG15,ISG20,MX1,OAS1,USP18	87 (9)
STAT6		transcription regulator	Inhibited	-3.083		2.29e-12	ADAM11,ALOX15,ANKRD55,CCL8,CDKN1A,CMPK2,CXCL10,DCSTAMP,DHX58,EIF2AK2,EPHX1,FCGR3A/FCGR3B,GBP2,GBP5,IFI44,IFI44L,IFIH1,IFIT3,IFITM3,IGHG1,IL10,IL12B,IL5RA,IRF7,ISG15,ISG20,mir-21,MMP14,PARM1,RNF213,SAMD4A,SELP,STAT2,ZBP1	189 (19)
DNASE2		enzyme	Inhibited	-2.599	bias	2.46e-12	CXCL10,DHX58,IFIT3,IRF7,ISG15,OAS1,RSAD2,RTP4,SLAMF8,USP18,ZBP1
CNOT7		transcription regulator				2.46e-12	CMPK2,HERC6,IFI27,IFI44L,IFI6,IFIT5,ISG15,OAS1,OAS2,PARP12,UBE2L6	98 (7)
IRF2		transcription regulator		-0.332	bias	2.61e-12	CDKN1A,CFB,CLEC10A,CXCL10,CXCL5,EIF2AK2,GBP1,H4C14,ID1,IL12B,IL27,IRF7,ISG15,OAS1,SLCO2B1,TLR5,TNFSF13B,UBE2L6,USP18	144 (18)
CG		complex	Activated	3.381	bias	3.67e-12	ADM,ARHGAP22,C1R,C1RL,C2,C4A/C4B,CCL8,CDH1,CDKN1A,CEBPB,CFB,CLU,CSF1,CXCL10,CXCL8,DMD,EPSTI1,ESM1,GAS1,GATA6,HLA-DQA1,HPGD,IFIT3,IL10,IL15RA,IL18,IL1R2,ITGB5,mir-21,ORC1,PLXND1,PRSS2,PTX3,TGFB2	165 (18)
miR-182-5p (and other miRNAs w/seed UUGGCAA)		mature microRNA	Inhibited	-3.208	bias	4.17e-12	CDH1,CMPK2,DDX58,HERC6,IFI44L,IFI6,IFIT1,ISG15,OAS2,RSAD2,RTP4,TRANK1,VWF,XAF1
CD40LG		cytokine		0.268	bias	4.43e-12	AXL,CDKN1A,CLU,CSF1,CXCL10,CXCL5,CXCL8,EIF2AK2,GZMB,HLA-DQA1,IFI44,IFI6,IFIT1,IFIT2,IFIT3,IGHG1,IL10,IL12B,IL27,IL3RA,ISG15,mir-21,MMP14,MX1,PML,SELP,TGM2,TNFRSF17,TNFSF13B,TNFSF9,UBD	175 (19)
TCR		complex		1.308	bias	5.09e-12	ADM,CDH1,CXCL10,CXCL8,DDX58,DHX58,GBP4,GRIA3,GZMA,GZMB,HERC5,IFI44,IFI44L,IFI6,IFIH1,IFIT1,IFIT2,IFIT3,IL10,IRF7,ISG15,ISG20,MX1,MX2,NFE2L3,OAS1,RSAD2,TNFSF13B,TNIP3,ZNFX1	172 (20)
TAB1		enzyme	Inhibited	-2.229		5.44e-12	CDKN1A,CFB,CXCL10,CXCL8,GBP1,GBP2,IFIH1,IFIT1,IRF7,TNFSF13B,XAF1	154 (16)
CEBPA		transcription regulator		1.315		6.09e-12	ADRB3,ALOX5AP,C3AR1,CDH1,CDKN1A,CEBPB,CHI3L1,CREG1,CSF1,CXCL8,EPHX1,GAS1,GATA2,GATA6,GBP1,GP9,GPR84,HPGD,ID1,IFI27,IFI6,IL10,IL12B,ISG15,ITGB5,mir-223,OAS2,PLIN2,PLXND1,PTX3,S100A8,TGFB2,THBS1	178 (22)
IFNE		cytokine	Activated	3.286	bias	6.34e-12	CDKN1A,CXCL10,HERC5,IFIH1,IFIT2,IFITM3,IL10,ISG15,ISG20,MX2,USP18,ZBP1	127 (14)
mir-183		microRNA	Activated	3.606		6.61e-12	CDH1,CMPK2,DDX58,HERC6,IFI44L,IFI6,IFIT1,ISG15,OAS2,RSAD2,RTP4,TRANK1,XAF1	112 (11)
TICAM1		other	Activated	3.613	bias	1.08e-11	CASP4,CCRL2,CFB,CMPK2,CXCL10,CXCL8,DDX58,ETS2,IFIT1,IFIT2,IFIT3,IL10,IL12B,IL15RA,IL18,IRF7,ISG15,ISG20,RSAD2	139 (20)
IFN alpha/beta		group	Activated	3.803	bias	1.12e-11	AXL,CCRL2,CLEC10A,CXCL10,IFIT2,IFIT3,IL10,IL15RA,IL27,IRF7,LY6E,RSAD2,STAT2,TLR5,TNFSF13B	146 (15)
MEF2A		transcription regulator	Activated	2.288	bias	1.12e-11	CXCL10,ENO3,GATA2,GBP2,IFI44,IFIT2,IFIT3,IL12B,IL27,IRF7,ISG20,NOD1,OAS1,RSAD2,TGFB2	100 (7)
PRDM1		transcription regulator		-0.965		1.22e-11	ALPL,BHLHA15,CHI3L1,ECM1,FAM167A,FAR2,FZD2,GPR84,HLA-DQA1,IFIT1,IFIT2,IFIT3,IGHG1,IL10,IRF7,JCHAIN,MAFB,MSC,OAS1,OAS2,RSAD2,S100A8,SLCO2B1,TNFRSF17,TNFSF13B,TNFSF9	174 (16)
IL10	1.604	cytokine		1.257		1.22e-11	ADM,ALOX5AP,CD274,CDKN1A,CLEC7A,CSF1,CTSZ,CXCL10,CXCL5,CXCL8,ETS2,FCGR3A/FCGR3B,GZMA,GZMB,HPGD,IFIT2,IL10,IL12B,IL18,IL1R2,IL27,MERTK,MMP14,MS4A2,PTX3,RAB20,S100A8,SLC6A4,TLR5,TNFRSF17,TNFSF13B,TNIP3,VTCN1	162 (18)
DOCK8		other	Activated	2.673	bias	1.24e-11	CMPK2,CXCL10,DAB2,IFIT2,IFIT3,IL12B,IL15RA,IL18,IRF7,ISG15,ISG20,MERTK,RSAD2,STAT2
ETV6-RUNX1		fusion gene/product	Inhibited	-4.235	bias	1.37e-11	ADM,ALOX5,ALOX5AP,GBP2,GZMB,H4C14,IFI6,IFIH1,IFIT1,IFIT3,IL15RA,IRF7,ISG15,ISG20,KIF5C,MN1,MYLK,OAS1,OAS2,P2RX1,PML,RSAD2,STAT2,TDRD7,TDRD9,TNFSF9,UBE2L6	96 (6)
IFNLR1		transmembrane receptor				1.53e-11	CMPK2,CSF1,CXCL10,IFI44,IFIH1,IFIT2,IFIT3,IRF7,ISG15,MX1,RSAD2,THBS1	134 (15)
NFATC2		transcription regulator	Activated	2.517	bias	1.67e-11	AXL,CASP4,CD274,CDKN1A,CMPK2,CXCL10,DAB2,GBP4,IFIT2,IFIT3,IL10,IL12B,IL18,IL27,IRF7,ISG15,ISG20,MERTK,PML,RSAD2,STAT2,TNFSF13B	156 (14)
SASH1	4.203	other	Activated	3.207	bias	1.88e-11	CMPK2,CXCL10,IFIT2,IFIT3,IL12B,IL15RA,IL18,IRF7,ISG15,ISG20,MERTK,PML,RSAD2,STAT2	90 (7)
CLEC12A		other	Activated	2.425	bias	2.72e-11	IFIT2,IFIT3,IRF7,ISG15,RSAD2,USP18	103 (12)
PAF1		other	Activated	3.162	bias	3.47e-11	DDX58,H2AC6,H2BC5,HERC5,IFI44,IFI44L,IFIT3,IFITM3,ISG15,ISG20,OAS2,ZNFX1
NFKBIA		transcription regulator		0.239		3.81e-11	AXL,CARD10,CASP4,CDH1,CDKN1A,CEBPB,CHI3L1,CLU,CSF1,CTSZ,CXCL10,CXCL8,ESM1,GBP2,GZMB,GZMK,HLA-DQA1,ID1,IFI6,IL10,IL15RA,ISG15,LAMA5,LY6E,mir-21,MMP14,MSC,NOTCH3,PTX3,S100A8,TGFB2,TIMP2	177 (17)
SAMSN1		other	Activated	2.84	bias	5.32e-11	CMPK2,CXCL10,DAB2,IFIT2,IFIT3,IL12B,IL15RA,IL18,IRF7,ISG15,ISG20,MERTK,PML,RSAD2,STAT2	126 (7)
NFkB (complex)		complex	Activated	4.243	bias	9.27e-11	ADGRE1,ADM,C1R,CARD10,CASP4,CCL8,CD274,CD99,CDH1,CDKN1A,CEBPB,CFB,CLU,CSF1,CXCL10,CXCL5,CXCL8,GBP2,GZMK,HERC5,HNF4A,IL10,IL12B,IL15RA,IL18,IL27,IRF7,ISG15,LTC4S,mir-21,MYLK,P2RY2,PTX3,RSAD2,SLC12A7,TGM2,TIMP2,UBD	188 (19)
IL27	1.743	cytokine	Activated	4.176	bias	1.06e-10	ADGRE1,CD274,CXCL10,CXCL8,EIF2AK2,GBP2,GZMB,HLA-DQA1,HPGD,IL10,IL12B,IL15RA,IL18,MX1,OAS1,STAT2,TNFSF13B,UBD	185 (19)
IKZF1		transcription regulator	Inhibited	-2.133	bias	1.17e-10	ABCA9,ALAS2,AXL,CDKN1A,CRACDL,CYP2J2,DTX3L,EPSTI1,GP1BA,GP9,IFI27,IFI6,IFIT3,IFIT5,IL10,MGLL,MMP14,NOTCH3,RNF213,RTP4,SASH1,SULF2,VWF	26 (2)
MAPT		other				1.78e-10	C1R,C3AR1,C4A/C4B,CD274,CDKN1A,CEBPB,CLEC7A,CTSZ,CXCL10,EPHX1,EPSTI1,FCGR3A/FCGR3B,GBP2,GBP4,GBP5,GHSR,GNAO1,H2BC5,HLA-DQA1,IFI44,IFIT3,IFITM3,IRF7,ISG15,LTC4S,OAS1,PARP14,PTX3,RNF213,SIGLEC1,TENT5C,THBS1,USP18,ZBP1	194 (19)
rosiglitazone		chemical drug		0.492		1.81e-10	ADGRE1,ADRB3,ALOX5,C4A/C4B,CCRL2,CDH1,CDKN1A,CLEC7A,COX7A1,CSF1,CXCL10,CXCL8,EPHX2,GBP1,GBP2,HPGD,IFIT2,IFIT3,IL10,IL12B,IL18,IRF7,MGLL,MX2,NR1H3,OAS1,OAS2,PLIN2,PTPRO,S100A8,STAT2,THBS1	188 (23)
IL6		cytokine	Activated	3.566	bias	2.4e-10	ACVRL1,ADGRE1,ADM,CASP4,CD274,CDH1,CDKN1A,CEBPB,CLEC10A,CLU,CSF1,CXCL10,CXCL5,CXCL8,ETS2,GBP2,GP1BA,GP5,GZMB,HLA-DQA1,HPGD,ID1,IFIT1,IFIT2,IFITM3,IL10,IL12B,IL17RC,IRAG1,ITGB5,JCHAIN,MERTK,mir-21,mir-223,PPBP,SELP,SLC40A1,TGM2,THBS1,TLR5,TNFRSF17,VTCN1	173 (21)
KRAS		enzyme		-1.664		2.59e-10	ADAR,ADCY3,AGRN,AXL,BDH1,CD274,CDH1,CDKN1A,CEBPB,CHI3L1,CLEC10A,CLEC5A,CLU,CXCL10,CXCL8,CYP2J2,EIF2AK2,ELN,FBLN2,GAS1,GGT5,GZMK,H2AC6,ID1,IFI6,IFIT1,IFITM3,IL3RA,ISG15,LAMA5,MX1,MX2,MYLK,OAS1,P3H3,RAB20,SLAMF8,SLC7A10,SMPD3,STAT2,THBS1,TIMP2	183 (18)
NGLY1		enzyme	Inhibited	-3.077		2.9e-10	CXCL10,IFI27,IFI44,IFI44L,IFIT1,IFIT2,IFIT3,OAS1,RSAD2,USP18
cholesterol		chemical - endogenous mammalian	Activated	2.141		2.97e-10	ADAM11,ADGRE1,AQP9,C15orf48,CLEC5A,CROT,CSF1,CXCL10,CXCL8,DCSTAMP,EPHX1,GNAI1,GP1BA,IL10,IL12B,mir-223,MMP14,NR1H3,PLIN2,S100A8,SLC28A3,THBS1	169 (18)
PARP9	1.034	enzyme	Activated	2.813	bias	3e-10	HLA-DQA1,IFI44,IFIT1,IFIT2,IFIT3,IRF7,ISG15,OAS2	97 (7)
THPO		cytokine	Activated	2.431	bias	3.28e-10	ACHE,CMPK2,DDX58,EPSTI1,GATA2,GP1BA,GP5,GP9,ISG15,mir-223,MPL,RSAD2,SELP,STAT2,USP18	144 (15)
OSM		cytokine	Activated	3.442		4.16e-10	ACE,AQP9,C1R,CASP4,CDH1,CDKN1A,CHI3L1,CXCL10,CXCL5,CXCL8,DYRK3,ECM1,ETS2,GBP1,GBP2,HSF4,ID1,IL10,IL15RA,IL18,IL1R2,IRF7,ISG20,MGLL,MSC,MX1,NOTCH3,OAS1,PIGR,S100A8,SELP,SORD,TCN1,UBE2L6	187 (21)
prostaglandin E2		chemical - endogenous mammalian		-0.382		4.25e-10	ALOX15,CALHM6,CASP4,CCL8,CD274,CDH1,CDKN1A,CEBPB,CSF1,CXCL10,CXCL5,CXCL8,GBP5,IGHG1,IL10,IL12B,IL15RA,IL1R2,IL27,MAFB,MMP14,NOD1,NR1H3,PLEKHA4,PPBP,S100A8,THBS1	152 (18)
ISGF3		complex	Activated	2.408	bias	7.32e-10	EIF2AK2,IFIH1,IFIT2,IRF7,ISG15,MX1,RSAD2
BLM		enzyme				7.38e-10	CDKN1A,IFI44L,IFIT1,ISG20,MX1,OAS1
ziritaxestat		chemical drug	Inhibited	-2.714		1.01e-09	C3AR1,CEMIP,GBP2,IFIT1,IFIT2,IFIT3,MX1,MX2,OAS1,OAS2,USP18
DUSP11		phosphatase	Inhibited	-2.804	bias	1.33e-09	CMPK2,IFI44,IFIT3,IRF7,ISG15,OAS1,RSAD2,USP18	127 (13)
GATA2	-1.553	transcription regulator		0.152		1.4e-09	ACHE,ALAS2,ALOX5,AQP9,CDKN1A,CHI3L1,CMA1,CXCL10,DENND2A,DUSP15,F2RL2,GATA2,GBP2,GP5,GP9,GZMA,HNF4A,IL3RA,MAFB,MPL,MS4A2,NKG7,P2RX1,PRSS2,S100A8,SELP,TGM2,THBS1	108 (7)
MRTFB		transcription regulator		1.411	bias	1.42e-09	ADM,CALD1,CMA1,DAB2,F11R,GP1BA,HPGD,ID1,MPL,P2RX1,P2RY1,PTPRO,S100A8,SELP,SLC6A4,SYNPO2,TGFB2,THBS1	114 (8)
IFNA10		cytokine	Activated	2.592	bias	1.44e-09	CCL8,CXCL10,IFIH1,IFIT1,ISG15,MX1,ZBP1	97 (7)
IFNA21		cytokine	Activated	2.586	bias	1.44e-09	CCL8,CXCL10,IFIH1,IFIT1,ISG15,MX1,ZBP1	97 (7)
IFNA5		cytokine	Activated	2.592	bias	1.44e-09	CCL8,CXCL10,IFIH1,IFIT1,ISG15,MX1,ZBP1	129 (11)
IFNA7		cytokine	Activated	2.592	bias	1.44e-09	CCL8,CXCL10,IFIH1,IFIT1,ISG15,MX1,ZBP1	97 (7)
IFNA14		cytokine	Activated	2.592	bias	1.44e-09	CCL8,CXCL10,IFIH1,IFIT1,ISG15,MX1,ZBP1	97 (7)
IFNA6		cytokine	Activated	2.592	bias	1.44e-09	CCL8,CXCL10,IFIH1,IFIT1,ISG15,MX1,ZBP1	129 (11)
RELA		transcription regulator	Activated	2.509	bias	1.67e-09	ALOX5AP,CD274,CDH1,CDKN1A,CEBPB,CFB,CHI3L1,CXCL10,CXCL5,CXCL8,ELN,GBP1,HNF4A,ID1,IGHG1,IL10,IL12B,IL15RA,IL27,IRF7,ISG15,ISG20,LTC4S,mir-21,OAS2,P2RY2,PTX3,SELP,TGM2,UBD	183 (17)
ZBED2		transcription regulator	Inhibited	-2.374	bias	2.18e-09	ADAR,CMPK2,GATA6,IRF7,MX1,STAT2	106 (7)
IFNA8		cytokine	Activated	2.602	bias	2.66e-09	CCL8,CXCL10,IFIH1,IFIT1,ISG15,MX1,ZBP1	97 (7)
IFNA16		cytokine	Activated	2.592	bias	2.66e-09	CCL8,CXCL10,IFIH1,IFIT1,ISG15,MX1,ZBP1	97 (7)
salmonella minnesota R595 lipopolysaccharides		chemical - endogenous non-mammalian	Activated	3.671	bias	3.26e-09	AXL,CASP4,CCL8,CCRL2,CMPK2,CXCL10,CXCL5,CXCL8,ETS2,HLA-DQA1,IFIT2,IL10,IL12B,ISG15,RSAD2	155 (15)
dextran sulfate		chemical drug		1.523	bias	3.33e-09	ACE,C4A/C4B,CDKN1A,CXCL10,CXCL8,IFITM3,IL10,IL12B,IL18,IRF7,ISG15,MMP14,MYLK,P2RY2,PIGR,S100A8,SELP,STEAP3,TGFB2,TGM2,THBS1,TIMP2,UBD	197 (21)
2-aminopurine		chemical reagent	Inhibited	-2.767	bias	4.61e-09	CXCL10,CXCL8,DDX58,IFI6,IFIT1,IFIT2,ISG15,OAS1	90 (7)
RNASEH2B		other				5.37e-09	CDKN1A,CXCL10,IFI44,IFIT3,ISG15,OAS1	66 (4)
APP		other	Activated	4.064		5.93e-09	ACHE,AXL,C1R,C4A/C4B,CDH1,CDKN1A,CEBPB,CLU,CMPK2,CSF1,CXCL10,CXCL5,CXCL8,DDX58,ELN,ETS2,GBP2,GBP4,GNAO1,H2BC5,HERC6,IFIH1,IFIT2,IL10,IL12B,IL18,IL27,IRF7,ISG20,MAFB,MAGI1,MERTK,MMP14,PARP14,RBM3,RNF213,RSAD2,RTP4,S100A8,SLAMF8,SLC13A3,TLR5,USP18,XAF1	172 (18)
KITLG		growth factor	Activated	2.045	bias	6e-09	ACHE,ALOX5,ALOX5AP,AXL,CDKN1A,CLU,CMA1,CREG1,CSF1,CXCL8,F2RL2,GP1BA,GP9,IL10,IL18,IRAG1,LTC4S,LY6E,MPL,MS4A2,VWF	141 (17)
mir-21	1.202	microRNA	Inhibited	-2.187	bias	6.47e-09	ALOX15,C1R,CASP4,CD274,CDH1,CDKN1A,CLEC5A,CLU,CXCL10,DHX58,ELN,GBP2,GBP5,IGHG1,IL18,mir-21,OAS2,RAB7B,SIGLEC1,STAT2,UBA7,UBE2L6	188 (19)
CSF2		cytokine		1.945	bias	6.48e-09	ACE,ALOX5,ALOX5AP,C4A/C4B,CA4,CCRL2,CDH1,CDKN1A,CLEC6A,CLEC7A,CSF1,CXCL10,CXCL8,ELN,F2RL2,IFITM3,IL10,IL12B,IL3RA,IL5RA,ITGB5,mir-21,MMP14,NR1H3,RBM3,STEAP3,TGM2,THBS1,TLR5,UBD,VTCN1	189 (19)
MYD88		other	Activated	2.987	bias	7.84e-09	CASP4,CCRL2,CD274,CLEC10A,CMPK2,CXCL10,CXCL8,ETS2,GZMB,IFIT2,IGHG1,IL10,IL12B,IL18,IL27,IRF7,ISG15,MMP14,RSAD2,S100A8,TNFSF13B,USP18	157 (17)
ZFPM1		transcription regulator				1.04e-08	ALAS2,ALOX5,ALOX5AP,CEBPB,GATA2,GP1BA,GP9,MPL,MS4A2,SELP,SLC6A4,XK	24 (3)
Ifn gamma		complex	Activated	2.766	bias	1.41e-08	ADAR,CDKN1A,CHI3L1,CXCL10,CXCL8,EIF2AK2,GBP1,IFI44L,IL10,LGALS9,PML,TGFB2,XAF1	206 (20)
PRDM16		transcription regulator	Inhibited	-2.759		1.42e-08	CDKN1A,CXCL10,GBP4,IFI44,IFIT2,IRF7,MX2,OAS2,STAT2	120 (11)
TREM1		transmembrane receptor		1.276	bias	1.45e-08	CCRL2,CD274,CEBPB,CFB,CSF1,CXCL10,CXCL5,CXCL8,DCSTAMP,ETS2,HES4,IFIT2,IL10,IL12B,IL15RA,ISG15,THBS1,TNIP3	183 (20)
U0126		chemical drug	Inhibited	-2.518	bias	1.71e-08	ADGRE1,ALPL,APOBEC3A,ASGR2,CD274,CDH1,CDKN1A,CEBPB,CXCL10,CXCL5,CXCL8,DAB2,DNASE1L3,EIF2AK2,ELN,GP1BA,HLA-DQA1,HMGB3,HPGD,HSF4,IL10,IL12B,IL1R2,ITGB5,mir-21,PML,SELP,TGFB2,TGM2,THBS1,TIMP2	152 (17)
progesterone		chemical - endogenous mammalian		-0.038		1.84e-08	ACE,ACRBP,ADAMDEC1,ADM,AKR1C4,ALOX15,ALPL,ASGR2,BHLHA15,CDH1,CDKN1A,CEBPB,CFB,CLDN3,CSF1,CTDSPL,CXCL10,CXCL8,GATA2,GRIA3,ID1,IL10,IL12B,IL27,ISG20,MX1,NOD1,NOTCH3,NR1H3,NUPR1,PARM1,PIGR,PTX3,TGFB2,THBS1	191 (21)
IL13		cytokine		0.334	bias	2.25e-08	ADAMDEC1,ALOX15,ALOX5AP,C3AR1,CEBPB,CFI,CHI3L1,CLEC10A,CLEC7A,CXCL10,CXCL5,CXCL8,IL10,IL12B,IL18,IL1R2,IL3RA,MERTK,MMP14,MN1,PLIN2,S100A8,SELP,TGM2,THBS1,TIMP2,TNFSF13B	188 (21)
IFNL3		cytokine		1.656	bias	2.49e-08	DDX58,IFIH1,IL12B,IL5RA,ISG20,MX1,RSAD2,USP18	130 (11)
E. coli serotype 0127B8 lipopolysaccharide		chemical - endogenous non-mammalian		0.957		2.67e-08	AQP9,CCRL2,CXCL10,ELN,FZD2,GNAO1,IL10,IL12B,NOTCH3,P2RY1,P2RY6,PTX3,RSAD2,SLC16A9,STAT2,TNFSF13B,UBD	163 (18)
SMARCA4		transcription regulator	Activated	3.742	bias	2.89e-08	ACE,CCDC9B,CCRL2,CDH1,CDKN1A,CEBPB,CSF1,CXCL8,DYSF,ENO3,ETS2,FAM167A,FBP1,GBP1,GSTO1,HNF4A,HPGD,IFI27,IFIT1,IFITM3,IGHG1,IL15RA,MEIS1,MN1,MYLK,PLIN2,PTX3,SLC40A1,STXBP6,TGFB2,TIMP2,UBD,ZNF503	191 (19)
E. coli B4 lipopolysaccharide		chemical toxicant	Activated	3.476	bias	3.22e-08	CD274,CLEC5A,CXCL10,CXCL8,DDX58,ETS2,GBP2,GBP4,GNAI1,IFIT3,IFITM3,IL10,IL12B,IL27,PARP9,RAB20,RAB7B,RSAD2,RTP4,USP18,ZBP1	157 (18)
PML	1.022	transcription regulator	Activated	3.92		3.48e-08	CDKN1A,EPSTI1,HERC6,IFI27,IFI44,IFI44L,IFIH1,IFIT1,IFIT3,IRF7,ISG15,ISG20,MX1,OAS1,OAS2,PML	176 (21)
E. coli B5 lipopolysaccharide		chemical - endogenous non-mammalian	Activated	2.571	bias	4.06e-08	AKR1C4,CD274,CDKN1A,CXCL10,CXCL8,ETS2,GBP2,IFIT1,IL10,IL12B,IL15RA,IL18,IL1R2,IL27,IL3RA,IL5RA,ISG20,TGFB2,TGM2,THBS1	168 (18)
PIK3CG		kinase		-1.319		4.18e-08	C2,CXCL10,DCSTAMP,FCGR3A/FCGR3B,GBP2,GBP4,GBP5,IL10,IL12B,NOD1,OAS2,UBD,ZBP1	173 (19)
USP18	1.85	peptidase	Inhibited	-2.789	bias	4.44e-08	CXCL10,IFI6,IFIH1,IFITM3,IRF7,ISG15,MX1,OAS1	159 (15)
SP600125		chemical drug		-1.294		4.44e-08	ADM,ALOX5,BDH1,CA4,CDKN1A,CEBPB,CXCL10,CXCL8,GBP2,H2BC15,HNF4A,IL10,IL12B,IL27,ISG15,ITGB5,LAMA5,MAFB,NUPR1,PTX3,SELP,THBS1	150 (15)
RNASEL		enzyme		0.074		5.83e-08	CDH1,CDKN1A,EIF2AK2,IFIT2,IRF7,ISG15,OAS2,USP18	104 (10)
E. coli lipopolysaccharide		chemical - endogenous non-mammalian	Activated	2.542	bias	6.19e-08	CCL8,CEBPB,CXCL10,CXCL5,CXCL8,IL10,IL12B,IL18,IL27,MX1,S100A8	134 (14)
TAZ		enzyme		-0.786	bias	6.25e-08	AXL,CCRL2,COX7A1,DNASE1L3,ESM1,FBLN2,IFIT1,IFIT2,IL10,IL12B,MYOF,PTX3,SAMD4A,SELP,SLC40A1,THBS1	154 (14)
TLR2		transmembrane receptor		1.88	bias	6.78e-08	CDKN1A,CEBPB,CXCL10,CXCL8,GP1BA,HLA-DQA1,IL10,IL12B,IL15RA,IL18,IL27,MX1,PTX3,SELP,SLC40A1,TSPAN33,VWF	148 (14)
miR-199a-5p (and other miRNAs w/seed CCAGUGU)		mature microRNA	Inhibited	-2.144	bias	7.14e-08	ALOX5AP,CALD1,CDH1,CDKN1A,CMPK2,IFI27,ISG15,MX2,PIGR,RSAD2,ZBP1	63 (5)
TP53		transcription regulator		1.21		7.2e-08	ABAT,ACE,ADRB3,ALOX15,ALOX5,ARHGAP5,BMX,C2,CARD10,CASP4,CDH1,CDH10,CDKN1A,CEBPB,CLU,COX7A1,CSF1,CXCL10,CXCL8,DRAM1,ECM1,ENO3,EPHX1,F11R,FBLN2,FRMD4A,GAS1,GATA6,GBP1,GNAI1,H2BC5,HERC5,HLA-DQA1,ID1,IFI44L,IL10,IL5RA,IRF7,ISG15,ITGB5,LAMA5,MAFB,mir-21,mir-223,MOCOS,MPV17L,MX1,MYOF,NOTCH3,NUPR1,OAS1,ORAI2,PML,PTPRO,RAMP3,RBM3,SELP,STEAP3,SULF2,TGFB2,TGM2,THBS1,TIMP2,TNFSF9,TSKU,UBD,XAF1	171 (20)
MMP8		peptidase		-0.389		7.24e-08	CLDN3,CXCL10,CXCL8,IL10,mir-21,S100A8	170 (19)
ESR2		ligand-dependent nuclear receptor	Inhibited	-2.054		7.61e-08	ADAR,CDH1,CDKN1A,CLU,COL5A3,CSF1,CXCL8,DAB2,DDX58,FBLN2,FZD2,GBP2,HPGD,IFI44,IFIH1,IFIT2,IFIT3,IRF7,KDELR3,MMP14,MSC,NFE2L3,PARP12,PARP14,PLIN2,PTX3,RSAD2,SLIT3,SORD,TGFB2,TGM2,THBS1,TIMP2,TNFSF13B,VWF	218 (23)
beta-estradiol		chemical - endogenous mammalian		-0.617		8.12e-08	ACE,ADAMDEC1,ADCY3,ADM,ADRB3,AGRN,ALOX15,C15orf48,C4A/C4B,CASP4,CD274,CDH1,CDKN1A,CEBPB,CFB,CHI3L1,CLDN3,CLU,CXCL10,CXCL5,CXCL8,DAB2,DRAM1,FBLN2,FZD2,GATA2,GBP2,GHSR,GZMA,HERC6,HLA-DQA1,HPGD,ID1,IFITM3,IL10,IL12B,IL18,IL1R2,IRF7,ISG15,KCTD19,KDELR3,MAGI1,MGLL,mir-21,MMP14,MS4A2,MX1,MYLK,MYOF,NFE2L3,NOTCH3,NR1H3,NUPR1,OAS1,ORC1,P2RY6,PIGR,PLCD3,PLEKHA4,PLIN2,PPBP,PTX3,RAMP3,RTP4,SDC3,SELP,SLC13A3,…	222 (22)
LDL		complex	Activated	2.539	bias	9.02e-08	AXL,CCL8,CDKN1A,CXCL10,CXCL8,CYP2J2,GNAI1,ID1,IFIT2,IL12B,IL17RC,IRF7,MMP14,MSC,MX1,NR1H3,PLIN2,S100A8,SELP,SIGLEC1	155 (20)
JAK2		kinase		1.89	bias	9.59e-08	ACE,ALOX5,CDC42BPB,CDH1,CDKN1A,CXCL10,CXCL8,GBP2,JCHAIN,LY6E,MPL,NKG7,SELP,TGM2,THBS1	164 (20)
MYC		transcription regulator	Inhibited	-2.103		1.04e-07	ADM,ALOX5,ARHGAP22,AXL,CD274,CDH1,CDKN1A,CLU,COL6A3,CTDSPL,CXCL10,CXCL8,ECM1,FBLN2,GAS1,GATA2,GATA6,GBP2,GBP4,GP1BA,H4C14,HERC5,ID1,IFI27,IFI44,IFI44L,IFI6,IFIH1,IFIT1,IFIT2,IFIT3,IFIT5,IL10,IL12B,IL5RA,IRF7,ISG20,ITGB5,MX1,MX2,NR1H3,OAS1,PML,RSAD2,TGFB2,THBS1,TIMP2,TNFSF13B,USP18	171 (22)
glucocorticoid		chemical drug		-1.239		1.15e-07	ACHE,ADRB3,ALOX5,CALD1,CDKN1A,CEBPB,CLU,CSF1,CXCL8,FBLN2,GBP1,GZMB,IL10,IL12B,IL18,IL1R2,mir-21,NOD1,OAS1,PIGR,TGFB2	176 (19)
Tgf beta		group		0.683	bias	1.15e-07	ASGR2,CDH1,CDKN1A,CEBPB,CLU,CSF1,CXCL10,CXCL8,DAB2,FBLN2,GZMB,ID1,IL10,IL12B,MERTK,MMP14,MN1,PPBP,SLIT3,THBS1,TIMP2	189 (18)
HIF1A		transcription regulator	Activated	2.146	bias	1.3e-07	ACE,ADM,ALOX5AP,AQP9,AXL,CCRL2,CD274,CDH1,CDKN1A,CEMIP,CSF1,CXCL10,CXCL8,FZD2,GATA6,H2AC6,ID1,IL10,IL12B,IL27,ITGB5,mir-21,RAB20,SLC40A1,STAT2,TGFB2,THBS1,TRIM66	174 (20)
NCOR1		transcription regulator	Inhibited	-3.302	bias	1.59e-07	CDH1,CDKN1A,CXCL10,DDX58,IFIT2,IFIT3,IRF7,ISG15,OAS1,OAS2,STAT2,ZBP1	201 (26)
UBA7	2.031	enzyme		-1.579		1.87e-07	DDX58,DHX58,IL10,ISG15,OAS1	111 (10)
MRTFA		transcription regulator		0.784		1.99e-07	CMA1,COX7A1,F11R,GP1BA,HPGD,ID1,MPL,MYLK,P2RX1,P2RY1,S100A8,SELP,SLC6A4,SYNPO2,TGFB2,THBS1	26 (3)
C3		peptidase	Activated	2.748	bias	2.08e-07	C3AR1,CASP4,CDH1,CSF1,CXCL10,CXCL8,IGHG1,IL10,IL12B,SELP,ZBP1	138 (18)
5-O-mycolyl-beta-araf-(1->2)-5-O-mycolyl-alpha-araf-(1->1')-glycerol		chemical - endogenous non-mammalian	Activated	2.714	bias	2.66e-07	AQP9,CCL8,CMKLR1,CXCL10,CXCL8,IFIT1,IFIT2,IFIT3,IFIT5,MGLL,TNIP3
IGF1		growth factor	Activated	2.85	bias	2.79e-07	ADM,ASGR2,AXL,C4A/C4B,CDH1,CDKN1A,CEBPB,CLU,CSF1,CXCL8,DMD,EIF2AK2,ELN,FBLN2,GATA2,GHSR,ID1,IFITM3,IL10,IL18,IL3RA,ITGB5,KDELR3,MMP14,NUPR1,PLIN2,SLC12A7,TGM2,THBS1,VWF	209 (21)
TNK1		kinase	Activated	2.449	bias	2.86e-07	IFIH1,IFIT2,IL10,IRF7,ISG20,OAS2	111 (11)
imiquimod		chemical drug	Activated	2.986	bias	3.05e-07	CD274,CXCL8,IL10,IL12B,IL18,IRF7,ISG15,ISG20,MX1,OAS1,RNF213,RSAD2	136 (18)
prexasertib		chemical drug	Activated	2.53	bias	3.17e-07	ADM,CDKN1A,IFIH1,IFIT2,IFIT3,IRF7,MPL,SIGLEC1,SLIT3,TNFSF9	113 (7)
calcitriol		chemical drug		1.387		3.5e-07	ALOX5,ALPL,C15orf48,CDH1,CDKN1A,CEBPB,CSF1,CXCL10,CXCL8,DCSTAMP,ELN,GATA6,HPGD,ID1,IFI44L,IL10,IL12B,IL18,IRF7,ISG15,MX1,NUPR1,PNPT1,RSAD2,S100A8,STXBP6,TGFB2,THBS1,TIMP2,TSKU,VTCN1	193 (23)
LY294002		chemical drug	Inhibited	-3.322	bias	3.53e-07	ALOX5AP,CASP4,CCL8,CD274,CDH1,CDKN1A,CEBPB,CXCL10,CXCL5,CXCL8,DNASE1L3,ETS2,GBP1,GP1BA,IL10,IL12B,IL1R2,IL3RA,ISG20,ITGB5,mir-21,MMP14,P2RY6,PPBP,PTX3,RAMP3,SELP,THBS1	160 (16)
laminaran		chemical drug	Activated	2.828	bias	3.77e-07	CRLF2,CXCL10,CXCL5,CXCL8,GPR84,IFI44L,RSAD2,TNIP3	103 (7)
FADD		other	Activated	2.144	bias	3.81e-07	CDKN1A,CXCL10,CXCL8,DDX58,DHX58,EIF2AK2,IFIH1,IFIT2,IRF7,LY6E,STAT2	131 (18)
IKZF3		transcription regulator	Inhibited	-2.345	bias	4.17e-07	ALOX5,DDX58,IFI27,IFI6,IFIT3,IFIT5,IRF7,MGLL,RNF213,RTP4
SMARCA5		transcription regulator		-1.387	bias	4.31e-07	ALOX5AP,ALPK1,ATP8B4,CDH1,CDKN1A,DYRK3,ESM1,ETS2,GRIA3,IRF7,NKG7,PLXND1,RTP4
TMPRSS2-ERG		fusion gene/product		0.898		4.31e-07	ARHGAP28,C15orf48,CDH1,CEBPB,DYSF,GNG11,ID1,IFI44,KREMEN2,NUPR1,P2RY2,THBS1,ZNF503	143 (9)
ZNF598		enzyme	Inhibited	-2	bias	4.5e-07	HERC5,IFI44,IFIT2,RSAD2
pegintron		biologic drug	Activated	2	bias	4.5e-07	CXCL10,DDX58,ISG15,USP18	90 (8)
Pam3-Cys-Ser-Lys4		chemical reagent	Activated	2.092	bias	4.69e-07	CASP4,CCL8,CD274,CXCL10,CXCL8,IL10,IL12B,IL18,IL27,IRF7,PARP14,SELP,SLC40A1,TGFB2,TNFSF13B	152 (17)
VDR		transcription regulator		-0.361		4.9e-07	ACE,CDH1,CDKN1A,CEBPB,CSF1,CXCL10,CXCL8,GATA6,ID1,IFI44L,IL12B,IL18,ISG15,MAGI1,NUPR1,PLIN2,S100A8,TGFB2	177 (22)
IL1A		cytokine	Activated	3.373	bias	4.9e-07	C4A/C4B,CCL8,CD274,CDKN1A,CSF1,CXCL10,CXCL5,CXCL8,GBP1,IL10,IL12B,IL18,IL1R2,LGALS9,MMP14,P2RY6,PTX3,S100A8	173 (18)
JAK1		kinase	Activated	2.138	bias	6.2e-07	CDKN1A,CHI3L1,EIF2AK2,ID1,IFIT2,IL10,IRF7,MX1,STAT2,USP18	145 (16)
KLF7		transcription regulator	Activated	2.236	bias	6.68e-07	CDKN1A,IFI6,IFIT1,IFIT3,MX1
RACK1		enzyme	Inhibited	-2.433		6.72e-07	CDKN1A,HERC5,IFI44,IFIT2,IFIT3,ISG15,RSAD2	141 (16)
PI3K (family)		group	Activated	3.351	bias	6.82e-07	ADM,CD274,CDH1,CXCL10,CXCL8,IFIT1,IL10,IL12B,ISG15,mir-21,TGM2,THBS1	176 (18)
CpG ODN 1668		chemical reagent	Activated	2.081	bias	6.84e-07	CXCL10,CXCL8,IL10,IL12B,IL27,IRF7,ISG15,STAT2,TLR5	125 (21)
BMP10		growth factor		0.429		7.49e-07	BDH1,CD274,CFI,CMPK2,ECM1,FCGR3A/FCGR3B,HPGD,ID1,MMP14,RSAD2,THBS1
IL15		cytokine		1.649	bias	7.62e-07	CD274,CDH1,CDKN1A,CEBPB,CMKLR1,CSF1,CXCL10,CXCL8,ENO3,FBP1,FCGR3A/FCGR3B,GGT5,GZMB,GZMK,IFI6,IFIT1,IL10,IL12B,IL15RA,ISG15,ITGB5,MX1,P2RX1,P2RY6,TNFRSF17	177 (17)
RUNX1		transcription regulator		-0.239		7.75e-07	ACHE,ALAS2,BDH1,CDKN1A,CHI3L1,CSF1,GATA2,GP5,IFITM3,IL10,IRF7,ISG15,mir-223,MPL,PLXND1,RSAD2,TSPAN33,UBE2L6	148 (16)
PF4		cytokine	Activated	2.226	bias	7.99e-07	CDKN1A,CMPK2,CXCL8,DDX58,EPSTI1,GATA2,ISG15,RSAD2,STAT2,USP18	148 (16)
pembrolizumab		biologic drug	Activated	2.813	bias	8.18e-07	CCL8,CD274,CMKLR1,GZMA,GZMB,HLA-DQA1,IFIT1,OAS1
S100A8	1.179	other	Activated	2.776		8.31e-07	ALPL,CD274,CXCL10,CXCL8,DYRK3,ELN,GZMB,IL10,ISG15,MMP14,PLXNB3,PTPRO,RAB20,S100A8,USP18	168 (15)
IgG		complex		-0.53		8.32e-07	ADM,CDKN1A,CEBPB,CLEC5A,CSF1,CXCL10,CXCL8,DDX58,ETS2,IFIH1,IFITM3,IL10,IL12B,IL1R2,ISG15,MAFB,SLC40A1,STAT2,THBS1,TNFRSF17	175 (19)
CL097		chemical reagent		1.264	bias	8.56e-07	AXL,CD274,CXCL10,IL10,IL12B,MX1	97 (7)
IL12 (complex)		complex	Activated	2.256	bias	8.96e-07	ADGRE1,CDH1,CSF1,CXCL10,CXCL8,GZMA,GZMB,IFIH1,IFIT2,IL10,IL12B,IL18,IL27,ISG15,ISG20,SELP	146 (18)
FAS		transmembrane receptor	Activated	2.144		9.24e-07	CCRL2,CDKN1A,COL6A3,CSF1,CXCL10,CXCL8,DYRK3,GBP1,GBP2,GRIA3,IFIT1,IL10,IL15RA,IL18,MERTK,P2RX1,P2RY2,PLIN2,PTX3,RRAGD,RSAD2,SELP	138 (13)
FLT3		kinase				9.8e-07	CEBPB,CXCL10,ID1,IFIT2,IFIT3,IL10,IL12B,IRF7	130 (17)
uric acid		chemical - endogenous mammalian		1.377		1.09e-06	ACE,CXCL8,EIF2AK2,IFIT2,IFIT3,IL10,IL12B,IL18,IRF7,ISG15,RSAD2,USP18	155 (17)
KLF2		transcription regulator		-0.788		1.09e-06	ACE,ADM,CDKN1A,CXCL8,ECM1,ELN,ID1,ITGB5,LGALS9,LTC4S,MMP14,NOTCH3,TGFB2,THBS1,VWF	138 (12)
CHUK		kinase	Activated	3.202	bias	1.15e-06	CASP4,CDKN1A,CEBPB,CLU,CSF1,CTSZ,CXCL10,CXCL8,GBP2,GBP4,IFIT2,IL10,IL12B,ISG15,PTX3,TNFSF13B	145 (13)
cycloheximide		chemical reagent		0.488		1.25e-06	ADM,CDKN1A,CEBPB,CSF1,CXCL10,CXCL8,GBP1,GNAI1,HNF4A,IFIT1,IL1R2,IRF7,ISG20,ITGB5,NR1H3,PIGR,PTX3,RBM3,RSAD2,S100A8,SELP,THBS1	186 (21)
OSMR		transmembrane receptor				1.41e-06	ADGRE1,C15orf48,CASP4,CXCL10,DHX58,GBP2,GBP4,GBP5,OAS1	145 (14)
PARP1		enzyme		0.123	bias	1.56e-06	CASP4,CD274,CDH1,CDKN1A,CXCL10,CXCL8,GBP2,GBP4,IL10,IL12B,SELP,TIMP2	171 (18)
Histone h3		group				1.57e-06	ARHGEF17,CA4,CDH1,CDKN1A,CXCL10,CXCL8,ENO3,GATA2,GATA6,HNF4A,ID1,IFI6,IFITM3,IL10,IRF7,MEIS1,MGLL,mir-223,MPL,MTUS1,MX1,RSAD2,S100A8,SLC6A2,USP18	164 (19)
ETS		group				1.6e-06	C3AR1,CHI3L1,DAB2,HPGD,IL12B,VWF
aphidicolin		chemical toxicant	Activated	2.4		1.6e-06	CDKN1A,IFI44L,IFIT1,ISG20,MX1,OAS1	119 (10)
mezerein		chemical - endogenous non-mammalian				1.6e-06	CDKN1A,IFI6,IFIH1,IFIT1,MX1,OAS2
TERT		enzyme		-0.914		1.78e-06	CALD1,CDKN1A,CXCL8,F2RL2,FAM167A,GATA6,IFIT1,IFIT2,IL10,ISG15,MMP14,MX1,SASH1	177 (22)
ERK		group	Activated	2.276	bias	1.79e-06	AXL,CDH1,CDKN1A,CLU,CXCL10,CXCL8,EIF2AK2,IL10,IL12B,MAFB,mir-21,MMP14,MYLK,NOTCH3,RAB7B,TGM2,THBS1	154 (18)
GSTO1	1.113	enzyme	Inhibited	-2.975	bias	1.84e-06	DDX58,F11R,IFI6,IFIT1,LAMA5,MTUS1,PARM1,PARP9,THBS1
S100A9		other	Activated	2.74		2.1e-06	ALPL,CD274,CXCL10,CXCL8,DYRK3,ELN,GZMB,ISG15,MMP14,PLXNB3,PTPRO,RAB20,S100A8,USP18	170 (19)
HMGXB4		other	Activated	2.449	bias	2.13e-06	CD274,IFIH1,IL27,PARP14,RNF213,TGM2
IFNK		cytokine	Activated	2.236	bias	2.13e-06	CXCL10,EIF2AK2,IFIH1,MX1,OAS1,ZBP1	158 (13)
NR3C1		ligand-dependent nuclear receptor		-0.93		2.13e-06	ADM,ALOX5AP,C1R,C4A/C4B,CARD10,CASP4,CDKN1A,CEBPB,CXCL10,CXCL8,DNASE1L3,GAS1,GBP2,GRIA3,GZMA,HNF4A,IFI6,IFIH1,IFIT2,IL10,IL12B,IL15RA,IL18,IL3RA,ISG15,MZB1,PIGR,PLIN2,THBS1,TLR5,TNFSF9,ZFYVE28	206 (21)
butyric acid		chemical - endogenous mammalian		-0.085		2.31e-06	ACHE,ADGRE1,ALOX15,ALOX5,ATP7B,CDH1,CDKN1A,CLU,COL6A3,CSF1,CXCL8,GATA2,GATA6,GBP2,IFIT1,IFIT3,IL10,IL12B,ITGB5,JCHAIN,LY6E,OAS2,STAT2,TGM2	182 (19)
IFNA17		cytokine		1.982	bias	2.77e-06	CXCL10,EIF2AK2,IFIH1,MX1,ZBP1	97 (7)
poly dA-dT		chemical reagent	Activated	2.439	bias	2.8e-06	CXCL10,CXCL8,IL18,ISG15,RSAD2,ZBP1	137 (19)
SMAD3		transcription regulator		-0.165	bias	3.04e-06	ALPL,ARHGAP22,CDH1,CDKN1A,COL6A3,CXCL10,ELN,ESM1,GZMA,GZMB,HNF4A,ID1,IL12B,ITGB5,mir-21,PTX3,TGFB2,THBS1	180 (20)
RNASE2		enzyme		1.781	bias	3.06e-06	CCL8,CSF1,CXCL10,CXCL5,IL10,IL12B,PPBP	109 (11)
LIMIT		other		1.982	bias	3.06e-06	GBP1,GBP2,GBP4,GBP5
VIPAS39		other		1	bias	3.06e-06	PPBP,SELP,THBS1,VWF
eugenol		chemical - endogenous non-mammalian				3.06e-06	ACE,CDKN1A,CXCL8,IL10	126 (11)
methylprednisolone		chemical drug		0.228		3.47e-06	ABAT,BDH1,CDH1,CDKN1A,CLDN3,CREG1,CROT,DAB2,DMD,EPHX1,EPHX2,GBP2,ID1,IGHG1,IL10,IRF7,ITGB5,MAFB,NR1H3,PIGR,PLIN2,RAMP3,SLC12A7,SLC13A3,SLC40A1,SMPD3,SORD,TLR5,TNIP3	113 (7)
PTGER2		G-protein coupled receptor		0.282	bias	3.61e-06	ADGRE1,CDH1,CLEC6A,CXCL10,CXCL8,ECM1,IL10,IL1R2,IL27,THBS1,TIMP2	177 (20)
NR1H3	1.251	ligand-dependent nuclear receptor		0.656		3.71e-06	ADGRE1,ADRB3,CD274,CDKN1A,CFB,CXCL10,FBP1,GBP4,IFIT2,IL10,IL12B,IRF7,MERTK,NOD1,NR1H3,ZBP1	198 (22)
ILF3		transcription regulator		-0.226		3.85e-06	ABCA9,C3AR1,CHI3L1,CXCL10,CXCL8,DCSTAMP,IL10,ISG15,MAFB,MGLL
CEBPB	1.059	transcription regulator		0.694	bias	3.92e-06	ADM,ADRB3,ALOX5AP,C2,C3AR1,CCRL2,CD274,CDKN1A,CEBPB,CXCL10,CXCL5,CXCL8,DAB2,FCGR3A/FCGR3B,GAS1,H4C14,ID1,IFIT2,IFIT3,IFITM3,IL10,IL12B,IL3RA,IRF7,mir-223,NR1H3,NUPR1,PLXND1	192 (22)
JAK1/2		group	Activated	2.345	bias	3.92e-06	EIF2AK2,GBP2,GBP5,HLA-DQA1,IRF7,ISG15,MPL,MX1,RSAD2	130 (11)
peptidoglycan		chemical - endogenous non-mammalian	Activated	2.21	bias	3.94e-06	BPI,CCL8,CD274,CXCL10,CXCL5,CXCL8,IL10,IL12B,IL18,S100A8,TLR5	117 (15)
Nr1h		group		-1.446		4.01e-06	ACE,C2,CSF1,CXCL10,CXCL8,GGT5,IFIH1,IL10,IL12B,MERTK,PML,SELP,THBS1	185 (20)
TGFBR2		kinase	Inhibited	-2.182	bias	4.01e-06	ADGRE1,ALOX15,ALOX5,ALOX5AP,C15orf48,CDH1,CDKN1A,CLU,CSF1,H2BC5,HPGD,IL10,IL1R2,IL3RA,MMP14,MYOF,RAMP3,S100A8,SELP,TGFB2,THBS1	187 (23)
IFNL2		other	Activated	2.236	bias	4.1e-06	CXCL10,IFIT1,IRF7,MX1,RSAD2	129 (11)
TAP1		transporter	Inhibited	-2.205	bias	4.1e-06	CXCL8,EIF2AK2,IFIT1,MX1,OAS1	102 (7)
Sb202190		chemical drug		-1.232	bias	4.19e-06	ALOX5,CDKN1A,CEBPB,CXCL10,CXCL8,IFIT1,IL10,IL12B,IL18,IL27,S100A8,TIMP2	191 (19)
CSF1	1.525	cytokine		1.535	bias	4.41e-06	AXL,CDKN1A,CLEC7A,CSF1,ETS2,F2RL2,FCGR3A/FCGR3B,IL10,IL12B,IL18,IRF7,ITGB5,MAFB,MERTK,SIGLEC1,THBS1,TLR5	191 (23)
GAPDH		enzyme		-1.567		4.43e-06	C2,IFI6,IFIT2,IL10,OAS1,OAS2,UBE2L6	91 (7)
SP1		transcription regulator		1.445	bias	4.54e-06	ACVRL1,ALAS2,ALOX5,ALPL,CD99,CDH1,CDKN1A,CEBPB,CHI3L1,CXCL10,CXCL5,CXCL8,DMD,EIF2AK2,H4C14,HNF4A,IFITM3,IL10,ITGB5,MMP14,MPL,MYLK,PROCR,SLC6A2,TGFB2,TIMP2,VWF	142 (23)
CD44		other		-0.298	bias	4.62e-06	ADGRE1,CD274,CDH1,CDKN1A,CLEC5A,CLEC7A,CLU,ECM1,IL10,IL1R2,mir-21,MMP14,PPBP,STAT2,THBS1	182 (19)
TICAM2		other		0.685	bias	4.65e-06	CXCL10,IGHG1,IL12B,IRF7,MMP14,S100A8	192 (23)
CLEC4E		other		0.896	bias	4.65e-06	ADGRE1,CLEC5A,CSF1,DCSTAMP,IL10,IL12B	168 (17)
IKBKE		kinase	Activated	3.075	bias	4.71e-06	ADAR,CXCL10,CXCL8,ENO3,IFIH1,IFIT1,IFIT2,IFIT3,IRF7,RSAD2	107 (13)
SOCS3		phosphatase	Inhibited	-2.114	bias	4.71e-06	CDKN1A,CXCL10,IFIT1,IFIT2,IL10,IL12B,ISG20,MX1,OAS1,OAS2	164 (15)
PD98059		chemical - kinase inhibitor		-1.253	bias	4.83e-06	ACE,ALOX5AP,BATF2,BDH1,CDH1,CDKN1A,CEBPB,CLU,CMA1,CXCL10,CXCL5,CXCL8,ELN,GP1BA,HMGB3,HPGD,IL10,IL12B,ITGB5,LAMA5,MGLL,MMP14,RAB20,S100A8,SLC6A2,THBS1,TIMP2	155 (19)
semaxinib		chemical drug	Activated	2.359	bias	4.88e-06	BPI,CHI3L1,CLEC10A,CXCL10,EPHX2,IL1R2,MYOF,PTX3,SLAMF8,THBS1,TLR5,VWF	135 (13)
NFKB1		transcription regulator		1.342	bias	4.91e-06	CASP4,CD274,CDKN1A,CFB,CHI3L1,CSF1,CXCL10,CXCL8,GBP1,GNAO1,IGHG1,IL10,IL12B,IL18,ISG15,LTC4S,PTX3,SELP	161 (14)
AHR		ligand-dependent nuclear receptor		-0.562		4.91e-06	ADGRE1,ADM,ALOX5,CD274,CDH1,CDKN1A,CHI3L1,COL6A3,CXCL10,EPHX2,FBLN2,GAS1,IL10,IL1R2,LTC4S,NOTCH3,PTX3,SLAMF8,SNTA1,TGFB2,THBS1,TIMP2,TLR5	157 (20)
Map3k7		kinase	Activated	2.345	bias	4.95e-06	CMPK2,CXCL10,GAS1,IFIT2,IL10,IL15RA,ISG15,ISG20,RSAD2	142 (18)
CCR2		G-protein coupled receptor		1	bias	5.11e-06	COL6A3,CSF1,CXCL10,FBLN2,IL10,IL12B,IL18,TGFB2,TGM2,THBS1,TIMP2	168 (21)
LMK-235		chemical reagent				5.27e-06	IFIT1,IFIT3,OAS1
mitoxantrone		chemical drug		1		5.29e-06	CDKN1A,CXCL10,CXCL8,IFIT2,IRF7,OAS2,RSAD2	173 (18)
IL17A		cytokine	Activated	2.631	bias	5.4e-06	C15orf48,CD274,CDH1,CEBPB,CXCL10,CXCL5,CXCL8,GBP2,IL10,IL12B,IL18,IL27,ISG15,MERTK,S100A8,SELP,TIMP2,VWF	172 (20)
OGA		enzyme		0.989		5.78e-06	ALOX5AP,C1RL,C3AR1,CDH1,CDKN1A,CEBPB,CREB5,CXCL8,DAB2,FBP1,GAS1,GP9,HPGD,IFIT3,IL18,ITGB5,MGLL,MMP14,PLIN2,STAT2,THBS1,TIMP2
Vegf		group		0.803	bias	6.15e-06	ACE,ALOX5AP,ARHGAP22,ARHGEF17,CA4,CDH1,CHI3L1,CXCL10,CXCL8,ELN,ESM1,ID1,IL12B,IL15RA,IL17RC,IL18,IL3RA,IL5RA,ISG20,MAGI1,mir-21,MMP14,RAMP3,SLCO2B1,VWF	189 (21)
ADAM12		peptidase		1		6.22e-06	ADAMTSL5,CEBPB,COL5A3,COL6A3,LAMA5,PARM1,PRSS2,S100A1,VWF
NOD2		other		1.124	bias	6.22e-06	CLEC5A,CXCL10,CXCL8,GPR84,IL10,IL12B,IL18,IL27,NR1H3	168 (19)
methotrexate		chemical drug		0.412		6.69e-06	C1R,C2,CASP4,CCL8,CDH1,CDKN1A,CFB,CFI,CSF1,CXCL10,CXCL8,ENO3,GZMA,ID1,IL18,THBS1	188 (19)
SP110		transcription regulator	Inhibited	-2.887		7.09e-06	CLU,CXCL10,DMD,IFI27,IFI6,IFIH1,IFIT1,IFIT3,IFITM3,IL18,MX1,OAS1
bucladesine		chemical toxicant		1.148	bias	7.13e-06	ADCY8,ADM,ATP7B,C3AR1,CDH1,CDKN1A,CEBPB,CLU,CXCL10,CXCL8,DMD,ESM1,ID1,IL10,MMP14,PDE5A,SLC6A4,TGFB2,TIMP2,XAF1	175 (22)
F2		peptidase	Activated	2.945	bias	7.58e-06	CALD1,CCL8,CDKN1A,CLU,CXCL10,CXCL8,ESM1,IL15RA,MGLL,PROCR,SAMD4A,SELP,SLC12A7,TGFB2,THBS1,TIMP2,VWF	195 (20)
FZD9		G-protein coupled receptor		1.172	bias	8.2e-06	CDH1,CXCL10,IFI44,IRF7,ISG15
fontolizumab		biologic drug	Inhibited	-2.236	bias	8.2e-06	CCL8,IL15RA,ISG15,MX1,RSAD2
NBEAL2		other		0.447	bias	8.2e-06	CXCL10,GATA2,SELP,THBS1,VWF	21 (3)
NFkB (family)		group		1.727	bias	8.75e-06	CASP4,CXCL10,CXCL8,DCSTAMP,DRAM1,HNF4A,IL18	131 (12)
CD3		complex	Activated	3.255	bias	8.77e-06	C1R,C2,CD274,COX7A1,CRLF2,CXCL10,CXCL8,ETS2,GBP1,GGT5,GZMA,GZMB,GZMK,H2AC6,IFIT1,IL10,IL12B,IL15RA,ITGB5,ORAI2,P2RX1,P2RY2,PLIN2,RBM3,TGM2,THBS1,UBE2L6,XAF1	153 (19)
EPOR		transmembrane receptor				9.18e-06	GATA2,IGHG1,MERTK,MPL,SIGLEC1,SLC40A1
CD40		transmembrane receptor	Activated	2.331	bias	1.01e-05	CDKN1A,CSF1,CXCL10,CXCL8,GZMB,IGHG1,IL10,IL12B,IL15RA,IL18,IL27,IL5RA,JCHAIN,MMP14,TNFSF13B	146 (16)
DPP4		peptidase		1.118		1.02e-05	CDH1,CXCL10,IL10,IL12B,MMP14,THBS1,TIMP2	164 (18)
EWSR1-FLI1		fusion gene/product		-1.4	bias	1.06e-05	ADM,CALD1,CD99,F11R,HPGD,ID1,PTPRO,SYNPO2,THBS1
tofacitinib		chemical drug		-1.342	bias	1.12e-05	CXCL10,DNASE1L3,IFIT3,IL12B,ISG15	146 (14)
ATP2B2		transporter		1.89		1.2e-05	BATF2,C15orf48,CDKN1A,MMP14,NUPR1,UBD,ZBP1
estrogen receptor		group		-0.336		1.22e-05	AXL,CALD1,CD99,CDH1,CDH10,CLDN3,CXCL8,F11R,GP9,LY6E,mir-21,MMP14,NOTCH3,TGFB2,TGM2,TIMP2	185 (24)
PRKCA		kinase		1.897	bias	1.24e-05	CDKN1A,CXCL10,ID1,IFIT1,IFIT3,mir-21,PML,RSAD2,S100A8,SELP,TGFB2	163 (21)
TP73		transcription regulator		-0.28		1.28e-05	ALAS2,ARHGAP22,C1R,CASP4,CDH1,CDKN1A,CLEC7A,CXCL10,DRAM1,ECM1,GATA2,MMP14,NUPR1,P2RY2,PLCD3,PML,PROCR,RAB7B,RIPOR3,TGFB2,THBS1	170 (19)
ethanol		chemical - endogenous mammalian		1.087		1.28e-05	ADCY8,ADM,ALOX5,C3AR1,CDKN1A,CEBPB,CLU,CXCL8,EPHX1,GNAI1,GZMB,ID1,IFIT2,IFIT3,IL10,IL12B,IL1R2,IRF7,SLC40A1,SYNPO2,TGFB2,TIMP2	182 (18)
F2R		G-protein coupled receptor	Activated	2.397	bias	1.3e-05	CASP4,CDH1,CLDN3,CXCL8,FBP1,SELP,TGFB2,TGM2,THBS1,VWF	190 (21)
NS-398		chemical reagent	Inhibited	-2.75	bias	1.3e-05	ALOX15,ALPL,CDKN1A,CEBPB,CXCL8,GATA6,IL10,MAGI1,MMP14,S100A8	164 (23)
ACKR3		G-protein coupled receptor				1.38e-05	ADM,AXL,CDKN1A,ELN,MMP14,VWF	155 (16)
gentamicin		chemical drug		-0.229		1.43e-05	ABAT,ALPL,ARHGAP5,C4A/C4B,CA4,CEBPB,CLU,CSF1,CXCL10,DMD,EPHX2,HNF4A,IL10,IRF7,ITGB5,PLIN2,S100A1,SDC3,UPB1	163 (12)
MSC	-1.3	transcription regulator	Activated	2.828		1.51e-05	EPSTI1,IFI27,IFI44,IFI44L,IFIT1,IRF7,JCHAIN,XAF1
IL5		cytokine		1.205	bias	1.51e-05	CA4,CASP4,CCRL2,CDKN1A,CXCL8,GBP2,GBP4,IGHG1,IL10,IL1R2,IL3RA,IL5RA,IRF7,JCHAIN,MS4A2,RBM3,UPB1	180 (20)
IKBKB		kinase	Activated	3.202	bias	1.65e-05	CDH1,CDKN1A,CEBPB,CLU,CSF1,CTSZ,CXCL10,CXCL5,CXCL8,GBP2,IL10,IL12B,ISG15,ITGB5,MX1,PTX3,TIMP2	158 (14)
LTB4R		G-protein coupled receptor		0	bias	1.68e-05	ALOX5,CLEC10A,CLEC7A,CXCL8,IL10,NR1H3	148 (17)
Stat1-Stat2		complex		1.98	bias	1.76e-05	EIF2AK2,IL12B,IRF7,OAS1
HMOX1		enzyme		0.746		1.8e-05	CD274,CDKN1A,CXCL10,CXCL5,CXCL8,ID1,IL10,IL12B,PROCR,TGFB2,THBS1	137 (16)
tetradecanoylphorbol acetate		chemical drug	Activated	3.429	bias	1.8e-05	ACE,ACHE,ADCY3,ADM,ADRB3,APOBEC3A,AXL,C3AR1,CDH1,CDKN1A,CEMIP,CSF1,CXCL10,CXCL8,DAB2,ECM1,EIF2AK2,ETS2,GATA2,GZMB,H4C14,HNF4A,ID1,IL10,IL12B,IL18,IRF7,ISG15,KREMEN2,LGALS9,MMP14,OAS1,P2RX1,P2RY2,PPBP,PTPRO,S100A8,SELP,SLC28A3,SLC6A2,THBS1,TLR5	183 (21)
PROC		peptidase		-0.239		1.85e-05	ACE,CLU,CXCL5,CXCL8,IL12B,PROCR,THBS1	202 (22)
GATA1		transcription regulator		1.076		1.89e-05	ALAS2,ALOX5,ALOX5AP,CDKN1A,CMA1,CREG1,ETS2,GATA2,GP1BA,GP9,MPL,MS4A2,RIMBP3 (includes others),SASH1,SELP,TGM2,VWF	30 (3)
docosahexaenoic acid		chemical drug		-0.011		1.99e-05	CDH1,CDKN1A,CEBPB,CSF1,CXCL8,HPGD,IL10,IL12B,mir-21,PDE5A,TGFB2,THBS1,TIMP2	173 (19)
LEP		growth factor		1.172		2.06e-05	ACE,ADGRE1,ADRB3,AQP9,CDH1,CDKN1A,CEBPB,COL6A3,CROT,CXCL10,CXCL8,EPHX2,GHSR,IL10,IL12B,IL18,IL1R2,LTC4S,MMP14,PLIN2,SELP,SORD,THBS1	154 (19)
BICD2		other				2.08e-05	CXCL10,IFI27,IFIT1
miR-499a-5p inhibitor		chemical reagent				2.08e-05	EIF2AK2,MX1,OAS1
miR-208b inhibitor		chemical reagent				2.08e-05	EIF2AK2,MX1,OAS1
ATP-gamma-S		chemical reagent				2.12e-05	CCL8,CSF1,CXCL8,IL10,IL15RA,IL1R2,PPBP,THBS1	189 (20)
mifepristone		chemical drug		0.584		2.25e-05	ACE,ADM,AKR1C4,ALOX15,ALPL,CDKN1A,CEBPB,CHI3L1,CLDN3,CLU,FBLN2,HPGD,IL10,IL12B,LAMA5,PTX3,RAMP3,SLC6A2	194 (21)
cigarette smoke		chemical toxicant	Activated	2.738	bias	2.46e-05	ADM,CDKN1A,CLEC5A,CLU,CRLF2,CXCL10,CXCL8,ELN,IL10,IL27,MX1,OAS1,OAS2,P2RX1,P2RY2,P2RY6	171 (20)
PTEN		phosphatase		-0.717		2.49e-05	ABCA9,ADAMDEC1,ADM,ALOX5AP,ARHGAP5,CD274,CDH1,CDKN1A,CEBPB,CTDSPL,CTSZ,CXCL10,CXCL8,ETS2,GATA2,GP9,IL10,IL12B,ISG15,mir-21,MMP14,NOD1,RAMP3,SLCO2B1,SORD,SULF2,THBS1,TMEM106A,UBA7	170 (18)
IL2		cytokine		1.741	bias	2.5e-05	ADCY3,CARD10,CASP4,CD274,CDH1,CDKN1A,CMKLR1,CSF1,CXCL10,CXCL8,FCGR3A/FCGR3B,GZMA,GZMB,GZMK,HLA-DQA1,IFI6,IL10,IL12B,IL18,IL1R2,ISG15,ISG20,LY6E,MX1,S100A8,SELP,TNFRSF17,TNFSF9	164 (16)
ABT-737		chemical drug		1.213	bias	2.55e-05	CDKN1A,CEBPB,CXCL5,CXCL8,GP1BA	148 (19)
NRG1		growth factor		1.641	bias	2.7e-05	ACHE,AXL,CDH1,CDKN1A,COL6A3,CXCL8,DAB2,ENO3,GATA2,ID1,IL10,ITGB5,MGLL,TGFB2,TGM2,THBS1	172 (18)
COPA		transporter				2.73e-05	CXCL8,IL12B,ISG15,RSAD2	125 (13)
SD6		chemical reagent		1.98	bias	2.73e-05	IFI27,MX1,MX2,OAS1
JUN		transcription regulator		1.244	bias	2.82e-05	AXL,C3AR1,CASP4,CCL8,CD274,CDH1,CDKN1A,CLU,CSF1,CXCL10,CXCL5,CXCL8,CYP2J2,EPHX2,HPGD,IL10,IL12B,IL27,mir-21,PTPRO,PTX3,SULF2,THBS1	152 (20)
HOXC8		transcription regulator		0		2.87e-05	CXCL10,FZD2,GAS1,IL1R2,PPBP,TNFSF9
Pro-inflammatory Cytokine		group		1.664	bias	2.94e-05	ADM,CLU,LGALS9,mir-21,S100A1,SELP,SLC6A4,UBD	92 (7)
CTLA4		transmembrane receptor		-1.913	bias	2.94e-05	CXCL10,CXCL8,FAR2,GZMB,IL10,IL3RA,SELP,TENT5C	161 (19)
IRF4		transcription regulator		-0.476		2.96e-05	ALPL,CXCL10,GBP1,IL10,IL12B,IL15RA,IRF7,ISG15,ISG20,OAS1,PROCR,STAT2,TNFSF13B	121 (17)
RASSF1		other		1.609		3.04e-05	ABAT,CASP4,CDKN1A,CLU,CREG1,DAB2,MTUS1,RNF182,TGM2	132 (10)
NOS2		enzyme		1.291		3.13e-05	CDKN1A,CHI3L1,COX7A1,CXCL8,IFIT3,IGHG1,IL10,IL12B,ISG15,PIGR,S100A8,SLC40A1,TNFSF13B	178 (20)
isobutylmethylxanthine		chemical toxicant		1.567	bias	3.16e-05	ACE,CDKN1A,CEBPB,IFIT2,IFIT3,IL10,IRF7,MERTK,NOTCH3,NR1H3,PLIN2,STAT2,THBS1,TIMP2	176 (20)
SQSTM1		transcription regulator		-0.518		3.17e-05	CXCL10,IL12B,IL15RA,IL18,ISG15,MX2,RSAD2	136 (16)
MAP2K3		kinase		1.941	bias	3.26e-05	CCL8,CDKN1A,CXCL10,CXCL8,GP9,IL10,IL12B,ISG15	172 (19)
CTNNB1		transcription regulator	Activated	2.268	bias	3.43e-05	AGRN,CCRL2,CD274,CD99,CDH1,CDKN1A,CLU,CREG1,CTDSPL,CTSZ,CXCL10,CXCL8,ECM1,ENO3,FBLN2,GATA2,GNAO1,HNF4A,ID1,IFIT1,IL10,JCHAIN,LGR6,LY6E,MMP14,MYLK,NOTCH3,PLIN2,PML,S100A8,SLC6A2,SORBS3,STAT2,TGM2,UPB1,XAF1	190 (24)
ERK1/2		group		1.74	bias	3.54e-05	ALOX5,ALPL,CCL8,CDKN1A,CEBPB,CMA1,CXCL10,CXCL5,CXCL8,HPGD,ID1,IFIT1,IL10,IL12B,mir-21,SLC12A7,TIMP2	176 (20)
molybdenum disulfide		chemical reagent		0.302		3.6e-05	AGRN,CFB,COL5A3,CXCL8,ELN,ESM1,IFI44,IFIT1,LAMA5,SYNPO2,THBS1
BCOR		transcription regulator				3.6e-05	ADM,CDKN1A,DDX58,GAS1,ISG15,STAT2,ZNF503
FHL2		transcription regulator		0.378		3.6e-05	ADGRE1,CLEC10A,CXCL10,CXCL8,IL10,IL12B,MRC2	176 (20)
5-N-ethylcarboxamido adenosine		chemical reagent		0.173		3.68e-05	ADM,CXCL8,HLA-DQA1,IFIT2,IFIT3,IL10,IL12B,PDE5A,PROCR,THBS1	183 (20)
IL3		cytokine	Activated	2.02	bias	3.74e-05	ADGRE1,ALOX5AP,CDKN1A,CSF1,CXCL8,EIF2AK2,GATA2,GNAO1,GP1BA,GP5,GZMA,HNF4A,IL12B,IL3RA,IL5RA,JCHAIN,MS4A2,RBM3	144 (18)
Mek		group		1.14		4.03e-05	ADCY3,AXL,CDH1,CDKN1A,CLU,CXCL10,CXCL8,DDX58,GBP2,GGT5,ID1,IL10,IL12B,mir-21,MMP14,NR1H3,THBS1,XAF1	181 (20)
platelet activating factor		chemical - endogenous mammalian	Activated	2.34	bias	4.08e-05	CDH1,CDKN1A,IL10,MMP14,SELP,THBS1,TIMP2	163 (18)
ORMDL3		other	Activated	2.211	bias	4.09e-05	CXCL10,CXCL8,OAS1,OAS2,TNFSF13B
lenalidomide		chemical drug		1.99		4.59e-05	CEBPB,FZD2,GZMB,H4C14,HLA-DQA1,IFI27,IFI6,IFIH1,IFIT3,IFIT5,IL3RA,MGLL,RNF213,RTP4,TNFSF13B	190 (17)
CDK9		kinase				4.6e-05	CDKN1A,CXCL8,GATA2,H2AC6,H2BC5,HLA-DQA1,MAGI1	99 (9)
SAFB		other		-1.89	bias	4.6e-05	CDH1,CXCL10,CXCL8,ISG20,NUPR1,S100A8,UBD
HDAC3		transcription regulator				5.05e-05	ALOX5,CDH1,CDKN1A,CXCL10,CXCL8,IL12B,LGALS9,PLIN2,USP18	191 (22)
LILRB1		transmembrane receptor		-0.447	bias	5.1e-05	ADM,CXCL8,IL10,IL12B,TENT5C
SB 290157		chemical reagent		1.067		5.1e-05	ADGRE1,C3AR1,CASP4,CDH1,THBS1	118 (10)
CC-122		chemical drug				5.14e-05	DDX58,IFIT3,IRF7	10 (2)
H3B-8800		chemical drug				5.14e-05	CXCL10,MX1,OAS1
sulfamethoxazole/trimethoprim		chemical drug				5.14e-05	CXCL10,CXCL8,IRF7
chlorine		chemical toxicant				5.14e-05	ALOX5,ALOX5AP,LTC4S
CEBPE		transcription regulator				5.18e-05	ALOX5AP,CEBPB,CLEC10A,IL10,IL18,IL5RA,TNFSF13B
MEOX2		transcription regulator		-0.277	bias	5.44e-05	CDKN1A,CXCL8,ID1,ITGB5,MMP14,PTX3
ELAVL1		other		0.525	bias	5.67e-05	ACHE,CCL8,CDH1,CDKN1A,CLDN3,IFI44,IFIH1,IFITM3,IL1R2,JCHAIN,OAS1,OAS2,PIGR,USP18	156 (11)
trypsin		group		1	bias	5.76e-05	CDH1,CDKN1A,CXCL8,ELN	194 (24)
SAMHD1		enzyme	Inhibited	-2	bias	5.76e-05	DDX58,IFI27,IFI6,MX1	50 (3)
6-aminopyrazolopyrimidine derivative compound II		chemical drug	Inhibited	-2	bias	5.76e-05	IFITM3,IL10,IRF7,ISG15	85 (6)
sphingosine-1-phosphate		chemical - endogenous mammalian		1.129	bias	5.93e-05	CDH1,CXCL10,CXCL8,GATA6,IL27,MMP14,NOTCH3,THBS1,VWF	160 (19)
Notch		group		0.267		5.99e-05	ADGRE1,ADM,CD300LF,CDH1,CDKN1A,CLEC10A,GZMA,ID1,IL10,MYLK,NOTCH3	160 (21)
SMARCB1		transcription regulator		1.873	bias	6.2e-05	C4A/C4B,CDH1,CDKN1A,CSF1,EIF2AK2,ETS2,F11R,FBP1,IL12B,IL15RA,MX1,OAS1,S100A1	109 (7)
FCER1G		transmembrane receptor		-0.412		6.31e-05	CXCL8,IFIT2,IL10,IL12B,MX1,RSAD2	156 (23)
MAPK9		kinase	Activated	2.147		6.49e-05	CDKN1A,CEBPB,CXCL8,DMD,IL12B,IL15RA,IL18,ISG20,NR1H3,PARP14,PLIN2,PTX3	171 (16)
HRAS		enzyme		0.841		6.79e-05	ADM,CALD1,CDH1,CDKN1A,CEBPB,CFB,CLU,CSF1,CTSZ,CXCL10,CXCL8,EFR3B,ELN,EPHX1,F2RL2,FAM167A,FBLN2,FZD2,ITGB5,mir-21,MMP14,PML,SASH1,SLIT3,TGFB2,TGM2,THBS1	169 (19)
aspirin		chemical drug		0.162	bias	6.85e-05	ACVRL1,ADM,CDKN1A,CROT,CSF1,CXCL10,CXCL8,HPGD,IL12B,IL18,SELP,THBS1	143 (20)
etoposide		chemical drug	Activated	2.941	bias	7.2e-05	ACHE,CD274,CDKN1A,CREG1,CXCL10,CXCL8,GZMB,ID1,IFIT2,IL10,IRF7,MERTK,NOTCH3	164 (17)
ZNF710		transcription regulator				7.66e-05	CCL8,CXCL10,CXCL8,IL10,PPBP
SGPL1		enzyme	Activated	2.195		7.66e-05	DDX58,IFIT1,ISG15,MX1,OAS1	121 (14)
trametinib		chemical drug				7.66e-05	CD274,IFIT1,ISG15,MX1,ROR2
PLK2		kinase	Activated	2.236	bias	7.66e-05	CMPK2,CXCL10,IFIT2,IL15RA,MERTK
HMGB2		transcription regulator				7.66e-05	CEBPB,CXCL5,CXCL8,FZD2,MMP14	113 (7)
U46619		chemical reagent				7.95e-05	CXCL8,MMP14,SELP,TIMP2	172 (22)
RPL13A		other	Inhibited	-2	bias	7.95e-05	CDKN1A,CLEC6A,S100A8,VWF
STAT5a/b		group		-1.492		7.96e-05	CDKN1A,CLU,F2RL2,GATA2,GP1BA,GP9,IRAG1,mir-21,MPL,VWF	129 (9)
EGFR		kinase	Activated	2.827	bias	8.08e-05	CASP4,CD274,CDH1,CDKN1A,CEBPB,CHI3L1,CMA1,CXCL10,CXCL5,CXCL8,FBLN2,GBP1,GZMB,HMGB3,ID1,IL10,ITGB5,LGR6,mir-21,MMP14,TGM2,THBS1	168 (17)
GIP		other		1.134	bias	8.13e-05	ACE,CXCL10,GBP2,GBP5,IFIT3,IL12B,RSAD2	139 (12)
IL12B	-1.213	cytokine		1.052	bias	8.13e-05	CXCL10,CXCL8,GZMB,IL10,IL12B,S100A8,STAT2	139 (17)
SAA1		transporter		1.044	bias	8.37e-05	ALPL,CXCL10,CXCL8,IL10,IL12B,S100A8	189 (21)
NOTCH1		transcription regulator		0.541		8.4e-05	CDH1,CDKN1A,CEBPB,CXCL8,ESM1,GATA2,ID1,IL10,IL12B,IL18,MYLK,NOTCH3,S100A1,TGFB2,TSPAN33	187 (21)
BCL6		transcription regulator		-1.693		8.55e-05	CD274,CDKN1A,CLEC10A,CSF1,CXCL10,DCSTAMP,HERC5,HERC6,IL10,IL12B,IL18,ORC1,PTPRO,UBA7	140 (20)
TNFSF11		cytokine		1.329	bias	8.75e-05	ADGRE1,AQP9,C3AR1,CD300LF,CDKN1A,CXCL8,DAB2,DCSTAMP,IL10,IL12B,IL15RA,MAFB,mir-21,NR1H3,USP18	183 (21)
PDGF BB		complex		1.797	bias	8.89e-05	ADM,CALD1,CASP4,CCL8,CDKN1A,CEBPB,CSF1,CXCL8,DAB2,ETS2,FOXS1,FZD2,GBP2,MMP14,SLC6A4,TGM2,THBS1	183 (20)
NFE2L2		transcription regulator		-0.179	bias	8.93e-05	ACE,ALAS2,CDH1,CDKN1A,CREG1,CXCL10,CXCL8,DCSTAMP,ELN,EPHX1,GSTO1,IFIH1,IL10,IL1R2,ISG15,LY6E,MGLL,NFE2L3,PLIN2,PTPRO,RSAD2	163 (21)
TNFRSF8		transmembrane receptor		-0.69		9.05e-05	CDKN1A,CXCL8,GBP1,GBP2,GZMB,IL10,NKG7	169 (18)
AIRE		transcription regulator	Inhibited	-2.828		9.24e-05	C1R,C4A/C4B,CD274,CXCL10,EIF2AK2,HERC6,IFI44,PARP14
NFIX		transcription regulator				9.27e-05	CCL8,CHI3L1,CXCL8,ENO3,IL27
PLK4		kinase	Activated	2.236	bias	9.27e-05	CMPK2,CXCL10,IFIT2,IL15RA,MERTK
2'3'-cyclic guanosine monophosphate-adenosine monophosphate		chemical - endogenous mammalian		1.993	bias	9.27e-05	CXCL10,IL10,IL18,ISG15,RSAD2	121 (17)
CAMP		other		1.84	bias	9.4e-05	CSF1,CXCL10,CXCL5,CXCL8,IL10,IL12B,IL18,IL1R2,TNFSF13B	154 (23)
ARHGAP21		other	Activated	2.449	bias	9.59e-05	CXCL10,IFIT3,IL15RA,IL18,ISG20,MERTK
GATA6	1.283	transcription regulator		1.333		9.63e-05	ALOX15,C1R,C4A/C4B,CDKN1A,CLEC10A,DAB2,GATA6,HNF4A,IL10,MYLK,SORBS3,TGFB2,TNFSF9	20 (2)
SB-431542		chemical reagent		0.548		9.69e-05	CDH1,ETS2,GATA2,ID1,IL10,IL1R2,MAFB,mir-21,PTX3,TGFB2	213 (25)
PPARA		ligand-dependent nuclear receptor		0.955		0.000101	ADRB3,AQP9,C1R,C2,CDKN1A,CEBPB,CFI,CROT,F11R,HLA-DQA1,HNF4A,IFITM3,IL10,IL12B,MGLL,mir-21,NR1H3,PLIN2,S100A8,SORD,TLR5	175 (20)
IFN Lambda		group				0.000101	DDX58,OAS1,OAS2	86 (6)
ZNF395		transcription regulator				0.000101	IFI44,IFIT1,IFIT2
NLRP11		other				0.000101	CXCL8,IFIT1,IFIT2	85 (6)
coxsackievirus A21		biologic drug				0.000101	CD274,CXCL10,DDX58
USP22		peptidase		1.387	bias	0.000109	ADAR,CDKN1A,CHI3L1,CLEC5A,IFIT1,IL3RA
deferoxamine		chemical drug		1.471	bias	0.000111	ADM,CDH1,CDKN1A,CXCL8,ECM1,ELN,IFI6,IFIT5,ISG20,MX2,RSAD2,SULF2,TGFB2	175 (19)
dimethyl itaconate		chemical reagent	Inhibited	-2.236		0.000111	IFIT2,IFIT3,IFITM3,ISG15,RSAD2
AS1842856		chemical reagent		-1.387	bias	0.000111	ALOX5,CDKN1A,CXCL10,CXCL8,IFIT2
CXCR4		G-protein coupled receptor	Activated	2.19	bias	0.000111	AXL,CDH1,CDKN1A,CXCL10,CXCL8,ID1,IL10	151 (18)
budesonide		chemical drug		-0.118		0.000113	ALOX15,C1R,CDKN1A,CXCL10,CXCL8,GNAI1,GNAO1,IFITM3,IL10,IL18,MGLL,mir-147,mir-21,mir-223,SASH1,SLC16A9	154 (20)
NCOA2		transcription regulator	Activated	2.713	bias	0.000114	ALAS2,C1R,CDKN1A,CXCL10,GBP5,GSTO1,IFIT2,IRF7,ISG15,NR1H3,PLIN2	179 (22)
SNAI1		transcription regulator		0.888		0.000114	AXL,CDH1,CDKN1A,CLDN3,CXCL8,HNF4A,HPGD,ID1,MMP14,PTX3,SLC28A3	188 (23)
tetrachlorodibenzodioxin		chemical toxicant		0.164		0.000116	ACHE,ADM,ALOX5,CDH1,CDKN1A,CEBPB,CMA1,CXCL8,ELN,ETS2,GNG11,IL10,LTC4S,MMP14,PPBP,S100A8,SLC12A7,SLC40A1,SLCO2B1,TGFB2,TIMP2	190 (21)
Mapk		group	Activated	2.6	bias	0.000117	CDKN1A,CEBPB,CXCL8,GZMB,HPGD,mir-21,PIGR,S100A8,SLC6A2	161 (17)
HAVCR1		other		1.066		0.000117	CEBPB,CEMIP,IFI27,IFI6,IL10,IL1R2,PLIN2,STAT2,XAF1	121 (7)
mycophenolic acid		chemical drug	Activated	2.828	bias	0.000119	ADM,CD274,CDKN1A,CLU,CXCL5,CXCL8,GBP1,SAMD4A	150 (14)
SOD1		enzyme				0.000121	CASP4,CLU,DDX58,ETS2,IFI44,IFIH1,IL10,IRF7,ISG15,OAS2,P2RY6,RBM3,RSAD2,SLC40A1,USP18	173 (18)
lipid A		chemical toxicant		0.842	bias	0.000124	C2,CXCL10,CXCL8,IL10,IL12B,THBS1	134 (17)
FOSL1		transcription regulator		-1.158		0.00013	ADM,AXL,CXCL8,CYP2J2,ELN,HPGD,IL10,THBS1	153 (19)
dihydrotestosterone		chemical - endogenous mammalian	Activated	2.433		0.00013	ACE,ADM,ADRB3,C4A/C4B,CDH1,CDKN1A,CHI3L1,CLU,CMKLR1,COL5A3,ELN,FAM111B,GAS1,HPGD,IL10,IL12B,LAMA5,LY6E,MGLL,MYLK,SDC3,TGFB2,TGM2,THBS1,TIMP2	220 (24)
N-acetyl-L-cysteine		chemical drug	Inhibited	-2.64	bias	0.000132	ADGRE1,ADM,CASP4,CD274,CDH1,CDKN1A,CXCL10,CXCL8,ESM1,GZMB,IL10,IL12B,SELP,XAF1	152 (18)
succinic acid		chemical - endogenous mammalian		1.342		0.000133	ADAMTSL5,CA4,CFB,ID1,SLC16A12
tributyrin		chemical drug	Activated	2.646	bias	0.000136	ADM,CD274,CDKN1A,CXCL5,CXCL8,GBP1,SAMD4A
sunitinib		chemical drug		0.314	bias	0.000136	CDKN1A,CXCL10,ECM1,ITGB5,mir-21,mir-223,TIMP2	136 (14)
SHARPIN		other				0.000141	CASP4,CXCL10,IL12B,ISG15	149 (15)
S100A4		other				0.000141	CDH1,CDKN1A,MMP14,S100A8,THBS1,TIMP2	169 (21)
temozolomide		chemical drug		1.997		0.000141	CDKN1A,CXCL10,CXCL8,ID1,mir-21,MMP14	165 (19)
decitabine		chemical drug	Activated	2.919		0.000142	ABO,AGRN,ALOX5,CDH1,CDKN1A,CHI3L1,CLU,COL6A3,CXCL10,DNASE1L3,EIF2AK2,GATA6,HNF4A,HPGD,ID1,IFI27,IFIT2,IRF7,ISG15,KIF5C,MAFB,MMP14,MX1,NR1H3,OAS1,PTPRO,RTP4,TGFB2,THBS1,TIMP2	195 (20)
CASR		G-protein coupled receptor		0.508	bias	0.00015	CDH1,CSF1,CXCL10,GATA6,ID1,ISG15,MAGI1,NUPR1,S100A8,TGFB2	152 (15)
ESR1		ligand-dependent nuclear receptor		-1.181		0.000152	ACE,ALOX5,ALOX5AP,AQP9,CALD1,CDC42BPB,CDH1,CDKN1A,CEBPB,CLEC7A,CXCL8,DAB2,DLG5,ELN,FZD2,GATA2,ID1,IFI27,IFI44,IFI44L,IFI6,IFITM3,ISG20,MAGI1,mir-21,MND1,MX1,NFE2L3,NOTCH3,NR1H3,P2RY2,PLIN2,PTX3,RAMP3,RSAD2,RTP4,SLC6A4,SORD,TGFB2,TGM2,TIMP2,TNFSF9,TSKU,XK	202 (19)
EZH2		transcription regulator		-0.18		0.000154	ALOX5AP,ALPL,C15orf48,CDH1,CDKN1A,CEMIP,CSF1,CXCL10,CXCL8,DENND2A,GATA6,ID1,IL10,IL12B,PARP9,S100A8,TGFB2,TIMP2,UBD	187 (24)
pyrrolidine dithiocarbamate		chemical reagent		-1.68	bias	0.000154	CXCL10,CXCL5,CXCL8,GZMB,IL10,IRF7,ITGB5,MMP14,SELP	181 (19)
PLAGL1		transcription regulator				0.000157	CDKN1A,CXCL5,IL10,PLIN2,SORD	73 (7)
ACVR1		kinase		1.125	bias	0.000159	ALPL,C1R,CDKN1A,HNF4A,ID1,PTX3	54 (10)
ZFTA-RELA		fusion gene/product	Activated	2.449	bias	0.000159	CASP4,CSF1,CXCL10,IL15RA,IRF7,TGM2
IL18	1.564	cytokine	Activated	2.068	bias	0.000172	CCRL2,CDH1,CSF1,CXCL10,CXCL8,FCGR3A/FCGR3B,GZMA,GZMB,GZMK,IL10,IL18,NKG7	172 (19)
Akt		group		1.792		0.000173	ADCY3,ADM,CD274,CDH1,CDKN1A,CEBPB,CXCL10,CXCL8,GATA2,GGT5,HPGD,IL10,IL12B,IL27,ITGB5,MMP14,PTX3,THBS1	151 (17)
poly(dG-dC)		chemical reagent				0.000175	CXCL10,ISG15,RSAD2	111 (11)
TRIM14		other				0.000175	GBP5,IRF7,ISG15	118 (7)
dacarbazine		chemical drug				0.000175	CDKN1A,CXCL10,CXCL8	138 (15)
TWIST1		transcription regulator		0.389		0.000176	AXL,CDH1,CDKN1A,CHI3L1,CLU,CXCL8,ITGB5,MRC2,SDC3,SLC28A3,TGFB2	173 (17)
IL1		group		1.775	bias	0.000179	C2,CDKN1A,CFB,CHI3L1,CLEC7A,CSF1,CXCL10,CXCL5,CXCL8,IL10,IL1R2,IL5RA,mir-21,NR1H3,PIGR,SELP,TGM2	176 (17)
CX3CL1		cytokine		1.066		0.000179	ANKRD33,CSF1,FZD2,GP9,IFIT2,IFIT3,IRF7,MYLK,SELP,TGFB2
IKBKG		kinase	Activated	3.1	bias	0.000179	CEBPB,CLU,CSF1,CTSZ,CXCL10,CXCL8,GBP2,IRF7,ISG15,PTX3	170 (15)
DDR1		kinase		1		0.000181	CDH1,CDKN1A,ELN,MMP14	144 (11)
KIT		transmembrane receptor				0.000189	C3AR1,CD274,CMA1,CXCL10,IFIT2,IFIT3,IL10,IL15RA,IL27	176 (21)
HMGB1		transcription regulator	Activated	2.724	bias	0.000192	CD274,CDKN1A,CXCL5,CXCL8,IFIT1,IL10,MERTK,MX1	191 (22)
FANCC		other				0.000199	AQP9,FZD2,IFI44L,MX1,MYOF,OAS1,PTX3	132 (7)
ITGA5		transmembrane receptor				0.000201	CDKN1A,CEBPB,GAS1,IL12B,MMP14,SELP	154 (18)
IL24		cytokine		1.058		0.000201	BATF2,CXCL8,EIF2AK2,IL10,IL12B,IL27	156 (16)
bleomycin		biologic drug	Activated	2.236	bias	0.000207	CDKN1A,CXCL10,ELN,ID1,IL18,IL27,mir-21,MMP14,TGFB2,THBS1,TIMP2,VWF	184 (20)
TGFBR1		kinase		0	bias	0.000208	CDH1,CDKN1A,GAS1,HNF4A,IL12B,ITGB5,mir-21,PTX3	158 (24)
GLI1		transcription regulator		-0.512		0.000211	ALOX5,ARHGAP28,CDH1,CDKN1A,CHI3L1,CLU,CMPK2,CSF1,CXCL8,GATA6,GRIA3,HPGD,ID1,IL10,IL18,IL1R2,mir-21,RASA4,SLC16A9,TGFB2,TIMP2,TNFSF13B	193 (22)
TCF4		transcription regulator		-1.175		0.000211	BHLHA15,CASP4,CDKN1A,DDX58,GP9,IL12B,ITGB5,MPV17L,MZB1,NOD1,PML,SLC12A7,STAT2,TENT5C,TNFSF13B,TXNDC5,ZBP1
collagenase		group	Activated	2.236	bias	0.000215	ADM,CEBPB,CXCL10,PTX3,SELP	159 (12)
Fc gamma receptor		group		1.014		0.000215	CDKN1A,CXCL8,IL10,IL12B,TNIP3	147 (17)
SMAD5		transcription regulator				0.000215	ALPL,CSF1,GATA2,ID1,IL3RA
EIF4EBP2		translation regulator		-1.159	bias	0.000215	CEBPB,CXCL10,IL10,IL12B,IRF7	174 (19)
ZEB2		transcription regulator		0.015		0.000217	ALPL,AXL,CDH1,CDKN1A,GZMA,MS4A2,NKG7
CREBBP		transcription regulator		1.673	bias	0.000228	CDH1,CDKN1A,CSF1,CXCL10,CXCL8,EPSTI1,FRMD4A,GRIA3,IL10,IL17RC,ISG15,mir-21,mir-223,RSAD2,RTP4,SELP,SMPD3,USP18	176 (21)
hemoglobin		complex		1.165	bias	0.00023	ADM,CDKN1A,CXCL8,SLC40A1	168 (15)
MAML1		transcription regulator		1.982	bias	0.00023	CDH1,CXCL8,HES4,MYLK	178 (20)
MAPK14		kinase		1.733	bias	0.000238	ADCY3,ALOX5AP,CDH1,CXCL10,CXCL8,DAB2,IL10,IL12B,IL18,IL27,TGM2,TIMP2	140 (17)
ACOX1		enzyme		-0.711		0.000238	AKR1C4,CDKN1A,ETS2,HLA-DQA1,MGLL,NR1H3,NUPR1,PLIN2,RBM3,SLCO2B1	97 (7)
sulforafan		chemical drug		-0.126		0.000238	CDKN1A,CXCL8,EPHX1,GATA6,IL12B,mir-21,OAS1,PML,SLC6A4,USP18	184 (21)
PDLIM2		other		1.414		0.000241	CDH1,CEMIP,CXCL8,F2RL2,FBP1,IFI44,IFIT3,SLC40A1
CARD9		other		0.243	bias	0.00025	CLEC6A,CLEC7A,CXCL10,IL10,IL12B	175 (21)
NCF1		enzyme				0.00025	ALOX5AP,CDKN1A,DDX58,IFIH1,ISG15	188 (19)
C1QA		other		1.091		0.00025	C3AR1,C4A/C4B,CD274,CXCL10,MERTK	150 (13)
PRKD		group		1.216	bias	0.00025	COX7A1,CXCL10,DCSTAMP,IL10,IL12B	160 (16)
PLK1		kinase				0.000252	CDH1,CDKN1A,DTX3L,PARP9,TGFB2,THBS1	184 (19)
chloroquine		chemical drug		-0.969		0.000259	CXCL10,CXCL8,DDX58,DRAM1,IFIH1,IL12B,TNFSF13B	145 (22)
PI3K (complex)		complex		1.906	bias	0.000267	ALOX5AP,CD274,CDH1,CDKN1A,CEBPB,CXCL10,CXCL8,GATA2,IFIT1,IL10,IL12B,MMP14,SLC12A7,TGM2,THBS1	164 (18)
Gm20703		other				0.000277	CXCL10,GBP5,IFIT1
ATP		chemical - endogenous mammalian		0.574	bias	0.000277	CDH1,CXCL10,CXCL8,EIF2AK2,IL10,IL12B,IL27,P2RY2,THBS1	140 (17)
SRC (family)		group	Activated	2.168	bias	0.000281	ID1,IL10,IL12B,IL27,mir-21,SLC6A4	150 (19)
TRAF3IP2		enzyme	Activated	2.425	bias	0.000282	ACE,CSF1,CXCL10,IL18,ISG15,S100A8,SELP	177 (18)
C5AR2		G-protein coupled receptor				0.000287	CXCL8,EIF2AK2,IL10,IL12B	178 (20)
monensin		chemical - endogenous non-mammalian				0.000287	AXL,CXCL8,IL10,THBS1	172 (20)
epigallocatechin-gallate		chemical drug		-0.838		0.000289	AXL,CDH1,CDKN1A,CEBPB,CXCL10,CXCL5,CXCL8,GBP4,IL10,IL12B,IL18,ISG15,TIMP2	136 (17)
CDK19		kinase		-0.426	bias	0.000294	ABAT,CDH1,CDKN1A,CLU,CXCL8,DRAM1,EPHX1,PROCR,TNFSF9	78 (7)
GW3965		chemical reagent		1.631		0.000294	ADCY3,CXCL10,CXCL8,GNAI1,GNG11,IL12B,MERTK,NR1H3,PLIN2	137 (15)
xanthine oxidase		group				0.000304	DDX58,IFIH1
TRIB2		kinase				0.000304	CEBPB,IL10	97 (7)
VPS33B		transporter				0.000304	SELP,VWF
RPL19		other				0.000304	CXCL10,CXCL8	76 (7)
POLDIP3		other				0.000304	CDKN1A,ISG15
GP1BB		other				0.000304	GP1BA,GP9
GAB3		other				0.000304	IFIT1,OAS1
zafirlukast		chemical drug				0.000304	CXCL8,SELP
CSF3		cytokine		1.095		0.000306	ADGRE1,C3AR1,CD300LF,CEBPB,CXCL5,CXCL8,GZMB,HLA-DQA1,IL10,IL12B,TLR5	161 (19)
RNF31		enzyme		0.128		0.000307	ACE,CXCL10,CXCL8,IL15RA,IL17RC,IL18,IL1R2	155 (13)
isotretinoin		biologic drug		0.378	bias	0.000307	CDKN1A,CXCL8,HPGD,IFIT3,IL12B,OAS1,STAT2	176 (22)
HNF1B		transcription regulator		0.234		0.000313	AKR1C4,CD99,CDH1,F11R,FZD2,GATA6,HNF4A,ID1,MAFB
genistein		chemical drug		1.144		0.000318	ABCA9,ACE,ADM,ALOX5,CDKN1A,CLU,CXCL10,CXCL8,DNASE1L3,HLA-DQA1,HPGD,ID1,IFIT2,IL10,IRF7,mir-21,mir-223,NR1H3	174 (19)
RHOA		enzyme	Activated	2.03		0.000321	CDH1,CDKN1A,CEBPB,CXCL10,CXCL5,CXCL8,ITGB5,MMP14	182 (22)
AGT		growth factor	Activated	2.395	bias	0.000324	ACE,ADGRE1,ADM,ALOX15,C4A/C4B,CCL8,CDKN1A,CFI,COL6A3,COX7A1,CREB5,CXCL10,CXCL8,CYP2J2,DAB2,ECM1,ELN,ESM1,IL10,IL18,ITGB5,MAFB,mir-21,NOTCH3,PRSS2,S100A8,SIGLEC1,SLC6A2,SLIT3,TGFB2,THBS1	188 (25)
halofuginone		chemical drug				0.00033	C4A/C4B,CXCL10,ELN,EPHX1,GNG11,MS4A2,SLC13A3,STEAP3,TGM2,TIMP2	76 (7)
3M-002		chemical reagent		0.647		0.000332	BMX,CXCL10,ESM1,GPR84,H4C14,IFI44,IL12B,IRF7,TMEM150B	144 (12)
daporinad		chemical drug		0.277	bias	0.000332	CD274,CEBPB,ETS2,FAM111B,ID1	110 (7)
ITGAM		transmembrane receptor		0.762	bias	0.000332	CXCL10,CXCL8,IL10,IL12B,ZBP1	141 (19)
YAP1		transcription regulator		0.278	bias	0.000333	CCRL2,CD274,CDH1,CDKN1A,CSF1,CXCL8,DAB2,DNASE1L3,ID1,IFIT1,IFIT2,IL10,IL12B,NUPR1,TGFB2,THBS1	174 (20)
corticosteroid		chemical drug				0.000334	ACE,CXCL8,GZMA,IL10,IL1R2,IL27,PARP14	175 (21)
wortmannin		chemical drug		-1.68	bias	0.000339	CDH1,CDKN1A,CSF1,CXCL10,CXCL8,IL10,IL12B,ITGB5,mir-21,MMP14,SELP,SLC6A2	176 (22)
cyclophosphamide		chemical drug		0.524	bias	0.000344	C4A/C4B,CLU,IL10,IL12B,IL18,IL1R2,RBM3,THBS1	181 (21)
Tnf (family)		group		1.862	bias	0.000348	C3AR1,CCL8,CSF1,CXCL10,CXCL8,EIF2AK2,ESM1,IL12B,LGALS9,TNFSF13B	137 (18)
GFI1		transcription regulator	Inhibited	-2.15	bias	0.000348	CDKN1A,CSF1,CXCL8,EIF2AK2,ETS2,GZMA,IL10,MAFB,mir-21,NOD1	149 (15)
ssRNA40		chemical reagent		1	bias	0.000354	DDX58,IL10,IL12B,IL27	158 (17)
MSR1		transmembrane receptor		1.981		0.000354	CXCL10,IFIT1,IL10,ISG15	173 (22)
zymosan A		chemical - endogenous non-mammalian		1.177	bias	0.000354	BPI,IL10,IL12B,mir-21	137 (13)
EIF4E		translation regulator		1.938	bias	0.000354	C3AR1,CDKN1A,CEBPB,CLEC7A,CTSZ,IFIT2,IL15RA,IL18,PPBP,SLC6A4,SLCO2B1,UBA7
tyrphostin AG490		chemical drug	Inhibited	-2.078	bias	0.000368	ACE,ACHE,CDKN1A,CXCL8,DCSTAMP,HPGD,IL10,PTX3	154 (20)
P38 MAPK		group	Activated	2.767	bias	0.000371	BATF2,CCL8,CDKN1A,CEBPB,CXCL10,CXCL8,GBP1,IL10,IL12B,IRF7,KDELR3,NOTCH3,PML,RAB7B,SLC6A2,THBS1,TIMP2	168 (20)
CLU	1.446	other		0.585		0.000381	ATP7B,CDH1,CDKN1A,CLU,CXCL8	178 (20)
TP63		transcription regulator		0.735	bias	0.000382	ADM,AXL,CA4,CDH1,CDKN1A,CLDN3,CXCL8,ECM1,F11R,GNAI1,ID1,MMP14,NFE2L3,NOTCH3,P2RY2,PNPT1,PPBP,S100A8,TGFB2,THBS1	189 (22)
alefacept		biologic drug		-0.555	bias	0.000382	CXCL8,DLG5,FCGR3A/FCGR3B,GZMB,IL12B,STAT2
DCN		other		0.353		0.000382	CDH1,CDKN1A,CXCL10,HLA-DQA1,mir-21,THBS1	176 (18)
JQ1		chemical reagent	Inhibited	-2.599	bias	0.000406	CD274,CLEC10A,CXCL5,CXCL8,H2AC6,IFIT1,IL10,ISG15,MX1,SLAMF8	158 (19)
15-epi-lipoxin A4		chemical - endogenous mammalian				0.000409	BPI,CXCL8,IL12B	157 (18)
IRF3 dimer		complex				0.000409	IFIT2,IL10,ISG15
RUBCN		other				0.000409	GBP2,IFIT3,IL10	116 (7)
PI3		other				0.000409	CEBPB,CXCL8,IL12B	89 (7)
PRTN3		peptidase				0.000409	CDKN1A,CXCL8,IL18	163 (19)
MPL	1.13	transmembrane receptor				0.000409	GP1BA,MPL,SELP	149 (11)
SLR14		chemical reagent				0.000409	CD274,CXCL10,IL18
DNA-methyltransferase		group				0.000432	CDH1,CDKN1A,EPHX2,MPL
Fibrinogen		complex		1.126	bias	0.000432	CXCL8,FCGR3A/FCGR3B,MMP14,SELP	135 (14)
Iga		complex		0.169		0.000432	CXCL10,CXCL8,IL10,IL12B	151 (18)
RNASE1		enzyme		1.131	bias	0.000432	CCL8,CXCL10,CXCL5,IL12B
ADORA3		G-protein coupled receptor	Activated	2	bias	0.000432	CCL8,CSF1,CXCL8,IL10	143 (21)
tranilast		chemical drug		-0.083	bias	0.000432	CDH1,CDKN1A,CXCL8,IL10	168 (20)
3M-001		chemical drug		1.387	bias	0.000434	CXCL10,CXCL8,IL12B,ISG15,MX1	91 (7)
EBF3		transcription regulator				0.000434	ADCY3,CXCL5,IL10,IL12B,IL18
indomethacin		chemical drug		-0.13		0.000446	ALOX15,ALOX5,C4A/C4B,CDH1,CDKN1A,CEBPB,CLU,IFITM3,IL10,MMP14,PLIN2,RBM3,S100A8	200 (23)
SFTPA1		transporter		-1.823		0.00046	CDH10,CXCL10,CXCL5,ECM1,ESM1,IL10,PLIN2	151 (20)
IL32		cytokine	Activated	2.358	bias	0.000465	CXCL8,DCSTAMP,EIF2AK2,IL10,IL12B,MX1	181 (23)
luteolin		chemical drug		-0.477	bias	0.000465	ACHE,CDH1,CXCL10,HNF4A,IL12B,IL27	124 (16)
FGF1		growth factor		0.44		0.000471	ADGRE1,CDH1,CDKN1A,FZD2,NOTCH3,NR1H3,TGFB2,TGM2,THBS1	176 (18)
Z-LLL-CHO		chemical - protease inhibitor		-0.112	bias	0.000472	CDH1,CDKN1A,CEBPB,CFB,CLU,CXCL10,CXCL8,DMD,GNAI1,HSF4,IL12B,IRF7,MMP14,NOTCH3,STAT2,THBS1	172 (19)
ERG		transcription regulator		1.497	bias	0.000475	ARHGAP22,ARHGAP28,CDC42BPB,CDH1,CXCL8,GATA2,HPGD,LAMA5,MAGI1,MPL,THBS1,VWF	85 (9)
CGA		other		0.64		0.000479	BHLHA15,CXCL8,GATA2,ID1,MMP14,NUPR1,PARM1,TIMP2	118 (7)
SUMO3		other		-1.432		0.000492	CXCL10,ISG15,LY6E,MMP14,PML	69 (7)
NF2		other				0.000492	CDH1,CDKN1A,DDX58,IFIT1,IFIT2	170 (22)
IFI16		transcription regulator	Activated	2.492	bias	0.000496	CDKN1A,CXCL10,CXCL8,DDX58,ISG15,OAS1,STAT2	125 (13)
RUNX3		transcription regulator		1.276	bias	0.000498	CDKN1A,CXCL8,FZD2,IL18,ITGB5,KCTD15,TGFB2,TIMP2,VWF	141 (11)
MIF		cytokine		1.378	bias	0.000498	ADGRE1,C3AR1,CEBPB,CXCL8,GZMB,IL10,IL12B,IL15RA,NR1H3	137 (19)
FBXO44		enzyme	Inhibited	-2.449	bias	0.000511	CD274,CXCL10,DDX58,HORMAD1,IFIH1,MX1
CD14		transmembrane receptor		1.564	bias	0.000511	CXCL10,CXCL8,IFIT1,IL10,IL12B,SELP	167 (21)
RGS10		enzyme				0.000511	CXCL10,IL10,IL18,IL1R2,IL5RA,SELP	160 (16)
EBI3		cytokine	Activated	2.423	bias	0.000511	CD274,GBP2,HLA-DQA1,IL10,MX1,STAT2	173 (20)
nitric oxide		chemical - endogenous mammalian		1.167		0.000522	ACE,CDKN1A,CXCL10,CXCL8,IL10,IL12B,IL18,THBS1,TIMP2,TNFSF13B	165 (20)
RNA polymerase II		complex				0.000522	ALPL,CDH1,CDKN1A,CLDN3,CSF1,CXCL8,GBP2,H4C14,HLA-DQA1,HNF4A,ID1,IL12B,MEIS1,SLC6A2	112 (9)
RAS		group		1.849	bias	0.000526	CD274,CDKN1A,CXCL10,CXCL8,GBP2,mir-21,PML,STAT2,TGM2	166 (18)
Pkc(s)		group		0.087	bias	0.000537	ADM,CDKN1A,CXCL8,DMD,HPGD,IL10,IL12B,mir-21,S100A1,S100A8,SLC6A2,SLC6A4	163 (20)
ZBTB16		transcription regulator		0.197		0.000537	ABO,CD274,CDKN1A,CXCL10,EIF2AK2,GP1BA,GP9,HPGD,IL12B,IL3RA,MPL,SELP	139 (14)
PRKCD		kinase	Activated	2.093	bias	0.000557	APOBEC3A,CDKN1A,CEBPB,CEMIP,CXCL10,CXCL8,ETS2,IL10,IL12B,JCHAIN,OAS1	169 (18)
etanercept		biologic drug		-0.555	bias	0.000557	CXCL10,CXCL8,EIF2AK2,GZMB,IL12B	130 (17)
CLEC10A	3.095	other		0.447	bias	0.000557	CLEC10A,CREB5,IL10,IL12B,STAT2
NSUN6		enzyme		0.447	bias	0.000557	AXL,DAB2,TGFB2,TGM2,THBS1
INPP5D		phosphatase		-0.42		0.000557	CXCL8,IGHG1,IL10,IL12B,SELP	138 (18)
TFAP2B		transcription regulator				0.000557	CXCL8,IL12B,IL18,PPBP,TNFSF9
thioacetamide		chemical toxicant		1.083	bias	0.000559	C4A/C4B,CLU,ELN,EPHX1,GNG11,mir-21,MMP14,MS4A2,RBM3,SLC13A3,STEAP3,TGM2,TIMP2	163 (12)
SMAD4		transcription regulator		0.133	bias	0.000559	ALPL,CDH1,CDKN1A,CSF1,HNF4A,ID1,IL10,IL12B,IL18,ITGB5,NOTCH3,PTX3,TGFB2,THBS1	162 (22)
fingolimod		chemical drug		-1.178	bias	0.000577	AXL,CD274,CDH1,CDKN1A,CXCL10,HLA-DQA1,IL10	162 (19)
epinephrine		chemical - endogenous mammalian		1.094	bias	0.000577	ALOX15,CDKN1A,CXCL8,IL10,IL12B,IL27,TLR5	180 (18)
IL10RB		transmembrane receptor				0.000577	CXCL8,IL10,MX1	136 (15)
LGALS8		other				0.000577	CDKN1A,CXCL8,VWF	162 (17)
DAB2IP		other				0.000577	CDH1,CDKN1A,CLU	170 (20)
SPRY4-IT1		other				0.000577	CDH1,CLDN3,F11R
ATP1B1		transporter				0.000577	EIF2AK2,MX1,OAS1	93 (7)
LAT2		other				0.000577	CXCL8,IL10,IL12B	172 (18)
levamisole		chemical drug				0.000577	CDKN1A,CLU,IL18
polymyxin B		biologic drug				0.000577	CXCL8,IL10,IL12B	91 (9)
LMO2		transcription regulator		-1.941		0.000579	CASP4,CDKN1A,DHX58,DUSP15,FBP1,GBP5,IFIH1,MGLL,mir-223,MZB1,NOTCH3,P2RX1,SLC40A1,TGFB2	25 (2)
IL11		cytokine		0.186		0.000614	CXCL8,GP1BA,GP5,IL10,IL18,VWF	109 (10)
PPP2CA		phosphatase	Activated	2	bias	0.000614	CDKN1A,CFB,CXCL10,GZMA,IRF7,SLAMF8	164 (18)
IDH1		enzyme				0.000614	CDH1,CLDN3,FBP1,MX1,NR1H3,TGFB2
CpG ODN 1826		chemical reagent		1.388	bias	0.00062	CD274,CXCL10,CXCL8,IL10,IL12B,IRF7,PARP14	162 (18)
Pde4		group		-1.02		0.000621	CDH1,CDKN1A,CXCL5,PPBP	142 (12)
LGALS9	1.156	other				0.000621	CDKN1A,CXCL8,FCGR3A/FCGR3B,IL10	125 (19)
ilomastat		chemical drug		-0.106		0.000621	CDH1,CXCL10,CXCL8,F11R	171 (23)
FCGR2B		transmembrane receptor		-1.225		0.000627	CXCL10,GPR84,IFI27,IL10,MX1	164 (18)
EGR1		transcription regulator	Activated	2.23	bias	0.000634	ACE,ACHE,ALOX5AP,CDH1,CDKN1A,CLU,CSF1,CXCL8,HPGD,MMP14,THBS1	203 (22)
mir-155		microRNA		-1.836		0.000653	CDKN1A,CEBPB,CXCL10,CXCL8,IFIT3,IL10,IL12B,IRF7,MX1	162 (21)
TNFRSF1A		transmembrane receptor		1.154		0.000664	CDKN1A,CEBPB,CXCL10,CXCL8,IL10,IL12B,ITGB5,MMP14,SELP,TMCC2	162 (19)
TSLP		cytokine		0.849	bias	0.000704	CXCL8,IL10,IL12B,MX1,SELP	159 (20)
PRKCI		kinase		-1.342		0.000704	CD274,CXCL10,IL10,IRF7,OAS1	143 (14)
IL25		cytokine		1.109	bias	0.000732	CXCL8,F11R,IL10,IL12B,IL1R2,PLIN2	173 (23)
IL36B		cytokine				0.000735	CXCL10,CXCL8,IL12B,IL18	135 (17)
BMPER		other		-1	bias	0.000735	ACVRL1,CDH1,HNF4A,ID1
IL37		cytokine		-1.982	bias	0.000735	CSF1,CXCL10,CXCL8,IL27	111 (14)
oxazolone		chemical reagent		1.131	bias	0.000735	CXCL10,IL12B,IL18,S100A8	77 (10)
RARA		ligand-dependent nuclear receptor		-0.143		0.000741	ALOX5,CDKN1A,CEBPB,CXCL5,CXCL8,IFI44,IFI44L,IL5RA,MAFB,mir-21,MND1,OAS1,RSAD2,RTP4,UBA7,XK	195 (21)
forskolin		chemical toxicant		1.53	bias	0.000757	ACE,ADM,ALPL,CARD10,CASP4,CDKN1A,CEBPB,CLU,CSF1,CXCL10,CXCL5,DAB2,DYRK3,ECM1,ESM1,GBP1,HLA-DQA1,HPGD,ID1,IL10,ITGB5,PPBP,RAB20,S100A8,THBS1,USP18	187 (20)
PIK3R1		kinase	Activated	2.015	bias	0.000768	CXCL10,CXCL8,IL12B,IRF7,ISG15,SELP,TGFB2	158 (18)
MSI2		other				0.000784	CDH1,CDKN1A,CLDN3	109 (7)
HDAC11		transcription regulator				0.000784	EIF2AK2,IL10,ISG15	89 (7)
NPAT		transcription regulator				0.000784	H2AC6,H2BC5,H4C14	18 (4)
ENTPD1		enzyme				0.000784	CXCL8,IL12B,P2RX1	158 (16)
kukoamine A		chemical - endogenous non-mammalian				0.000784	ALOX5,CDH1,CEBPB
BCL3		transcription regulator		1.014		0.000798	CD274,CXCL10,CXCL8,ID1,IL10,S100A8	158 (18)
enalapril		biologic drug		-1.941		0.000823	ACE,C4A/C4B,CLU,FBLN2,MMP14,TGFB2,TIMP2	125 (7)
GNA15		enzyme				0.000832	ADM,CASP4,CXCL8,DAB2,FOXS1,GBP2,IL10,SLC6A4	143 (19)
PRKAA1		kinase		-1.492	bias	0.000835	CDKN1A,CLU,CXCL8,GRIA3,IFI44,IL12B,ITGB5,MYLK,PARP3,TGM2	174 (19)
FSH		complex		0.928		0.000852	ADM,ALPL,AXL,CARD10,CASP4,DAB2,DYRK3,GATA6,GBP1,GZMB,ID1,ISG20,ITGB5,MN1,TGFB2,THBS1,TIMP2	193 (24)
POLR2M		other		-1.067	bias	0.000863	CDKN1A,MYOF,SULF2,TSKU
GPS2		transcription regulator		-0.64	bias	0.000867	ALAS2,CDKN1A,CXCL10,CXCL8,IL12B,RAB20	171 (21)
Ige		complex		0.541	bias	0.000869	ABAT,ALOX5,CDKN1A,CLEC7A,CMPK2,CXCL8,IL10,IL12B,LAMA5,PTX3,RAB7B,RAMP3,RSAD2,SDC3,TPPP3	182 (22)
RPS6KB1		kinase	Activated	2.213	bias	0.000879	CDKN1A,CXCL10,IL10,IL12B,ISG15	150 (18)
IRAK1		kinase		0.477		0.000879	CXCL10,CXCL8,IL10,IL27,STAT2	130 (17)
D-galactosamine		chemical - endogenous mammalian		1.406	bias	0.000879	CXCL10,IL10,IL12B,IL18,SDC3	149 (17)
AREG		growth factor		-1.89		0.000881	GBP1,H2AC6,H2BC5,IFI6,IFIT2,IFIT3,PTX3	104 (7)
ADRB		group		-1.706		0.00089	AXL,CASP4,CDKN1A,CXCL10,IFIT3,mir-21,NOD1,RSAD2,SLC40A1	175 (21)
cisplatin		chemical drug		1.712		0.000897	ADGRE1,C4A/C4B,CDH1,CDKN1A,CLU,CSF1,CXCL10,CXCL5,CXCL8,DDX58,DRAM1,F11R,GAS1,H4C14,IFI6,IFIH1,IL18,mir-21,mir-223,MX1,NOTCH3,PROCR,PTPRO,RBM3,SLC6A4,SULF2,THBS1	172 (19)
sulfatides		chemical - endogenous mammalian				0.0009	IL10,mir-223
Convulxin		complex				0.0009	CXCL8,SELP
MKNK2		kinase				0.0009	IFIT2,ISG15
MLST8		other				0.0009	IFIT2,ISG15
HES6		transcription regulator				0.0009	CDKN1A,HNF4A
IL20RA		transmembrane receptor				0.0009	CXCL8,IL10	76 (7)
GK		kinase				0.0009	ENO3,FBP1
cibacron blue F 3GA		chemical reagent				0.0009	CXCL8,THBS1
etodolac		chemical drug				0.0009	CDH1,THBS1	102 (7)
ERBB3		kinase		1.539		0.000933	AXL,CDH1,CDKN1A,CLU,CMA1,FBLN2,TGM2,THBS1	173 (19)
TET2		enzyme		-0.333		0.000935	CMPK2,IFIT2,IFIT3,IFITM3,P2RY2,RSAD2,S100A8,SLC16A12,SLC6A4
PDCD1		transmembrane receptor	Inhibited	-2.2		0.000942	CXCL8,FAR2,GZMA,GZMB,IL10,IL3RA	153 (20)
CUX1		transcription regulator				0.000942	CDH1,CDKN1A,CXCL10,CXCL8,H4C14,THBS1	133 (12)
birabresib		chemical drug		-0.816		0.000942	CDH10,H2AC6,IFI44,IFI44L,KCTD15,USP18
TCL1A		transcription regulator				0.000942	C3AR1,CLEC6A,IL1R2,MAFB,PTPRO,S100A8,SLC40A1
PPARD		ligand-dependent nuclear receptor		1.174		0.00095	BDH1,CEBPB,CLEC7A,CXCL8,FBP1,IFI44L,IL10,IL12B,MERTK,PLIN2,SORD,THBS1,TLR5	159 (22)
NAMPT		cytokine	Activated	2.197	bias	0.000978	AXL,CXCL10,CXCL8,ID1,TGFB2	184 (21)
ZNF106		other	Inhibited	-2.236		0.000978	ALAS2,C4A/C4B,CXCL10,IFITM3,S100A8
Creb		group	Activated	2.238	bias	0.000979	ADCY8,ADM,ALOX5,BCL2L15,C3AR1,CDH10,CDKN1A,CEBPB,CXCL10,CXCL8,HPGD,IL10,mir-21,TGFB2,ZBP1	176 (18)
SIRT2		transcription regulator		1	bias	0.00101	CXCL10,IFIT2,ISG15,mir-21	109 (10)
ADAMTS12		peptidase		-1.982	bias	0.00101	CHI3L1,CXCL10,S100A8,SELP
calyculin A		chemical toxicant		-1		0.00101	CDKN1A,SELP,TGM2,VWF	130 (15)
VEGFA		growth factor		1.934	bias	0.00101	ACE,ACHE,ADRB3,CCRL2,CDKN1A,CXCL10,CXCL8,ESM1,ETS2,GBP1,ID1,IL10,MYLK,THBS1	172 (19)
C5AR1		G-protein coupled receptor		-0.059	bias	0.00102	CXCL8,IL10,IL12B,IL27,SELP,TGFB2	112 (13)
RNF216		enzyme				0.00103	CXCL10,IFIT1,ISG15	126 (17)
sanglifehrin A		chemical reagent				0.00103	CDKN1A,CXCL10,IL12B	105 (10)
phytohemagglutinin		chemical drug		0.88	bias	0.00104	ALAS2,CSF1,CXCL10,CXCL8,GATA2,GNAI1,GZMB,HPGD,IL10,IL15RA,IL1R2,mir-223,PGA5 (includes others),PPBP	148 (18)
Collagen(s)		complex				0.00108	C3AR1,C4A/C4B,GZMA,SELP,THBS1
ESRRB		transcription regulator				0.00108	CCL8,CDKN1A,IL12B,SLC13A5,XAF1
HBB		transporter		-0.447	bias	0.00108	CSF1,CXCL10,CXCL8,IL10,IL12B	109 (7)
pristane		chemical toxicant		1.477	bias	0.00108	CXCL10,IL12B,IRF7,ISG15,TNFSF13B	130 (11)
WWTR1		transcription regulator	Inhibited	-2.592		0.0011	CDKN1A,CXCL8,DDX58,IFIH1,IRF7,LAMA5,MX1,OAS1	120 (11)
NRAS		enzyme		-0.103		0.00112	AGRN,CDKN1A,EPHX1,FBLN2,GBP2,IFIH1,IFIT1,ISG15,JCHAIN,PTX3,USP18	178 (21)
RARB		ligand-dependent nuclear receptor		1.134		0.00114	CASP4,CDKN1A,CXCL8,DDX58,GBP2,ID1,IFI27,IFIT1,UBA7,USP18	175 (23)
norepinephrine		chemical - endogenous mammalian		-0.799	bias	0.00114	ADRB3,ATP7B,CEBPB,CXCL8,ID1,IL10,IL12B,IL27,PIGR,SLC6A2	172 (21)
PYCARD		transcription regulator		1.693	bias	0.00117	CDKN1A,CXCL8,IL10,IL18	128 (16)
DTX1		transcription regulator		0		0.00117	LY6E,mir-21,TGFB2,TNFSF9	113 (7)
BMPR1A		kinase		0.678	bias	0.0012	CDKN1A,ID1,mir-21,PTX3,TGFB2	146 (20)
IL12A		cytokine		0.418	bias	0.0012	CXCL10,IL10,IL12B,IL27,STAT2	164 (20)
RAG1		enzyme				0.0012	CXCL10,EIF2AK2,IL10,IRF7,ISG15	149 (13)
DICER1		enzyme		-1.235		0.00121	CDH1,CDKN1A,CXCL10,CXCL8,GHSR,GZMB,IL10,IL27,mir-21,OAS1,PROCR,SLC40A1,TGFB2,THBS1	179 (21)
LDLR		transporter		1.06		0.00123	CD274,CDKN1A,CFB,FBP1,IL10,IL12B,IRF7,MERTK,MMP14,NOD1,NR1H3,ZBP1	191 (20)
paclitaxel		chemical drug	Activated	2.26		0.00125	ADGRE1,APOBEC3A,CD274,CDKN1A,CLU,CXCL10,CXCL5,CXCL8,HMGB3,HSF4,IL10,ITGB5,RBM3,THBS1	170 (19)
ibrutinib		chemical drug		-0.816		0.00129	GZMA,IFITM3,JCHAIN,MGLL,MSC,SLC6A20
COLQ		other		-0.655		0.00129	ACHE,AGRN,COL6A3,DMD,ECM1,SNTA1
BRCA1		transcription regulator	Activated	2.426		0.00129	CARD10,CDKN1A,DDX58,IFI27,IFI6,IFIT1,IFIT2,IFIT3,IRF7,MX1	165 (16)
CCL2		cytokine		1.982		0.0013	CEBPB,CXCL10,CXCL8,IL10,IL12B,IL18,SLC40A1	136 (17)
TRIM38		enzyme				0.00132	CXCL10,CXCL8,IFIT2	129 (18)
RBBP7		transcription regulator				0.00132	CDH1,GATA2,MS4A2
ANG		enzyme				0.00132	CCL8,CDKN1A,CXCL10	106 (13)
mir-127		microRNA				0.00132	CLEC10A,IL10,MRC2	63 (7)
PIK3R2		kinase				0.00132	CXCL10,IRF7,ISG15	95 (7)
PRDX1		enzyme				0.00132	ECM1,IL12B,SELP
ATXN3		peptidase				0.00132	IFIT1,IFIT2,ISG15	97 (7)
OPRM1		G-protein coupled receptor				0.00132	ADM,CDH1,GZMB	134 (11)
bempedoic acid		chemical drug				0.00132	ADGRE1,CXCL10,CXCL8	148 (10)
C3AR1	1.973	G-protein coupled receptor		0.625		0.00132	CASP4,CXCL10,CXCL8,IL10,TGFB2	167 (17)
UM101		chemical drug		-1.982	bias	0.00134	CXCL10,CXCL5,CXCL8,GBP4	70 (7)
FN1		enzyme		1.415	bias	0.00136	ACE,CDH1,CDKN1A,CEBPB,CXCL5,CXCL8,MMP14,RRAGD,TGM2,THBS1,TIMP2	153 (19)
trinitrobenzenesulfonic acid		chemical reagent		1.091	bias	0.00138	CXCL10,IL10,IL12B,IL18,IL1R2,PTX3,S100A8	166 (15)
ITGB3		transmembrane receptor				0.00139	CD274,CSF1,IL10,ITGB5,MMP14,SELP	173 (19)
CLDN7		other	Inhibited	-2.804		0.00144	CXCL8,FZD2,IFI44,IFI6,MX1,TIMP2,UBE2L6,ZCCHC14
Hsp27		group		1.109		0.00146	CD274,CDKN1A,CSF1,CXCL8,IL10	165 (17)
IL23		complex	Activated	2.183	bias	0.00146	CXCL8,IL10,IL12B,IL17RC,S100A8	169 (17)
NDRG1		kinase		0.438		0.00146	CASP4,CDH1,CXCL5,CXCL8,PML	167 (18)
hexamethylene bisacetamide		chemical reagent		1		0.00146	ALAS2,CDKN1A,CREG1,CXCL8,IFIT3	28 (5)
ADIPOQ		other		1.012		0.00146	CDKN1A,CLEC10A,CMKLR1,CXCL10,CXCL8,FZD2,HNF4A,IL10,IL12B,mir-21,NR1H3,TNIP3	164 (20)
HOXA10		transcription regulator		-0.781		0.00146	ADM,ALAS2,ALOX5AP,ALPL,CDKN1A,HLA-DQA1,ID1,MYLK,PIGR,TNFSF13B
cobalt chloride		chemical reagent	Activated	2.58	bias	0.00147	ADM,CD274,CDKN1A,CLU,CXCL8,PLIN2,SLC40A1	153 (17)
NFAT5		transcription regulator		0.462	bias	0.0015	C2,CXCL10,HLA-DQA1,IFIT2,IFIT3,MYLK,PLIN2,RSAD2,VWF	115 (11)
Smad2/3-Smad4		complex		1.165	bias	0.00153	CDH1,CDKN1A,IRF7,ITGB5	46 (5)
CHADL		other		-1		0.00153	CDKN1A,MN1,PTX3,SMPD3
NFKBIZ		transcription regulator		1.004	bias	0.00153	CXCL8,IL10,IL12B,S100A8	161 (17)
2,4-dinitrofluorobenzene		chemical toxicant				0.00153	CXCL10,IL10,IL12B,IL18	182 (18)
FOS		transcription regulator		1.33		0.00154	C3AR1,CASP4,CDH1,CHI3L1,CLU,CXCL10,CXCL8,CYP2J2,EPHX2,ESM1,GAS1,HPGD,IL10,IL12B,IL27,mir-21,NR1H3,PTPRO,S100A8,SULF2,XAF1	124 (14)
SRF		transcription regulator		0		0.00154	CALD1,CDKN1A,CLDN3,CMA1,DMD,GP1BA,GP5,GP9,MEIS1,MPL,MYLK,P2RX1,S100A8,SELP,SLC6A4	37 (5)
TRAF3		enzyme		0.137		0.00156	ADM,CXCL10,IL10,IL12B,ISG15,mir-21,RHBDF1	146 (16)
POU2F2		transcription regulator		1.406	bias	0.00156	ALOX5,FRMD4A,IL10,IL5RA,LY6E,MOCOS,TIMP2
RUNX1-RUNX1T1		fusion gene/product				0.00156	ALOX5,CDKN1A,ID1,IFITM3,MPL,SLC16A12,SLC6A4	74 (4)
spironolactone		chemical drug		0		0.00156	ACE,ADRB3,CDKN1A,CEBPB,mir-21,SLCO2B1,TIMP2	203 (22)
EPAS1		transcription regulator		1.941	bias	0.00156	ADM,AXL,CD274,CDKN1A,CEBPB,CEMIP,FBLN2,H2AC6,MMP14,P2RY1,PLIN2,SLC40A1	147 (15)
MAP3K8		kinase		1.424		0.00157	ARHGAP22,CXCL8,IL10,IL12B,IL18,KIF5C,mir-21,P2RY1,TSPAN33	141 (18)
CD28		transmembrane receptor	Activated	2.494	bias	0.00159	C2,CD274,CRLF2,CXCL8,DDX58,GBP1,GBP2,GZMA,GZMB,H2AC6,IL10,IL15RA,IL27,ORAI2,THBS1	133 (16)
KL		enzyme		-0.447		0.0016	AXL,CDKN1A,IRF7,MERTK,SELP	103 (4)
TFAP4		transcription regulator		-0.325		0.0016	CDH1,CDKN1A,ID1,IL12B,STEAP3	133 (7)
TRAF6		enzyme		1.375	bias	0.00161	CD274,CXCL5,CXCL8,IL10,IL12B,UBD	144 (17)
clopidogrel		chemical drug		0		0.00161	AGRN,IFIT1,LAMA5,LGR6,NUPR1,PTX3
simvastatin		chemical drug		-0.777		0.00163	CALD1,CDH1,CDKN1A,CXCL8,IL10,IL12B,IL18,IL27,mir-223,SELP,VWF	125 (16)
hydrocortisone		chemical - endogenous mammalian		0.87		0.00164	ACHE,ADM,ALOX15,CEBPB,CXCL5,CXCL8,GBP1,IL10,S100A8	176 (18)
moxonidine		chemical drug				0.00166	CDKN1A,P2RY1,P2RY2
exisulind		chemical - endogenous mammalian				0.00166	ALOX15,CDKN1A,GATA6
TFAP2E		transcription regulator				0.00166	CXCL8,IL12B,IL18
IDH2		enzyme				0.00166	CDH1,CLDN3,TGFB2
LOXL2		enzyme				0.00166	CDH1,MMP14,RAMP3
NPFF		other				0.00166	ACE,ADRB3,CEBPB
FPR2		G-protein coupled receptor				0.00166	CSF1,CXCL8,IL10	141 (18)
N-(3-oxododecanoyl)-homoserine lactone		chemical reagent				0.00166	CSF1,CXCL8,IL10	160 (16)
picryl chloride		chemical toxicant				0.00166	CXCL10,HLA-DQA1,IGHG1
GSK3B		kinase		-0.306		0.00168	CDKN1A,CXCL8,IFIT2,IL10,IL12B,ISG15,NFE2L3,SELP	135 (15)
LDB1		transcription regulator		-1.941		0.0017	CASP4,CDKN1A,DHX58,DUSP15,FBP1,GBP5,IFIH1,MGLL,MZB1,NOTCH3,P2RX1,SLC40A1,TGFB2
SERPINE1		other		0.239		0.00173	CDH1,CDKN1A,CXCL8,FBLN2,IL10,mir-21	175 (20)
azoxymethane		chemical toxicant		0.625	bias	0.00173	ACE,CDKN1A,CXCL10,IL10,IL18,NOTCH3	178 (20)
tosedostat		chemical drug		1	bias	0.00175	CDKN1A,CEBPB,CLEC7A,CXCL8
vemurafenib		chemical drug		0.94	bias	0.00175	CD274,CXCL8,GZMB,IL10	157 (14)
IRAK3		kinase		1.214		0.00175	CD274,ETS2,GPR84,IL12B	174 (18)
COP1		enzyme		-0.254	bias	0.00175	CDKN1A,CEBPB,CXCL10,IL12B	128 (13)
stearic acid		chemical - endogenous mammalian		0.762		0.00175	CLU,IL10,NR1H3,PLIN2	107 (11)
N(G)-monomethyl-D-arginine		chemical - endogenous mammalian		1		0.00175	GATA2,IL10,IL12B,SELP	176 (22)
fucoidin		chemical reagent		-1.067	bias	0.00175	CDKN1A,CXCL8,IRF7,ISG15	163 (21)
STAT5A		transcription regulator		-0.059		0.00175	C15orf48,CASP4,CDH1,CDKN1A,CEBPB,CEMIP,CXCL5,CYP2J2,GZMA,GZMK,ID1,NR1H3,OAS1	167 (15)
NLRX1		other	Inhibited	-2.191	bias	0.00175	CARD10,IL10,NOD1,OAS1,STAT2
FASLG		cytokine		1.941		0.00175	CDH1,CXCL10,CXCL8,IL10,TGFB2	153 (18)
C5		cytokine		1.988	bias	0.00177	C3AR1,CSF1,CXCL10,CXCL8,EIF2AK2,IL10,IL12B,IL27	129 (17)
poly I-C-LyoVec		chemical reagent				0.00178	DDX58,IFIH1
colfosceril palmitate		chemical - endogenous mammalian				0.00178	CXCL10,CXCL8	146 (12)
Rsk		group				0.00178	CEBPB,CXCL8	148 (15)
TNIP3	1.158	other				0.00178	CXCL8,IL12B
DNAJB4		other				0.00178	CDH1,CDKN1A	89 (7)
P-TEFb		complex				0.00178	CDKN1A,CXCL8	108 (8)
RAB7		group				0.00178	CXCL10,CXCL5
UBE2K		transcription regulator				0.00178	TGFB2,UBD
anatabine		chemical - endogenous non-mammalian				0.00178	IL18,IL1R2
FSCN1		other				0.00178	CXCL10,IRF7
GP1BA	2.137	transmembrane receptor				0.00178	GP1BA,GP5	79 (5)
CSTB		peptidase				0.00178	CASP4,CEBPB
GZMB	2.21	peptidase				0.00178	CD274,GRIA3
NBN		other				0.00178	CDKN1A,CLU	107 (7)
vapreotide		biologic drug				0.00178	CXCL8,THBS1
procysteine		chemical drug				0.00178	IL18,SMPD3
Vi capsular polysaccharide		chemical drug				0.00178	CXCL8,IL12B	109 (7)
Brd4		kinase		-0.128	bias	0.00185	ALAS2,C1R,CDH1,CFB,COL6A3,IL12B	98 (7)
SRC		kinase	Activated	2.763	bias	0.00186	ABCA9,CDH1,CDKN1A,CXCL10,CXCL8,GBP1,ID1,mir-21	168 (18)
HSPA5		enzyme	Activated	2.2		0.00192	CDH1,CLU,CXCL10,IFIT1,ISG15	155 (17)
9,10-dimethyl-1,2-benzanthracene		chemical toxicant		1.982	bias	0.00192	CDH1,CDKN1A,EPHX1,IL10,S100A8	156 (19)
eicosapentenoic acid		chemical drug	Activated	2.621		0.00197	CEBPB,ELN,IL10,IL12B,IL1R2,PLIN2,TGFB2	182 (23)
TG		other				0.00198	CEBPB,IL10,IL18,IL1R2	136 (12)
PTPN22		phosphatase		0.068		0.00198	CD274,CXCL8,IL10,ISG15	126 (16)
CFLAR		other		-1.029		0.00198	CDKN1A,CXCL8,IFIT2,ISG15	135 (19)
clodronic acid		chemical drug		-0.063		0.00198	CXCL10,IL10,IL27,SELP	180 (20)
dimethyl sulfoxide		chemical drug		-0.239	bias	0.00205	ALAS2,ALOX5,CEBPB,CXCL8,NUPR1,SELP,SMPD3,UBE2L6	161 (16)
monophosphoryl lipid A		chemical drug				0.00205	CXCL10,IL10,IL12B	149 (14)
AIMP1		cytokine				0.00205	CXCL8,IL10,IL12B	140 (15)
TIMP2	1.094	other				0.00205	CDKN1A,MMP14,TIMP2	168 (19)
CRKL		kinase				0.00205	CXCL10,IL15RA,ISG20
deguelin		chemical drug				0.00205	CDH1,CDKN1A,CXCL8	155 (18)
erlotinib		chemical drug		1.195	bias	0.00208	AXL,CXCL5,CXCL8,IL12B,MMP14,PML,TLR5	185 (22)
PRMT5		enzyme				0.00209	COX7A1,CXCL10,GAS1,PTPRO,PTX3
EIF4EBP1		translation regulator		-1.159		0.00209	CEBPB,CXCL10,IL10,IL12B,IRF7	174 (19)
LRP1		transmembrane receptor		-0.277		0.00209	ADGRE1,C1R,CDH1,MRC2,PLIN2
TREM2		transmembrane receptor		0.651	bias	0.00209	AXL,DCSTAMP,IL10,IL12B,SULF2	126 (11)
TAL1		transcription regulator	Inhibited	-2.398		0.00209	ADCY3,ARVCF,C3AR1,CDKN1A,CMA1,DCSTAMP,GATA2,HMGB3,mir-223,MS4A2,P2RY1	23 (2)
minocycline		chemical drug		-1.698	bias	0.00212	ACE,ADGRE1,ALOX5,CXCL8,IL10,IL18	129 (17)
mir-8		microRNA	Inhibited	-2.387	bias	0.00216	ARHGAP5,BCL2L15,CDH1,CDKN1A,CLDN3,ESM1,MYOF,SULF2,TGFB2,TIMP2	174 (21)
CEBPD		transcription regulator	Activated	2.429	bias	0.0022	ADRB3,ALOX5AP,CDKN1A,CEBPB,CLU,CXCL8,IL10	192 (22)
EGF		growth factor		1.664	bias	0.00222	ALOX15,CD274,CDH1,CDKN1A,CEBPB,CLDN3,CLU,CXCL5,CXCL8,ETS2,GAS1,GATA2,GATA6,GGT5,HNF4A,HPGD,ID1,IL10,IL1R2,mir-21,TGM2,THBS1	191 (19)
TIRAP		other				0.00223	CXCL10,CXCL8,IL10,IL12B	149 (23)
PRKG1		kinase				0.00223	ALOX15,CDKN1A,ID1,THBS1	166 (22)
UXT		transcription regulator		0.762	bias	0.00223	CXCL8,HPGD,KDELR3,SORD
KLF11		transcription regulator		0.239		0.00225	CEBPB,IL10,IL12B,ITGB5,MMP14,TGFB2,THBS1,TIMP2
AGER		transmembrane receptor		0.485		0.00227	CDKN1A,CSF1,CXCL8,IFIT1,IL10,S100A8	169 (22)
MAP2K6		kinase		1.993	bias	0.00227	CCL8,CDKN1A,CXCL10,CXCL8,IFIT2,ISG15	175 (19)
SPHK1		kinase		0.2		0.00227	CDKN1A,CXCL8,IL10,SELP,TNFSF13B	162 (20)
EPO		cytokine		0.518	bias	0.00229	ALAS2,CDKN1A,CREG1,CTSZ,DCSTAMP,DYRK3,GATA2,ID1,IL18,LY6E,NUPR1,SELP,VWF	164 (17)
sirolimus		chemical drug		-1.058		0.0023	ADM,CALD1,CD274,CDKN1A,CEBPB,CREG1,CSF1,DCSTAMP,EIF2AK2,ID1,IL10,IL12B,IL27,IRF7,ISG15,mir-21,MMP14,PARP14,PLIN2,PML,PTX3	170 (16)
LMNA		other				0.0023	ALPL,CCL8,CTDSPL,ELN,GATA6,IFI44,IFIH1,ISG20,MMP14,MSC,TIMP2,UBA7
ShK-223		chemical reagent		1.89	bias	0.00233	C3AR1,IL1R2,ITGB5,MAFB,MERTK,SLCO2B1,TNFSF13B
D-glucose		chemical - endogenous mammalian		1.249		0.00236	ACE,ACHE,CALD1,CDKN1A,CEBPB,CLU,CXCL8,DMD,FBP1,GAS1,HNF4A,ID1,IL10,IRAG1,KIF5C,MAFB,MMP14,S100A8,SELP,SYNPO2,TAS1R3,TGM2,THBS1,XK	186 (20)
WNT1		cytokine		1.195	bias	0.00236	CDH1,CDKN1A,ETS2,FZD2,GAS1,HNF4A,LY6E,NOTCH3	141 (15)
concanavalin a		chemical drug	Activated	2.05	bias	0.00236	CDKN1A,CXCL10,CXCL8,FBP1,IL10,IL18,IL27,MMP14	135 (20)
Y 27632		chemical drug		-0.956		0.00242	AXL,CDH1,CDKN1A,CEBPB,IL18,THBS1	162 (21)
CD36		transmembrane receptor	Activated	2.611	bias	0.00246	ADGRE1,AXL,CXCL5,CXCL8,IL10,MMP14,SELP	164 (20)
ROCK		group		1	bias	0.00247	CDH1,CDKN1A,CXCL8,DMD,THBS1	183 (21)
cholecalciferol		chemical - endogenous mammalian		-0.412	bias	0.00247	ALOX5,CDH1,CEBPB,CSF1,CXCL10,IL10,IL12B,SULF2	153 (21)
C1q		complex				0.00249	CXCL8,IL10,MERTK	128 (16)
IL1RL2		transmembrane receptor				0.00249	CXCL10,CXCL8,S100A8	96 (7)
PRF1		transporter				0.00249	CXCL10,IL10,IL18	143 (15)
MAPKAP1		other				0.00249	CXCL10,IFIT2,OAS2	104 (8)
TNFAIP2		other				0.00249	IL15RA,ISG20,MERTK
tranylcypromine		chemical drug				0.00249	CD274,CDKN1A,CXCL10	101 (7)
reserpine		chemical drug				0.00249	GNAO1,IL18,SLC6A4
AKT1		kinase	Activated	2.509		0.0025	CDH1,CDKN1A,CLU,CXCL10,CXCL8,IL10,IL12B,mir-21,MMP14,NOTCH3,RAMP3,TGFB2,THBS1	208 (22)
3M-011		chemical reagent	Activated	2	bias	0.0025	CXCL10,CXCL8,ISG15,MX1	145 (21)
IL23A		cytokine		-0.152	bias	0.0025	CLEC5A,CXCL10,IL10,S100A8	182 (16)
WNT4		cytokine				0.0025	CDH1,GAS1,ID1,PLIN2	117 (7)
GRN		growth factor				0.0025	CTSZ,FZD2,IL10,IL12B	178 (22)
hydrogen peroxide		chemical - endogenous mammalian	Activated	3	bias	0.00256	ACE,ALOX5,CDH1,CDKN1A,CLU,CSF1,CXCL8,ELN,ETS2,FZD2,GZMB,IFI6,IFIT2,IL10,mir-21,NOTCH3,PTX3,TGM2,XAF1	165 (17)
captopril		chemical drug		-0.737		0.00259	ACE,C4A/C4B,CLU,EPHX2,RBM3,TGFB2
zymosan		chemical - endogenous non-mammalian		1.353	bias	0.00259	CSF1,CXCL10,CXCL8,IL10,IL12B,LGALS9	120 (16)
SMAD2		transcription regulator		-0.218	bias	0.00259	ALPL,CDH1,CDKN1A,ESM1,GZMB,PTX3,THBS1	165 (19)
camptothecin		chemical drug		0.84		0.00263	CASP4,CCRL2,CDKN1A,CSF1,CXCL8,DYRK3,ENO3,GBP2,GRIA3,HLA-DQA1,ID1,IL15RA,MERTK,P2RX1,P2RY2,PLIN2,PTX3,ROR2,RRAGD,RSAD2,SELP	158 (14)
BMP4		growth factor	Activated	2.186	bias	0.00265	CDH1,CDKN1A,CEBPB,GATA2,ID1,mir-21,MMP14,NUPR1,SLC40A1,TGM2,VTCN1	199 (23)
bisphenol A		chemical - endogenous mammalian		1.254		0.0027	CDH1,CDKN1A,CLU,COL5A3,CXCL10,ELN,F11R,SLC6A4,TGM2,THBS1	186 (23)
MET		kinase		1.909	bias	0.00271	CD274,CDH1,CDKN1A,CXCL8,DAB2,IL15RA,IL18,MERTK	146 (19)
IRAK4		kinase		-0.028	bias	0.00275	CXCL10,CXCL8,DAB2,IL10,IL12B,IRF7	161 (19)
OSCAR		other		0.577	bias	0.0028	CXCL5,CXCL8,FZD2,IL12B	100 (9)
GLIS2		transcription regulator				0.0028	CXCL10,IL12B,IL27,MMP14	74 (7)
MMP14	2.986	peptidase				0.0028	CDKN1A,IL10,IL12B,MMP14	123 (20)
NFIL3		transcription regulator				0.0028	CDKN1A,CXCL8,IL10,IL12B	177 (23)
SELP	1.153	transmembrane receptor		1	bias	0.0028	CDKN1A,CXCL8,IL1R2,SELP	163 (16)
ATF3		transcription regulator		0.361		0.00284	BHLHA15,CDKN1A,FBP1,GBP2,GBP4,ID1,IL12B,RSAD2	172 (17)
SATB1		transcription regulator	Inhibited	-2.158		0.00284	ADCY3,CDH1,CDKN1A,EPSTI1,IL1R2,IRF7,TNFSF13B,UBE2L6,XAF1	119 (7)
CD24		other				0.00288	CDKN1A,CXCL8,ECM1,ISG20,mir-21,MTUS1,THBS1	182 (21)
BCL2		transporter		0.184		0.00288	CDKN1A,CXCL8,GZMA,IL10,IL12B,TGFB2,TIMP2	158 (17)
CAT		enzyme		0.271	bias	0.0029	ADM,CDKN1A,CXCL8,THBS1,XAF1	175 (22)
STEAP3	1.012	transporter	Inhibited	-2.236	bias	0.0029	CEBPB,NUPR1,SORBS3,TGFB2,TGM2
BIRC5		other				0.0029	CDKN1A,HLA-DQA1,IGHG1,JCHAIN,VWF
PTPN6		phosphatase		1.346		0.0029	CXCL8,GP1BA,IL10,IL12B,IL27	127 (21)
carbonyl cyanide m-chlorophenyl hydrazone		chemical toxicant	Activated	2.213	bias	0.0029	ALOX5AP,CXCL8,ESM1,GNG11,SELP	142 (12)
eritoran		chemical drug				0.00293	CXCL8,IL10
L-alpha-lysophosphatidylcholine, palmitoyl		chemical - endogenous mammalian				0.00293	CXCL10,CXCL8	123 (11)
IFN alpha receptor		complex				0.00293	IRF7,MX1	84 (7)
EGOT		other				0.00293	GBP1,ISG15
KLF8		transcription regulator				0.00293	CDH1,EPSTI1
Trbv13-1		other				0.00293	IL10,IL12B
CREB3L4		transcription regulator				0.00293	AQP9,KDELR3
Hotair		other				0.00293	CDH1,HNF4A	52 (7)
RHOH		enzyme				0.00293	CDKN1A,IL3RA
CD84		other				0.00293	IL10,IL18
TIMP4		other				0.00293	MMP14,TIMP2
RSU1		other				0.00293	ARHGAP5,CDKN1A
NT157		chemical reagent				0.00293	CXCL8,DNASE1L3
polyinosine-polycytidylic acid/polyethylenimine formulation		chemical reagent				0.00293	DDX58,IFIH1
benidipine		chemical drug				0.00293	CDKN1A,SELP
isoproterenol		chemical drug		1.337	bias	0.00295	ACE,ADRB3,ALOX15,ATP7B,IL10,MERTK,PLIN2,TIMP2,VWF	127 (15)
Hmgb1		transcription regulator				0.00299	CDKN1A,CXCL8,IL10	172 (19)
ZDHHC7		enzyme				0.00299	CCL8,CXCL8,IL18
TNFRSF6B		transmembrane receptor				0.00299	CXCL8,IL10,IL12B	153 (15)
LBP		transporter				0.00299	CXCL10,CXCL8,IFIT1	151 (20)
LAT		other				0.00299	CSF1,IL10,SELP	154 (13)
FABP5		transporter				0.00299	CXCL8,IFIT3,ISG20	118 (7)
THY1		other				0.00299	AXL,CDH1,CLU	97 (7)
IFIT2	2	other				0.00299	EIF2AK2,IL12B,ISG15	85 (6)
glutamyl-Se-methylselenocysteine		chemical - endogenous mammalian				0.00299	CLU,ID1,TIMP2
VIP		other		1.499		0.00303	CD274,CEBPB,CXCL10,CXCL8,IGHG1,IL10,IL12B	144 (18)
INSIG1		other		-1.134	bias	0.00303	ALOX5AP,CLEC7A,CXCL10,HLA-DQA1,IL12B,PLIN2,S100A8	49 (5)
interferon alfacon-1		biologic drug		-1		0.00312	CXCL8,GZMA,IL1R2,PARP14
indican		chemical - endogenous mammalian				0.00312	CDH1,CDKN1A,SELP,THBS1	179 (21)
PLAAT4		enzyme		1.941	bias	0.00312	CXCL10,IFIT1,ISG15,UBD	129 (21)
CHRNA7		transmembrane receptor		0		0.00312	CDKN1A,CXCL10,ID1,TIMP2	188 (20)
PDPK1		kinase		0.121		0.00312	ALOX5,CDKN1A,CXCL10,CXCL8	161 (21)
IL36A		cytokine				0.00312	CXCL10,CXCL8,IL12B,S100A8	163 (19)
methylnitrosourea		chemical toxicant				0.00312	CLU,ID1,mir-21,TIMP2	154 (14)
CASP8		peptidase		-1.519		0.00314	CSF1,CXCL10,IL12B,IL18,ISG15	116 (16)
TO-901317		chemical reagent		0.986		0.00323	ADAM11,ADM,ALAS2,CASP4,DNASE1L3,EPHX1,FBP1,LTC4S,MGLL,NR1H3,TGM2
HGF		growth factor	Activated	2.827	bias	0.00328	CDH1,CDKN1A,CSF1,CXCL8,ESM1,ID1,IL10,IL12B,IL15RA,IL17RC,IL3RA,IL5RA,ISG15,ISG20,MERTK,MMP14,TGFB2,THBS1	167 (20)
IRF6		transcription regulator		0	bias	0.00338	CLEC10A,CXCL8,IL10,IL12B,IL18	148 (19)
di(2-ethylhexyl) phthalate		chemical toxicant		0.068		0.00338	ALOX15,CDH1,CROT,CXCL8,SLCO2B1
ITGB1		transmembrane receptor		-1.04		0.00338	CDH1,CDKN1A,CXCL8,GAS1,IL12B,TGM2,THBS1,TIMP2	161 (20)
diethylstilbestrol		chemical drug		0.1	bias	0.0034	ALPL,AQP9,CDKN1A,CFB,CLU,GATA6,IL1R2,JCHAIN,MAFB,PIGR,S100A8,SLC6A20,STEAP3	90 (7)
AKT inhibitor VIII		chemical reagent		-0.762		0.00346	CDH1,CEBPB,GZMA,GZMB	110 (7)
ETV4		transcription regulator		0.911	bias	0.00346	CDH1,CXCL8,HPGD,MMP14	73 (7)
MDK		growth factor				0.00346	ACE,CSF1,GZMB,S100A8	119 (13)
AXL	3	kinase		0.581		0.00346	CD274,CDH1,IL10,IL18	148 (19)
CORT		other				0.00346	CXCL10,GHSR,IL10,IL18	95 (7)
Klrk1		transmembrane receptor		1.131	bias	0.00346	CSF1,GZMA,IL10,NKG7
SOX2		transcription regulator		0.49		0.00349	ALOX5,CD274,CDH1,CDKN1A,CXCL10,CXCL5,CXCL8,CYP2J2,ETS2,GATA2,GATA6,GBP4,MEIS1,NOTCH3,PLXNB3,S100A1,TGFB2,USP18
PD173074		chemical reagent		1.633	bias	0.00352	CEBPB,GATA2,NUPR1,SLC40A1,TGM2,VTCN1
PP2/AG1879 tyrosine kinase inhibitor		chemical drug	Inhibited	-2.38	bias	0.00352	ACE,CDH1,CDKN1A,CXCL8,ID1,IL10	162 (19)
LRBA		other				0.00354	CXCL10,IFIT2,OAS1	85 (6)
INT-767		chemical drug				0.00354	CLEC7A,GPBAR1,IL10
CCR6		G-protein coupled receptor				0.00354	CXCL10,IL10,IL12B	96 (10)
IRX5		transcription regulator				0.00354	CXCL10,PPBP,TNFSF9
magnolol		chemical - endogenous non-mammalian				0.00354	CDKN1A,CXCL8,IL10	150 (21)
DNMT3A		enzyme		0.707		0.00358	ACE,CASP4,CDH1,GNAO1,JCHAIN,P2RY1,S100A1,SLIT3,TGM2
resveratrol		chemical drug		-1.226		0.00359	ALOX5,CDH1,CDKN1A,CXCL10,CXCL8,IFIT1,IL12B,IL18,ISG15,mir-21,OAS1,SELP,TGFB2	193 (23)
heme		chemical - endogenous mammalian		-0.555	bias	0.00365	CSF1,CXCL10,IL10,IL12B,SELP	131 (18)
REL		transcription regulator		1.658	bias	0.00366	CDH1,CDKN1A,CXCL10,CXCL8,IGHG1,IL12B,IL18,IL27,PARP14,RSAD2,TNFSF13B	164 (18)
mir-15		microRNA	Activated	2.224	bias	0.00373	DDX58,IFIT1,ISG15,MX1,OAS1,SLC6A4
FOXA2		transcription regulator		0.346		0.00377	ALOX15,ALOX5,CDH1,CHI3L1,EPHX1,HNF4A,HPGD,IL10,LTC4S,MAFB,MTUS1	149 (12)
XDH		enzyme		0		0.00382	CEBPB,CXCL8,MMP14,TIMP2	150 (19)
RAG2		enzyme				0.00382	ALOX15,CXCL10,IRF7,ISG15	82 (7)
triptolide		chemical drug		-1.28	bias	0.00385	ACVRL1,ADM,CDH1,CDKN1A,CXCL8,HPGD,IL10,mir-21	150 (22)
hyaluronic acid		chemical - endogenous mammalian		1.88	bias	0.00389	CXCL10,CXCL8,IL10,IL12B,mir-21,TGFB2,TIMP2	167 (19)
S-nitroso-N-acetyl-DL-penicillamine		chemical reagent		1.354		0.00392	ADM,CDKN1A,CXCL8,IL12B,IL18	139 (18)
NOTCH3	1.383	transcription regulator		1.914	bias	0.00392	CDH1,CDKN1A,ID1,IL10,PTX3	141 (15)
CCN1		other		0.861	bias	0.00395	CDKN1A,CXCL10,CXCL8,IL12B,IL18,TIMP2	167 (18)
histamine		chemical - endogenous mammalian		1.609	bias	0.00395	CXCL10,CXCL8,IL10,IL12B,IL18,SELP	144 (20)
lithium		chemical drug		1.715		0.00395	CDH1,CDKN1A,CXCL8,GNAI1,IL27,SLC6A4	152 (19)
losartan potassium		chemical drug		-0.895		0.00401	ACE,CXCL10,CXCL8,GBP2,IL18,ITGB5,S100A8,TGFB2	210 (22)
oridonin		chemical - endogenous non-mammalian				0.00415	CDKN1A,IL10,TNFSF13B	180 (21)
HNF1A-AS1		other				0.00415	CDH1,H2AC6,H2BC5
ZBP1	3.459	other				0.00415	CXCL10,ISG15,OAS1	111 (13)
BIRC2		enzyme				0.00415	CSF1,CXCL8,IL27	123 (10)
PTK2B		kinase				0.00415	CDH1,CXCL8,IL10	156 (20)
vitamin K2		chemical drug				0.00415	CSF1,GATA6,TSKU
Bay 11-7082		chemical - kinase inhibitor		-1.391	bias	0.00418	CD274,CHI3L1,CXCL8,IL10,IL15RA,PARP10	166 (15)
EML4-ALK		fusion gene/product		1.462		0.00418	CD274,CDH1,CDKN1A,CXCL8,IL15RA,ITGB5	193 (22)
lipoxin A4		chemical - endogenous mammalian				0.00422	CDKN1A,CXCL8,IL10,TIMP2	181 (20)
KDM2B		enzyme		0		0.00422	CDKN1A,CXCL10,GATA6,LAMA5	127 (12)
GJA1		transporter	Inhibited	-2		0.00422	CDH1,CDKN1A,IL10,THBS1	151 (17)
SN-38		chemical drug				0.00422	CDKN1A,CLU,ESM1,GNG11	147 (11)
APOE		transporter		-1.296	bias	0.00426	ADGRE1,C2,C3AR1,CLU,CSF1,DCSTAMP,ECM1,GRIA3,IL10,IL12B,NR1H3,PLIN2,PTX3,S100A8	182 (24)
PPARG		ligand-dependent nuclear receptor		0.87		0.00427	ADRB3,BDH1,CD274,CDH1,CDKN1A,CEBPB,CXCL5,CXCL8,EPHX1,F11R,GATA2,IL10,MGLL,MMP14,NR1H3,PLIN2,RAB20,S100A8	182 (20)
Rp-8-pCPT-cGMPS-triethylamine		chemical reagent				0.00435	ALOX15,CDKN1A
Cobra Venom Factor		chemical - endogenous non-mammalian				0.00435	SELP,TGFB2
linseed oil		chemical reagent				0.00435	COX7A1,IL10
NLRP10		enzyme				0.00435	ALOX5,CXCL8
RNF152		enzyme				0.00435	CXCL10,CXCL8	127 (7)
ZMYND10		other				0.00435	MMP14,THBS1
Pik3r		group				0.00435	CXCL8,ITGB5	72 (7)
PRKD2		kinase				0.00435	CXCL8,DCSTAMP
MKI67		other				0.00435	CDH1,CDKN1A
OPRK1		G-protein coupled receptor				0.00435	PLXND1,SLC6A4
CASP4	1.111	peptidase				0.00435	CASP4,IL18
EFEMP2		other				0.00435	ELN,FBLN2
IL12RB1		transmembrane receptor				0.00435	IFI6,OAS2	85 (6)
RAP1A		enzyme				0.00435	CDKN1A,THBS1	181 (20)
WRN		enzyme				0.00435	CDKN1A,CXCL8	79 (10)
CD300C		transmembrane receptor				0.00435	CXCL8,IL12B
Ifna4		other				0.00435	IRF7,ISG15
PAXIP1		other				0.00435	CDKN1A,ENO3	92 (7)
KPNA2		other				0.00435	IFIT1,ISG15
enzastaurin		chemical drug				0.00435	CLDN3,CXCL8
quinapril		chemical drug				0.00435	ACE,ADM	111 (7)
Z-IETD-FMK		chemical - protease inhibitor				0.00435	CXCL8,GRIA3
18-alpha-glycyrrhetinic acid		chemical - endogenous non-mammalian				0.00435	CDH1,IL10
myristic acid		chemical - endogenous mammalian				0.00435	NR1H3,PLIN2
KLF6		transcription regulator		0.036		0.00442	ALOX5,CDH1,CDKN1A,CHI3L1,CXCL8,HNF4A	142 (16)
BMP7		growth factor		0.584	bias	0.00447	CALD1,CDH1,CDKN1A,CEBPB,COX7A1,CXCL8,F11R,GNG11,ID1	158 (20)
Tlr		group		1.593	bias	0.00448	CASP4,CXCL10,CXCL8,IL10,IL12B,IRF7,TNFSF13B	130 (19)
TGFB2	1.4	growth factor		0.963		0.00448	GAS1,ITGB5,LTC4S,S100A8,TGFB2,THBS1,TIMP2	175 (19)
QKI		other		0.555		0.00452	C1R,CDH1,HLA-DQA1,ID1,PTPRO
HDL-cholesterol		complex		0	bias	0.00463	CEBPB,DUSP15,NUPR1,TRIM66
CARM1		transcription regulator				0.00463	CDKN1A,CXCL10,EPHX2,mir-223	193 (25)
KEAP1		transcription regulator	Activated	2		0.00463	DCSTAMP,IL10,IL18,SELP	174 (15)
CFTR		ion channel		-1.4		0.00468	CA4,CFI,CXCL8,EPHX2,HPGD,S100A8	73 (7)
NEDD9		other		1.664		0.00468	ADM,ALOX5,CDH1,MMP14,PLIN2,TPPP3	75 (7)
IL33		cytokine	Activated	2.547	bias	0.0047	ATP8B4,AXL,CLEC7A,CXCL10,CXCL8,EPHX2,IL10,LAMA5,MYLK,P2RY1,PLIN2,RAMP3,S100A8,SIGLEC1	173 (22)
MYOD1		transcription regulator		0.98	bias	0.00481	ACHE,CDKN1A,DMD,DYSF,EIF2AK2,ENO3,IFIT2,MAFB,MSC,MX2,UBA7
Ap1		complex		1.276	bias	0.00481	ACE,C3AR1,CLU,CXCL8,GZMB,HPGD,IL10,IL12B,mir-21	166 (19)
IFNW1		cytokine				0.00482	CXCL10,IFIH1,ZBP1	97 (7)
SOX14		transcription regulator				0.00482	CXCL10,CXCL5,TNFSF9
dactolisib		chemical drug				0.00482	CDH1,CDKN1A,CXCL5	176 (22)
TNFRSF13C		transmembrane receptor				0.00482	CXCL8,IL10,TNFSF13B	137 (14)
TLR1		transmembrane receptor				0.00482	CXCL8,IL12B,IL15RA	129 (17)
sulfasalazine		chemical drug				0.00482	ALOX5AP,CXCL8,GZMB
S-(2,3-bispalmitoyloxypropyl)-cysteine-GDPKHPKSF		chemical reagent				0.00482	CXCL10,CXCL8,SLC40A1	168 (15)
SP3		transcription regulator		1.159	bias	0.00482	CDKN1A,CHI3L1,DMD,EIF2AK2,IL10,ITGB5,mir-223,MYLK,PROCR,TIMP2
Fcer1		complex	Activated	2.195	bias	0.00484	CSF1,CXCL8,IFIT2,IL10,TNFSF9	170 (18)
SAA		group		0.955	bias	0.00508	CSF1,CXCL8,IL10,IL12B	173 (20)
FOXP1		transcription regulator		-0.152		0.00508	CDKN1A,DMD,GAS1,GZMB
sorafenib		chemical drug		-1.982	bias	0.00508	CXCL10,CXCL8,IFIT2,OAS1	141 (17)
BRD4		kinase		-0.146	bias	0.00511	BDH1,CD274,CXCL5,CXCL8,ITGB5,SLC16A9,SORD,THBS1	112 (7)
Jnk		group		0.565	bias	0.00514	CDH1,CLEC10A,CXCL8,HNF4A,IL10,IL12B,mir-21,MMP14,MRC2,TGM2	172 (17)
gefitinib		chemical drug		0.244		0.00516	CD274,CDH1,CEBPB,CXCL8,EPSTI1,GLB1L,ID1,IL1R2,TIMP2	176 (19)
emodin		chemical drug		0.577	bias	0.00517	CDH1,CDKN1A,CXCL10,CXCL8,IL10	169 (21)
metformin		chemical drug		-0.793		0.00547	CD274,CEBPB,CXCL8,ENO3,IFI44,IL10,MX1,PARP14,PLIN2,VWF	164 (20)
BSCL2		other				0.00553	ADRB3,CLEC10A,CLEC5A,MGLL,RSAD2
Collagen type IV		complex				0.00555	MMP14,THBS1,TIMP2	109 (6)
GNAI3		enzyme				0.00555	CCL8,CSF1,CXCL8	76 (7)
DHX9		enzyme				0.00555	CXCL10,IL18,XAF1	124 (12)
ST8SIA1		enzyme				0.00555	C3AR1,C4A/C4B,CDKN1A
retinol		chemical drug				0.00555	CXCL8,PLIN2,TGFB2
idarubicin		chemical drug				0.00555	CDKN1A,GBP1,OAS1	133 (7)
PGF		growth factor				0.00555	ALOX5,ALOX5AP,CXCL8,ETS2	97 (9)
IL27RA		transmembrane receptor		0.655	bias	0.00555	CXCL10,IL10,IL12B,IL27	168 (21)
pirinixic acid		chemical toxicant		-0.159	bias	0.00572	AQP9,CDKN1A,CFI,CLU,CXCL8,CYP2J2,FBP1,HLA-DQA1,HNF4A,IFITM3,ITGB5,MGLL,NR1H3,PLIN2,PRSS2,TSKU	156 (19)
mir-29		microRNA		-1.142	bias	0.00579	CCL8,CDH1,ELN,IL12B,KREMEN2,THBS1	127 (13)
ATF2		transcription regulator		1	bias	0.00579	CXCL8,IL10,mir-21,MYLK,NUPR1,TGFB2	164 (18)
3-deazaneplanocin		chemical drug		0.063	bias	0.00589	CD274,CDKN1A,CEBPB,NUPR1,SNX33
JUNB		transcription regulator		-0.036	bias	0.00597	C3AR1,CASP4,CD274,CLU,FBLN2,HPGD,IL10,IL12B	156 (17)
cAMP-Gef		group				0.00602	CXCL5,PPBP
blinatumomab		biologic drug				0.00602	CXCL8,IL10
CLEC6A	1.166	transmembrane receptor				0.00602	IL10,IL12B	141 (20)
FIRRE		other				0.00602	CSF1,IL12B
saracatinib		chemical drug				0.00602	ID1,IL10	86 (7)
nadifloxacin		chemical drug				0.00602	CXCL8,IL12B
urotensin II		biologic drug				0.00602	ALOX5,CXCL8
Collagen type III		complex				0.00602	CDH1,GP1BA
BANP		other				0.00602	CDH1,CDKN1A	137 (12)
miR-511-5p (miRNAs w/seed UGUCUUU)		mature microRNA				0.00602	CXCL10,CXCL8
FUT7		enzyme				0.00602	IL10,SELP
TPSD1		peptidase				0.00602	CXCL8,IL10	85 (10)
C4A/C4B	1.758	other				0.00602	C4A/C4B,CXCL10
RAPGEF4		other				0.00602	CDKN1A,THBS1
SLCO1B3		transporter				0.00602	CDKN1A,SLCO2B1
tyrphostin AG825		chemical drug				0.00602	CDH1,CDKN1A	178 (22)
HRH3		G-protein coupled receptor				0.00605	ADRB3,CXCL10,IGHG1,S100A8
PTGS2		enzyme	Activated	2.722		0.00612	CDH1,CDKN1A,CLU,CXCL10,CXCL5,CXCL8,IL10,MMP14,TGM2	167 (19)
interferon beta-1a		biologic drug				0.00614	GBP5,GZMB,IFI6,IFIT1,IRF7,MX1,TNFSF13B	104 (8)
MITF		transcription regulator		-0.329	bias	0.00622	ACHE,CDKN1A,CMA1,CXCL8,DCSTAMP,GZMB,HPGD,MMP14,RRAGD,TDRD7,TMCC2
SNAI2		transcription regulator		1.54		0.00628	AXL,CDH1,CDKN1A,HPGD,MMP14	47 (5)
Go 6976		chemical drug		-1.119	bias	0.00628	CDKN1A,CXCL10,CXCL8,IL10,IL12B	165 (19)
SPP1		cytokine		1.393	bias	0.00633	CDH1,CDKN1A,CXCL5,CXCL8,ETS2,IL10,IL12B,ITGB5,MMP14	149 (17)
lactosylceramide		chemical - endogenous mammalian				0.00634	CXCL10,HLA-DQA1,IL12B	167 (17)
Tnf receptor		group				0.00634	CXCL8,IL10,UBD	109 (16)
IL17R		complex				0.00634	CXCL5,CXCL8,S100A8	77 (7)
FUT8		enzyme				0.00634	CD274,ELN,GAS1
MAPK13		kinase				0.00634	CDKN1A,IL10,IL12B	141 (18)
miR-218-5p (and other miRNAs w/seed UGUGCUU)		mature microRNA				0.00634	CDH1,FCGR3A/FCGR3B,TGM2
MAP3K5		kinase				0.00634	ACE,CDKN1A,CXCL8	142 (21)
TERF2IP		other				0.00634	CXCL8,GRIA3,SLIT3
2-mercaptoacetate		chemical drug				0.00634	CLEC6A,IL10,IL12B	63 (7)
apicidin		chemical - endogenous non-mammalian				0.00634	CDKN1A,CXCL8,TGM2	141 (12)
irinotecan		chemical drug				0.00634	CDH1,CXCL10,IL18	146 (19)
17-alpha-ethinylestradiol		chemical drug		0.97		0.00643	ADGRE1,AQP9,CDH1,CDKN1A,CXCL10,FBLN2,SLC40A1,TGM2	213 (20)
SELPLG		other		1.067	bias	0.00659	CDKN1A,CXCL8,IL10,IL1R2	176 (20)
CSF1R		kinase		1.982	bias	0.00659	ADGRE1,CDKN1A,CSF1,NR1H3
hydroxyurea		chemical drug	Activated	2.22	bias	0.00668	CDKN1A,IFIT1,ISG20,MX1,OAS1	158 (14)
trovafloxacin		chemical drug		1.342		0.00668	CDKN1A,ETS2,ISG20,TGM2,THBS1	116 (7)
RUNX2		transcription regulator				0.00669	ALPL,C4A/C4B,CDH1,CDHR5,CDKN1A,CXCL8,MMP14	178 (21)
ETS1		transcription regulator		-1.673	bias	0.00677	CDKN1A,ETS2,GP9,GZMA,GZMK,HPGD,IL10,IL12B,PML,TGFB2	80 (7)
AR		ligand-dependent nuclear receptor		-1.504	bias	0.00685	ADM,C4A/C4B,CA4,CDH1,CDKN1A,CEBPB,CLDN3,DDX58,EPHX1,ETS2,FZD2,IFIH1,LAMA5,mir-21,NUPR1,P2RX1,PIGR,SULF2,TGFB2,THBS1,TIMP2,ZBP1	183 (20)
alitretinoin		chemical drug		0.082		0.00693	CASP4,CCL8,CDKN1A,CXCL10,DNASE1L3,HNF4A,ISG15,UBA7	148 (21)
TCF3		transcription regulator		0.311		0.00703	BHLHA15,CDH1,CDKN1A,DDX58,ETS2,GATA2,mir-223,MZB1,NOTCH3,NUPR1,PML,RASA4,TENT5C,TXNDC5,ZBP1
MYRF		transcription regulator		-0.447		0.00711	AQP9,CFI,PARP10,S100A1,ZAN
FASN		enzyme		0	bias	0.00711	ALOX5,CDH1,CXCL8,IL10,IL12B	144 (20)
Collagen type II		complex				0.00715	CCL8,CXCL5,FZD2,SIGLEC1
HOTAIR		other		-1.131		0.00715	CDH1,CDKN1A,MX1,OAS1	162 (16)
zidovudine		chemical drug				0.0072	CDKN1A,CXCL8,IL12B	110 (10)
DEF6		other				0.0072	CDH1,IL10,IL12B	112 (13)
IL2RA		transmembrane receptor				0.0072	GZMA,IL10,IL15RA
miR-18a-5p (and other miRNAs w/seed AAGGUGC)		mature microRNA				0.0072	CDKN1A,CTDSPL,THBS1
miR-19b-3p (and other miRNAs w/seed GUGCAAA)		mature microRNA				0.0072	ALOX5,COX7A1,THBS1
LOX		enzyme				0.0072	CDH1,ELN,mir-21	116 (10)
SCGB1A1		cytokine				0.0072	CXCL8,MMP14,S100A8	180 (20)
Ro41-5253		chemical reagent				0.0072	CDKN1A,SMPD3,TGFB2
9Z,11E-octadecadienoic acid		chemical - endogenous mammalian				0.0072	IL10,IL12B,THBS1	144 (13)
CBX5		transcription regulator		-1.633	bias	0.00727	C15orf48,CDKN1A,CEMIP,CXCL5,CYP2J2,IFIT2,OAS1
ionomycin		chemical reagent	Activated	2.714	bias	0.00746	CXCL10,CXCL8,EIF2AK2,ETS2,GBP4,GZMB,IL10,IL12B,P2RY2	125 (18)
MAP2K1		kinase		0.205	bias	0.0077	ASGR2,CD274,CDKN1A,CXCL8,DAB2,MMP14,RRAGD,TGM2,THBS1	163 (18)
CTBP1		enzyme				0.00774	CDH1,CDKN1A,IL10,THBS1
ANXA1		enzyme		-1.091		0.00774	CDH1,CSF1,CXCL8,TIMP2	146 (16)
eflornithine		chemical drug		1.124		0.00774	CDH1,CDKN1A,ORC1,TGM2	207 (23)
oleic acid		chemical - endogenous mammalian		1.161		0.00789	ALOX5,AQP9,CLU,CXCL8,IL10,NR1H3,PLIN2	168 (19)
SLC11A1		transporter				0.00793	IL10,SLC40A1
SENP7		peptidase				0.00793	CDH1,CXCL8	97 (7)
Tlr13		other				0.00793	CXCL8,IL12B
HJV		transmembrane receptor				0.00793	ID1,SLC40A1
LTBP4		growth factor				0.00793	ID1,TGFB2
LITAF		transcription regulator				0.00793	CCL8,IL10	76 (7)
MIA		other				0.00793	CDH1,MMP14
NUAK1		kinase				0.00793	CDKN1A,MMP14	72 (7)
ponesimod		chemical drug				0.00793	IL10,THBS1
baricitinib		chemical drug				0.00793	CXCL10,DNASE1L3
CYP4A11		enzyme				0.00793	ACE,S100A8
FALEC		other				0.00793	CDKN1A,ECM1
Duxbl1		other				0.00793	OAS1,OAS2
HG-9-91-01		chemical drug				0.00793	IL10,IL12B
R59949		chemical drug				0.00793	ALOX5AP,CXCL8	101 (7)
ETV6-NTRK3		fusion gene/product				0.00793	IFIT3,IRF7
levofloxacin		chemical drug				0.00793	CDKN1A,CXCL8
P1,P4-Di(adenosine-5') tetraphosphate		chemical - endogenous mammalian				0.00793	TGFB2,THBS1
4-(1-D-ribitylamino)-5-amino-2,6-dihydroxypyrimidine		chemical - endogenous non-mammalian				0.00793	GZMA,GZMB
sivelestat		chemical drug				0.00793	IL10,TNFSF13B
lacto-N-fucopentaose III		chemical - endogenous mammalian				0.00793	IGHG1,IL10
mir-181		microRNA	Inhibited	-2.17	bias	0.008	ADM,CXCL8,GATA6,MMP14,TGM2
BCL11B		transcription regulator		0.869		0.008	CDKN1A,CMA1,CXCL8,IL10,PLXND1	94 (7)
lipoteichoic acid		chemical - endogenous non-mammalian		0.53	bias	0.008	CXCL10,CXCL8,IL10,IL12B,SELP	126 (16)
MAP3K3		kinase				0.00813	CXCL8,IL10,TGFB2	176 (19)
FOXF1		transcription regulator				0.00813	CDH1,CDKN1A,MYLK
HOXA5		transcription regulator				0.00813	CDKN1A,CXCL8,SLC6A2
TNFAIP6		other				0.00813	CDH1,IL10,PPBP	129 (12)
TRIM21		enzyme				0.00813	CXCL10,IL12B,IRF7	163 (18)
THZ2		chemical drug				0.00813	CDKN1A,ETS2,mir-21
7-ketocholesterol		chemical - endogenous mammalian				0.00813	CXCL8,GNAI1,NR1H3
Ni2+		chemical reagent				0.00813	CSF1,CXCL5,CXCL8	158 (16)
PRC2		complex				0.00836	CXCL8,GATA6,MX1,OAS1	93 (7)
mir-19		microRNA		-0.225	bias	0.00836	ALOX5,CDKN1A,COX7A1,THBS1
KLF1		transcription regulator				0.00836	ALAS2,CDKN1A,GP9,IL12B
Pam3-Cys		chemical toxicant		1.099	bias	0.00836	CXCL10,CXCL8,IL10,IL12B	127 (18)
testosterone propionate		chemical drug		0		0.00836	ABO,ADM,CLU,PARM1
TEAD1		transcription regulator		0.277	bias	0.00848	ADM,CALD1,CDKN1A,PTPRO,THBS1	89 (4)
ETS2	1.158	transcription regulator		-0.625	bias	0.00848	CDKN1A,HPGD,IL12B,mir-21,mir-223	77 (7)
NR5A2		ligand-dependent nuclear receptor		-0.021	bias	0.00855	C3AR1,CDKN1A,CEBPB,CXCL10,HNF4A,IL12B,TGFB2	154 (23)
INS		other		-0.545		0.00858	ADM,AQP9,CDH1,CDKN1A,CEBPB,NR1H3,PLIN2,SELP	177 (21)
ERBB2		kinase	Activated	2.3		0.00863	ADRB3,ALOX15,CDH1,CDKN1A,CEBPB,CLDN3,CLU,COL6A3,CXCL10,CXCL8,CYP2J2,EPHX2,EPSTI1,FBLN2,GGT5,GNAI1,ID1,JCHAIN,mir-21,mir-223,MMP14,NOTCH3,NR1H3,ORC1,PLIN2,THBS1,VWF	174 (19)
troglitazone		chemical drug		0.101		0.00864	ADRB3,CDH1,CDKN1A,COX7A1,CXCL10,CXCL5,CXCL8,GBP2,HMGB3,LTC4S,NOTCH3,NR1H3,PLIN2,USP18	150 (18)
nitrofurantoin		chemical drug		0.113		0.00888	C4A/C4B,CFI,CLU,CXCL10,HNF4A,ID1,IL10,MMP14
FGFR2		kinase		1.163		0.00889	CA4,CDH1,CDKN1A,DAB2,DRAM1,GATA6,IL10	176 (22)
Lh		complex		1.951	bias	0.00891	ALPL,AXL,CARD10,CASP4,CXCL8,DAB2,DYRK3,GBP1,ITGB5,MAFB,PTX3,TGFB2,THBS1	200 (22)
KDM3B		enzyme		-1	bias	0.00898	C1R,GATA2,MYLK,NOTCH3,ZNF503
ATM		kinase		1.981	bias	0.00898	CDKN1A,CLU,CXCL8,TGM2,TNFSF9	164 (18)
HIPK2		kinase		-0.083		0.00898	ALAS2,ALOX5AP,CDKN1A,GATA2,GATA6	138 (12)
obeticholic acid		chemical drug		0.152		0.00901	CDH1,GPBAR1,IL10,TIMP2	95 (11)
TLR8		transmembrane receptor		0.689	bias	0.00901	CXCL10,CXCL8,IL12B,IL27	123 (20)
SMAD1		transcription regulator		1.98	bias	0.00901	ALPL,CDKN1A,CSF1,ID1	90 (10)
Ca2+		chemical - endogenous mammalian		1.514	bias	0.00905	CDH1,CDKN1A,CEBPB,CXCL8,DNASE1L3,ID1,IL10,S100A8,SELP,TIMP2,TNFSF9	167 (21)
BIRC3		enzyme				0.00912	CSF1,CXCL8,IL27	138 (15)
TRA		transmembrane receptor				0.00912	CDKN1A,IL10,IL12B	188 (25)
EXOSC3		enzyme				0.00912	CDKN1A,ITGB5,PLXND1
NODAL		growth factor				0.00912	CXCL10,IL10,IL12B	155 (18)
BCL2L11		other				0.00912	CD274,IL10,NOD1	127 (13)
tosylphenylalanyl chloromethyl ketone		chemical - protease inhibitor				0.00912	CXCL8,EPHX2,GZMB	98 (7)
NUPR1	3.693	transcription regulator		-0.5		0.00914	ADM,AGRN,CEBPB,CREB5,CROT,CXCL5,CXCL8,FAM111B,GBP2,IFIT2,MAGI1,MGLL,MX2,NUPR1,PARP9,RAB20,SAMD4A
FOXA1		transcription regulator		-1.026		0.00919	CDH1,CDKN1A,CXCL10,CXCL8,EPHX1,GBP2,HNF4A,IL10	183 (19)
PRKAA2		kinase	Inhibited	-2.588	bias	0.00925	CDH1,CDKN1A,GRIA3,IFI44,MYLK,PARP3,TGM2	140 (14)
Nfat (family)		group	Activated	2.433	bias	0.0094	CALD1,CXCL8,ESM1,IL10,SAMD4A,TGFB2	156 (13)
NR1H2		ligand-dependent nuclear receptor		-0.115		0.0094	ACE,CDH1,CXCL10,GBP4,IFIT2,NR1H3	105 (7)
CISH		other	Inhibited	-2.236		0.00949	CA4,CCRL2,CLEC6A,CSF1,CXCL10
FLT3LG		cytokine		1.966	bias	0.00949	CD274,CEBPB,IL10,IL15RA,IL3RA	197 (19)
folic acid		chemical - endogenous mammalian		1.996		0.00949	CDH1,CDKN1A,CLU,IFI27,IFI6	143 (14)
ADCYAP1		other		0.203		0.00956	CEBPB,CXCL10,DNAH9,EFHC1,GAS1,IL10,IL12B,P2RY2,SLC6A20,TGFB2	161 (23)
lysophosphatidylinositol		chemical - endogenous mammalian	Activated	2	bias	0.0097	CD274,CFB,CXCL5,CXCL8	159 (12)
PPRC1		transcription regulator		1.961	bias	0.0097	ALOX5AP,CXCL8,ESM1,GNG11
NUP98-DDX10		fusion gene/product		1		0.0097	ALOX5,C3AR1,CLEC7A,MEIS1
CXCL12		cytokine		1.528	bias	0.00986	AXL,CDH1,CXCL10,CXCL8,ID1,IFI27,MMP14,SORBS3,THBS1	174 (23)
SREBF1		transcription regulator		1.549	bias	0.01	CDKN1A,CEBPB,CFI,CXCL10,HNF4A,IL10,IL1R2,NR1H3,NUPR1,PLEKHA4,SORBS3
PKM		kinase		-0.105	bias	0.01	CDH1,ENO3,FBP1,IL18,TGM2
APC/APC2		group				0.0101	CDKN1A,MMP14
S6K1		group				0.0101	DCSTAMP,IL10
bacterial lipopolysaccharides		chemical - other				0.0101	CYP2J2,IL18
FBXO42		other				0.0101	CSF1,CXCL8
PHF8		enzyme				0.0101	ID1,TGM2
HOXA6		transcription regulator				0.0101	CXCL10,PPBP
ZNF503-AS1		other				0.0101	MERTK,ZNF503
NEK7		kinase				0.0101	CXCL10,ISG15
SMAD1/5		group				0.0101	CEBPB,ID1
IL26		cytokine				0.0101	CXCL8,IL10
collagen		group				0.0101	IL10,SELP
GADD45G		other				0.0101	CDKN1A,TGFB2
CTNND1		other				0.0101	CDH1,CXCL8
IL4I1		enzyme				0.0101	CCL8,CXCL8
ING4		transcription regulator				0.0101	CDKN1A,CXCL10
RPS6KB2		kinase				0.0101	CXCL10,ISG15
DES		other				0.0101	ACE,DYSF
Ighg2b		other				0.0101	IL10,IL12B
STK25		kinase				0.0101	FBP1,PLIN2
SIX3		transcription regulator				0.0101	IL12B,PPBP
MCAM		other				0.0101	CDH1,ID1
HA900		chemical reagent				0.0101	IL10,SELP
PD 168393		chemical drug				0.0101	CXCL10,CXCL8
resolvin E1		chemical - endogenous mammalian				0.0102	DCSTAMP,IL10,IL12B
CDC73		other				0.0102	CDH1,GATA2,GBP1
JARID2		transcription regulator				0.0102	CDH1,CDKN1A,GATA2
XIAP		enzyme				0.0102	CDKN1A,CSF1,CXCL8
IL36G		cytokine				0.0102	CXCL10,CXCL8,IL12B
P2RY2	2.184	G-protein coupled receptor				0.0102	ACHE,CDKN1A,CXCL8
PSMD10		transcription regulator				0.0102	CDH1,CDKN1A,CXCL8
ERF		transcription regulator				0.0102	CDH1,CXCL8,P2RY2
immethridine		chemical reagent				0.0102	C4A/C4B,CFI,SIGLEC1
linolenic acid		chemical - endogenous mammalian				0.0102	CLU,NR1H3,SELP
Insulin		group		0.192		0.0103	ADRB3,AQP9,ASGR2,BDH1,CDKN1A,CEBPB,GHSR,HNF4A,IFIT2,IFIT3,IL10,IRF7,NOTCH3,NR1H3,PLIN2,SLC6A2,SLC6A4,STAT2,THBS1,TIMP2,TRPC5
LGR4		transmembrane receptor		1.091	bias	0.0104	AQP9,CDH1,CXCL10,SLC13A3
MYBL2		transcription regulator		-0.692	bias	0.0104	CLU,ELN,GATA2,ID1
Hif1		complex		0.849	bias	0.0106	ADM,ALAS2,CDH1,CDKN1A,S100A8
TEAD4		transcription regulator		0.64	bias	0.0107	ADM,CALD1,CDKN1A,NOTCH3,PTPRO,THBS1
dinoprost		chemical - endogenous mammalian				0.0112	ADM,AKR1C4,ID1,PTX3,THBS1
NEIL2		enzyme				0.0112	CEBPB,CSF1,CXCL10,IL18,TLR5
NOS3		enzyme		-0.192		0.0112	ADGRE1,IL12B,MMP14,PDE5A
BSG		transporter		1.948	bias	0.0112	CDH1,CXCL8,IL18,SELP
BAPTA-AM		chemical reagent		-1.982	bias	0.0112	CDH1,CDKN1A,CXCL10,CXCL8
TNFSF12		cytokine		0.778		0.0112	CXCL10,CXCL8,IL1R2,NOTCH3,PTX3,S100A8
Z36		chemical reagent				0.0113	CDKN1A,CEBPB,NUPR1
CHI3L1	1.228	enzyme				0.0113	CALD1,CDH1,CXCL8
HSPB1		other				0.0113	CDKN1A,CXCL8,IL10
MTA2		transcription regulator				0.0113	CDKN1A,GATA2,MS4A2
EPCAM		other				0.0113	CDH1,CDKN1A,ID1
IL22		cytokine		1.451	bias	0.0116	CD274,CXCL10,CXCL5,CXCL8,IL10,IL12B,S100A8
tamoxifen		chemical drug		1.898		0.0117	ADM,AQP9,CDH1,CDKN1A,CLU,CXCL8,EPHX1,ISG20,mir-21,MX1,RAMP3,SDC3
PRKCE		kinase		1.761	bias	0.0118	CDH1,CDKN1A,CEBPB,CXCL8,mir-21
RELB		transcription regulator		0.784		0.0118	CDKN1A,CHI3L1,CXCL8,IGHG1,IL10
MEN1		transcription regulator				0.012	CDH1,CDKN1A,GAS1,MEIS1
TEAD2		transcription regulator		1	bias	0.012	ADM,CALD1,PTPRO,THBS1
candesartan		chemical drug		-1	bias	0.012	ACE,ADM,MMP14,TRPC5
SB 216763		chemical drug		1.969	bias	0.012	CCL8,CXCL8,IL10,MYLK
cardiotoxin		chemical - other		0.816	bias	0.0122	CSF1,CXCL10,IL10,IL18,ITGB5,MERTK,mir-223,PIGR,S100A8,THBS1
MMP9		peptidase		1.91		0.0124	CDH1,CDKN1A,HPGD,IL10,MMP14
NTRK2		kinase				0.0124	CDH1,CDKN1A,CEBPB,ITGB5,THBS1
PLX5622		chemical drug		1.342	bias	0.0124	CSF1,CXCL10,IL27,IL5RA,TNFSF13B
6-mercaptopurine		chemical drug				0.0125	CXCL10,CXCL8
Cd33		other				0.0125	AXL,DCSTAMP
HOXA11-AS		other				0.0125	CDH1,CDKN1A
PARP		group				0.0125	CDH1,CDKN1A
PARP14	1.047	enzyme				0.0125	CXCL10,ISG15
DPY30		other				0.0125	CDKN1A,ID1
CAVIN1		transcription regulator				0.0125	ADGRE1,CDKN1A
LUM		other				0.0125	CDKN1A,MMP14
IGBP1		phosphatase				0.0125	CDH1,CLDN3
IGKC		other				0.0125	CDH1,CXCL8
Hmga2		enzyme				0.0125	HNF4A,IL15RA
pubchem compound 11368987		chemical reagent				0.0125	CXCL10,TNFSF13B
cyclic guanosine monophosphate-adenosine monophosphate		chemical - endogenous non-mammalian				0.0125	CXCL10,CXCL8
mastoparan		chemical toxicant				0.0125	CXCL10,IL12B
BQ-788		biologic drug				0.0125	AQP9,CDH1
perilla alcohol		chemical drug				0.0125	CDKN1A,SELP
poly(U)RNA		chemical reagent				0.0125	CXCL8,MX1
GNAQ		enzyme				0.0125	ADM,C15orf48,CXCL8,GBP2,OAS1,PTX3,TGFB2
2-(4-acetoxyphenyl)-2-chloro-N-methylethylamine		chemical reagent				0.0125	CXCL10,CXCL8,IL10
ZNF503	2.073	other				0.0125	CDH1,MERTK,PLXND1
ZIC1		transcription regulator				0.0125	CXCL5,IL10,IL18
miR-181a-5p (and other miRNAs w/seed ACAUUCA)		mature microRNA				0.0125	ADM,GATA6,MMP14
ACE	2.705	peptidase				0.0125	ACE,CEBPB,IL5RA
CD47		transmembrane receptor				0.0125	CSF1,DCSTAMP,IL10
MALP-2s		chemical reagent				0.0125	IL10,IL12B,IL15RA
phorbol 12,13-didecanoate		chemical toxicant				0.0125	CDH1,CDKN1A,CSF1
laquinimod		chemical drug		-0.816	bias	0.0127	ADAMDEC1,CDH1,DAB2,IL1R2,LTC4S,TSKU
SOX9		transcription regulator		-0.862	bias	0.0127	CDKN1A,FZD2,MYLK,SMPD3,SULF2,TIMP2
inosine		chemical - endogenous mammalian	Activated	2	bias	0.0128	C2,C4A/C4B,CFB,IFITM3
TEAD3		transcription regulator		1	bias	0.0128	ADM,CALD1,PTPRO,THBS1
KLF4		transcription regulator		0.517	bias	0.0128	ADGRE1,ALPL,CDH1,CDKN1A,CLEC10A,CXCL8,GBP4,IFITM3,IL10,TGFB2,THBS1,USP18
Pka		complex		-0.478	bias	0.0129	CDKN1A,CEBPB,CXCL10,HNF4A,IFI27,IFI6,XAF1
PTPN11		phosphatase		-0.218		0.013	CDKN1A,CSF1,CXCL8,GATA2,GP1BA
MKNK1		kinase		1.134	bias	0.0131	AGRN,ARVCF,CLU,F11R,GNAI1,GNAO1,IFIT2,ISG15
CREB1		transcription regulator		1.041		0.0132	ACHE,ADM,CDH10,CDKN1A,CEBPB,CXCL8,ECM1,GHSR,GRIA3,HPGD,ID1,IL10,IRF7,KDELR3,MINDY3,mir-21,SMPD3,TSKU
mir-223	-1.502	microRNA		0.378		0.0134	C15orf48,CA4,CD274,CSF1,IL18,MYOF,SLC40A1
RORA		ligand-dependent nuclear receptor		-1.264	bias	0.0135	CDKN1A,CXCL10,CXCL8,HPGD,IL10,IL18,PLIN2,S100A8,SULF2
aldosterone		chemical - endogenous mammalian		1.717	bias	0.0136	ACE,ADM,CXCL8,ELN,IL10,mir-21,mir-223,PROCR
BAX		transporter				0.0136	CDKN1A,CXCL10,IRF7,TGM2
salicylic acid		chemical drug		-1.951	bias	0.0136	CSF1,CXCL10,CXCL8,SELP
enterotoxin B		biologic drug		0.314	bias	0.0137	ALAS2,CXCL10,IL10,IL12B,RSAD2
JUND		transcription regulator				0.0137	C3AR1,CLU,CXCL10,HPGD,IL10
MAP3K14		kinase		0	bias	0.0137	ADGRE1,CXCL8,IL10,IL1R2,NR1H3
1-palmitoyl-2-oleoylphosphatidylserine		chemical - endogenous mammalian				0.0138	CXCL10,IL10,IL3RA
rituximab		biologic drug				0.0138	CDKN1A,IGHG1,IL10
NPC2		transporter				0.0138	CREB5,IL18,STAT2
CNR2		G-protein coupled receptor				0.0138	CXCL10,CXCL8,IL10
homocysteine		chemical - endogenous mammalian		1.371		0.0138	ALOX15,CDKN1A,CLU,CXCL10,CXCL8,ID1
ANGPT2		growth factor	Activated	2.702	bias	0.0143	C1R,CDKN1A,CEBPB,CFB,EPHX2,GATA6,IL10,IL18,THBS1
ERN1		kinase				0.0143	CDH1,CEBPB,NR1H3,OAS2,PLIN2,TCN1,TXNDC5
ciprofibrate		chemical drug		-0.342		0.0143	AKR1C4,ETS2,MGLL,NR1H3,PLIN2,RBM3,SLCO2B1
TGFA		growth factor		1.264	bias	0.0144	CDKN1A,CEBPB,CXCL10,CXCL8,TLR5
MACROH2A1		other		0		0.0144	CDKN1A,HERC5,ID1,IRF7,PTPRO
PIN1		enzyme		1.067		0.0144	CD274,CDKN1A,CXCL8,NOTCH3,PML
FOXP3		transcription regulator				0.0144	CDKN1A,CSF1,GBP2,GBP4,GZMA,IL10,mir-21,TGM2
1,25-dihydroxyvitamin D		chemical drug		1		0.0145	CSF1,CXCL8,MN1,TLR5
TSC22D3		transcription regulator		0.845		0.0145	CD274,CDKN1A,CXCL8,IL10
RIPK1		kinase		1.176	bias	0.0145	CXCL10,CXCL8,IL10,IL12B
DETA-NONOate		chemical reagent		1.217		0.0145	CDKN1A,CXCL8,IRF7,S100A8
vancomycin		biologic drug		1.093		0.0147	ARHGAP5,C4A/C4B,CLU,CMPK2,CSF1,IL10,ITGB5,RBM3,SDC3
EOMES		transcription regulator		0.816		0.015	ADM,CEMIP,COL6A3,GZMA,SLC39A2,TDRD7
mir-1		microRNA	Inhibited	-2.169	bias	0.015	ADAR,CEBPB,CXCL8,MPL,MYLK,NOTCH3
Irp		group				0.015	ALAS2,SLC40A1
ZFAS1		other				0.015	CDH1,MMP14
Adaptor protein 2		complex				0.015	CDH1,PIGR
tocilizumab		biologic drug				0.015	CXCL8,IL10
PIP5K1A		kinase				0.015	CDH1,CXCL8
CERS2		transcription regulator				0.015	CDKN1A,SMPD3
YOD1		enzyme				0.015	CXCL10,IFIT1
ABCA4		transporter				0.015	CFB,CXCL10
TRIM25		transcription regulator				0.015	CDKN1A,IFIT2
SNHG20		other				0.015	CDH1,CDKN1A
Cebp		complex				0.015	CXCL8,IL10
Ctcflos		other				0.015	CEBPB,COX7A1
SWAP70		other				0.015	IL10,IL12B
OSTM1		other				0.015	DCSTAMP,MAFB
JMJD1C		enzyme				0.015	CDKN1A,ID1
CELF1		translation regulator				0.015	CDKN1A,CEBPB
acriflavine		chemical toxicant				0.015	CD274,IL10
montelukast		chemical drug				0.015	CXCL8,IL10
darglitazone		chemical drug				0.015	ADRB3,NR1H3
phospholipid		chemical - endogenous mammalian				0.015	ALOX5,CXCL10
theophylline		chemical drug				0.015	CXCL8,THBS1
lamivudine		chemical drug				0.015	CXCL8,IFI44L
GMNN		transcription regulator				0.0151	CDH1,CDKN1A,GBP4,TGFB2,USP18
zinc		chemical drug		0.585		0.0151	HNF4A,IL10,SLC39A2,SLC6A4,TGM2
GC-GCR dimer		complex				0.0151	FBP1,IL10,IL1R2
BMPR2		kinase				0.0151	CXCL8,ID1,PTX3
GRHL2		transcription regulator				0.0151	CDH1,MMP14,NOTCH3
CLEC7A	-1.099	transmembrane receptor				0.0151	CXCL8,IL10,IL12B
miR-26a-5p (and other miRNAs w/seed UCAAGUA)		mature microRNA				0.0151	ADM,CDKN1A,HPGD
USP7		peptidase				0.0151	CDKN1A,FAM111B,PLIN2
SENP1		peptidase				0.0151	IL12B,PML,S100A8
VCP		enzyme				0.0151	CDKN1A,CXCL8,TNFSF13B
CDX2		transcription regulator		1.546		0.0153	CDH1,CDHR5,CDKN1A,CLU,HNF4A,MEIS1,MTUS1
RET		kinase		1.914	bias	0.0153	CLU,CSF1,CXCL8,ELN,IL10,MMP14,TGFB2
MOG		other				0.0155	CD274,CXCL10,IL10,IL27
TNFAIP3		enzyme		-1.697	bias	0.0155	CSF1,CXCL10,CXCL8,IL10
IFNGR1		transmembrane receptor				0.0155	CXCL10,IFI6,IRF7,MX1
LPL		enzyme		0.849		0.0155	CSF1,CXCL8,GBP1,THBS1
AKT2		kinase				0.0155	CDH1,CDKN1A,CEBPB,mir-21
ADM	5.04	other		-1.71		0.0155	ACE,ADM,mir-21,RAMP3
GLI2		transcription regulator				0.0156	CDH1,CDKN1A,CLEC7A,CLU,CXCL10,IL10
SYK		kinase		1.289		0.0156	CXCL10,CXCL8,IL10,OAS1,OAS2,TNFSF13B
diethylnitrosamine		chemical toxicant		-1.387		0.0156	CDKN1A,ETS2,HNF4A,NR1H3,SLCO2B1,TIMP2
bortezomib		chemical drug		0.421		0.0156	ALAS2,ALPL,CDKN1A,CXCL10,CXCL8,DMD,IL10,IL12B,MX1,RSAD2
TRAF2		enzyme		0.669		0.0158	ADM,CXCL10,CXCL8,IL27,RHBDF1
MAPK7		kinase		1.387	bias	0.0158	CXCL10,CXCL8,ID1,IL12B,NOD1
morphine		chemical drug		0.87		0.0159	ADM,CDKN1A,CXCL8,IL10,IL12B,IL18,THBS1
trichostatin A		chemical drug	Activated	2.221		0.0161	ADGRE1,AGRN,ALPL,CDH1,CDKN1A,CLU,COL6A3,CXCL10,CXCL8,DNASE1L3,EIF2AK2,GATA6,ID1,IL10,IL12B,JCHAIN,KIF5C,MYOF,NR1H3,SLC6A4,TGM2,THBS1,TIMP2,TSKU,VWF
TNFSF10		cytokine	Activated	2.361		0.0162	CXCL8,EIF2AK2,IFI27,IFI6,IFIT1,ISG15
arsenite		chemical toxicant		1.172	bias	0.0162	CDH1,CDKN1A,CXCL8,IL10,TGFB2,THBS1
thyroid hormone		chemical - endogenous mammalian				0.0162	ACE,ALAS2,CDKN1A,COX7A1,ID1,PML,SLC6A2,SLC6A4
FOSL2		transcription regulator		0.831	bias	0.0164	CEBPB,CXCL8,CYP2J2,HPGD
SLC22A5		transporter				0.0165	ACVRL1,CDKN1A,ITGB5
HISTONE		group				0.0165	HPGD,mir-21,SELP
FLNA		other				0.0165	GP1BA,GP5,GP9
MECOM		transcription regulator				0.0165	CDKN1A,GATA2,PML
KRT17		other				0.0165	CLEC7A,CXCL10,IL10
NPPA		other				0.0165	ADM,IL10,IL12B
FFAR3		G-protein coupled receptor		0.277		0.0166	CLEC6A,CXCL10,GBP2,NECAB2,SLC12A7
WT1		transcription regulator		1.447		0.0168	CDH1,CDKN1A,CSF1,CXCL10,CXCL5,IL10,IL27,MMP14,NOTCH3,THBS1
WNT3A		cytokine		0.971		0.0169	ALPL,CD274,CEBPB,CXCL10,GAS1,GGT5,ID1,IL10,IL12B,MMP14,TGFB2,THBS1
BMP2		growth factor		1.559	bias	0.0173	ALPL,CDH1,CDKN1A,CLDN3,CSF1,EPHX2,ID1,PTX3,TGM2
IL6R		transmembrane receptor	Activated	2.2	bias	0.0174	CDKN1A,CXCL10,CXCL5,CXCL8,IL10
MAPK3		kinase		1.154	bias	0.0174	CDKN1A,CXCL8,IL10,mir-21,THBS1
POU2AF1		transcription regulator		1.264	bias	0.0174	IFI44,IFI44L,IFIT3,IGHG1,MX1
sodium chloride		chemical - endogenous mammalian		1.545	bias	0.0174	ACE,CXCL8,mir-21,mir-223,VWF
SERPINF1		other		-0.577		0.0174	CXCL8,IL10,SELP,THBS1
CD5		transmembrane receptor		0.911	bias	0.0174	CEBPB,GZMB,IL10,IL5RA
Cd64		group				0.0174	IL10
5'-adenylyl (beta,gamma-methylene)diphosphonate		chemical reagent				0.0174	SELP
R-Smad		group				0.0174	mir-21
beta-escin		chemical drug				0.0174	CDKN1A
SPI		chemical reagent				0.0174	IL10
OSI-461		chemical drug				0.0174	ALOX15
clofazimine		chemical drug				0.0174	PLIN2
cyanuric acid		chemical reagent				0.0174	CXCL8
RNY4		other				0.0174	IL10
bromodichloromethane		chemical toxicant				0.0174	CDH1
hexacosanoyl-coenzyme A		chemical - endogenous non-mammalian				0.0174	ALOX5
LTB4R/LTB4R2		group				0.0174	CXCL8
NDPK		group				0.0174	CXCL8
MKK3/6		group				0.0174	CXCL8
PEG-interferon alfa-2a		biologic drug				0.0174	CXCL10
budesonide/formoterol		chemical drug				0.0174	CD274
NF279		chemical reagent				0.0174	CXCL8
3-tert-butyl-4-hydroxyanisole		chemical reagent				0.0174	EPHX1
HCG11		other				0.0174	CDKN1A
LINC00475		other				0.0174	CDKN1A
NFkB1-CRel		complex				0.0174	IL12B
PI16		other				0.0174	MYLK
MLC1		transporter				0.0174	AXL
SSC5D		transmembrane receptor				0.0174	CXCL8
UROS		enzyme				0.0174	ALAS2
CMTM8		cytokine				0.0174	CDH1
TSSK3		kinase				0.0174	IL10
ARMC10		other				0.0174	CDKN1A
SNAI3		transcription regulator				0.0174	CDH1
FKBPL		other				0.0174	CDKN1A
PRG3		other				0.0174	CXCL8
ZBTB7C		transcription regulator				0.0174	CDKN1A
FCN1		other				0.0174	CXCL8
N-arachidonylglycine		chemical - endogenous mammalian				0.0174	AXL
HSF5		other				0.0174	CCL8
EBF4		transcription regulator				0.0174	CDKN1A
CXXC1		transcription regulator				0.0174	CDKN1A
ZNF580		transcription regulator				0.0174	CXCL8
LOXL3		enzyme				0.0174	CDH1
NLRP9		other				0.0174	IL18
ZBTB8A		other				0.0174	CDKN1A
CSGALNACT1		enzyme				0.0174	IL10
HASPIN		kinase				0.0174	CDKN1A
CMTM4		cytokine				0.0174	CD274
MAPKBP1		other				0.0174	CXCL8
CPB1		peptidase				0.0174	CASP4
SBNO2		transcription regulator				0.0174	DCSTAMP
CMTM6		cytokine				0.0174	CD274
EVX2		transcription regulator				0.0174	CXCL8
Gata6os		other				0.0174	GATA6
9530018H14Rik		other				0.0174	CDH1
rimantadine		chemical drug				0.0174	CXCL8
tandutinib		chemical drug				0.0174	ID1
S100		complex				0.0174	SLC6A4
7-bromoindirubin-3'-oxime		chemical - kinase inhibitor				0.0174	CDKN1A
cabozantinib		chemical drug				0.0174	CD274
inolitazone		chemical drug				0.0174	CDKN1A
Syntaxin		group				0.0174	SLC6A2
GP9	1.835	other				0.0174	GP1BA
ARHGEF3		other				0.0174	mir-21
NTHL1		enzyme				0.0174	IL10
CABLES1		other				0.0174	CDKN1A
EXOC8		other				0.0174	CDH1
CDT1		other				0.0174	CDKN1A
KRT1		other				0.0174	IL18
LINC00920		other				0.0174	AXL
GR 82334		biologic drug				0.0174	CXCL10
recombinant interferon alpha		biologic drug				0.0174	RNF213
ENAH		other				0.0174	AXL
KSR2		kinase				0.0174	CXCL8
miR-523-3p (miRNAs w/seed AACGCGC)		mature microRNA				0.0174	CDKN1A
miR-513a-5p (miRNAs w/seed UCACAGG)		mature microRNA				0.0174	CD274
mir-129		microRNA				0.0174	CXCL8
miR-466l-3p (miRNAs w/seed AUAAAUA)		mature microRNA				0.0174	IL10
IQSEC1		other				0.0174	CDH1
GDC-0879		chemical drug				0.0174	IL10
UBE2L6	1.392	enzyme				0.0174	DDX58
RBBP9		other				0.0174	CDH1
ANXA4		other				0.0174	CXCL8
ZBTB5		transcription regulator				0.0174	CDKN1A
DHX8		enzyme				0.0174	CDKN1A
CPA3		peptidase				0.0174	CMA1
icaritin		chemical drug				0.0174	CD274
ASCL5		transcription regulator				0.0174	CDH1
Clec4b2		other				0.0174	IL10
IFIT1	1.928	other				0.0174	CXCL10
TNPO2		transporter				0.0174	CXCL8
TYMP		growth factor				0.0174	CXCL8
DNASE1L3	1.049	enzyme				0.0174	CDKN1A
CCNI		other				0.0174	CDKN1A
FXYD1		ion channel				0.0174	CDKN1A
TM7SF2		enzyme				0.0174	NOTCH3
PPP1R3A		phosphatase				0.0174	THBS1
RRAS2		enzyme				0.0174	CDH1
PTCRA		other				0.0174	NOTCH3
XPO7		transporter				0.0174	CDKN1A
ING3		other				0.0174	CDKN1A
ceritinib		chemical drug				0.0174	CD274
FDCSP		other				0.0174	CDH1
MAST2		kinase				0.0174	IL12B
JADE1		transcription regulator				0.0174	CDKN1A
16:0 ceramide-1-phosphate		chemical - endogenous mammalian				0.0174	CXCL8
WASF3		other				0.0174	CDH1
SMAD9		transcription regulator				0.0174	ALPL
teprotumumab		biologic drug				0.0174	PTX3
UBE2E1		enzyme				0.0174	CDKN1A
CUL9		other				0.0174	CDKN1A
ShK-186 peptide		biologic drug				0.0174	IL10
ZNF433		transcription regulator				0.0174	ALOX5
RPL39		other				0.0174	CDH1
SCML2		transcription regulator				0.0174	CDKN1A
PRR13		other				0.0174	THBS1
TDP-665759		chemical reagent				0.0174	CDKN1A
RBP2		transporter				0.0174	CDH1
HG-9-88-01		chemical reagent				0.0174	IL10
HG-10-7-01		chemical reagent				0.0174	IL10
HG-10-11-01		chemical reagent				0.0174	IL10
HG-9-148-01		chemical reagent				0.0174	IL10
HG-9-150-01		chemical reagent				0.0174	IL10
protein kinase C inhibitor		chemical drug				0.0174	LGALS9
CGP 52608		chemical reagent				0.0174	ALOX5
pubchem compound 1117216		chemical reagent				0.0174	IL10
levamlodipine		chemical drug				0.0174	CD274
beractant		chemical drug				0.0174	CXCL8
fluticasone/salmeterol		chemical drug				0.0174	CD274
4,4'-diaminodiphenylmethane		chemical toxicant				0.0174	CXCL10
BMS-275183		chemical drug				0.0174	THBS1
pustulan		chemical reagent				0.0174	CXCL8
diisopropanolnitrosamine		chemical toxicant				0.0174	CDKN1A
carboxyethylpyrrole phosphatidylethanolamine		chemical - endogenous mammalian				0.0174	SELP
L-threo-safingol		chemical drug				0.0174	CXCL8
trichlorfon		chemical toxicant				0.0174	ACHE
mifobate		chemical drug				0.0174	CDH1
cyproheptadine		chemical drug				0.0174	SELP
pegademase bovine		biologic drug				0.0174	PDE5A
complement receptor		complex				0.0174	IL12B
NSC 126405		chemical reagent				0.0174	CDKN1A
BRL 26830		chemical drug				0.0174	ADRB3
aspergillus beta-glucan		chemical - endogenous non-mammalian				0.0174	CXCL8
pneumocystis beta-glucan		chemical - endogenous non-mammalian				0.0174	CXCL8
C3a receptor agonist peptide		chemical reagent				0.0174	CDH1
flunitrazepam		chemical drug				0.0174	CXCL8
tolrestat		chemical drug				0.0174	CXCL8
MUC2		other				0.0174	CXCL8
sulfobromophthalein		chemical drug				0.0174	IL12B
potassium iodide		chemical drug				0.0174	CXCL8
ETV6-PDGFRB		fusion gene/product				0.0174	ID1
(S)-ethyl 6-chloro-3-(3,7-dimethyloctanoyl)-1H-indole-2-carboxylate		chemical reagent				0.0174	IL10
miR-140 inhibitor		chemical reagent				0.0174	CD274
anti-miR-142 inhibitor		chemical reagent				0.0174	CD274
miR-340 inhibitor		chemical reagent				0.0174	CD274
miR-383 inhibitor		chemical reagent				0.0174	CD274
2-chlorohexadec-15-ynoic acid		chemical reagent				0.0174	SELP
cilengitide		biologic drug				0.0174	CD274
Gly-Gln		chemical reagent				0.0174	ACHE
collagen-related peptide		chemical - other				0.0174	SELP
poractant alfa		chemical drug				0.0174	CXCL8
agar		chemical - endogenous non-mammalian				0.0174	RBM3
lactulose		chemical - endogenous mammalian				0.0174	CXCL8
archazolid A		chemical reagent				0.0174	ALOX15
V2+		chemical toxicant				0.0174	CXCL8
diphtheria toxin		chemical - endogenous non-mammalian				0.0175	ALOX5AP,CD274,IL12B,IL1R2,MERTK,TGM2
STAT4		transcription regulator	Activated	2.146	bias	0.0177	ACVRL1,CXCL10,DDX58,IFIH1,IFIT2,IL10,ISG15,ISG20,RRAGD
LEPR		transmembrane receptor		-1		0.0177	ADGRE1,ADRB3,ALOX15,H2AC6,IL1R2,mir-223,MMP14,STAT2
16,16-dimethylprostaglandin E2		chemical - endogenous mammalian				0.0179	CLU,IL27
1L-6-hydroxymethyl-chiro-inositol 2-(R)-2-O-methyl-3-O-octadecylcarbonate		chemical - kinase inhibitor				0.0179	ITGB5,PTX3
icilin		chemical reagent				0.0179	CXCL10,IL12B
CpG ODN 1585		chemical reagent				0.0179	CXCL10,IRF7
Il8r		group				0.0179	CDH1,CXCL8
KDM4D		enzyme				0.0179	CDKN1A,IL12B
HRH1		G-protein coupled receptor				0.0179	IL10,SELP
SLC30A7		transporter				0.0179	EPHX1,EPHX2
DEPTOR		other				0.0179	CDH1,CXCL10
MTORC2		complex				0.0179	IFIT2,ISG15
PELI1		enzyme				0.0179	CXCL8,IL12B
STAR		transporter				0.0179	CLEC7A,NR1H3
SLC6A4	2.39	transporter				0.0179	GNAI1,GNAO1
CCAT1		other				0.0179	CDH1,CDKN1A
CAV3		enzyme				0.0179	CDKN1A,DMD
TWIST		group				0.0179	CDH1,CDKN1A
RB1CC1		other				0.0179	CDKN1A,CXCL10
DDB2		other				0.0179	CDKN1A,EIF2AK2
CLCA2		ion channel				0.0179	CDH1,CDKN1A
USP4		peptidase				0.0179	CDH1,ID1
NACC1		transcription regulator				0.0179	EIF2AK2,MX1
MOGAT1		enzyme				0.0179	BDH1,CXCL10
KRIT1		other				0.0179	TGFB2,THBS1
ITGB8		other				0.0179	CDKN1A,ITGB5
brusatol		chemical reagent				0.0179	CXCL10,CXCL8
myelin oligodendrocyte glycoprotein (35-55)		chemical reagent				0.0179	IL10,IL12B
mesalamine		chemical drug				0.0179	CD274,HPGD
diaminopimelic acid		chemical - endogenous non-mammalian				0.0179	IL10,ISG15
mimosine		chemical drug				0.0179	CDKN1A,HLA-DQA1
ROR1		kinase				0.018	AXL,CDH1,THBS1
CFB	2.123	peptidase				0.018	C3AR1,C4A/C4B,TGFB2
MAPK11		kinase				0.018	IL10,IL12B,TIMP2
NOSTRIN		transcription regulator				0.018	ACE,SELP,THBS1
APEX1		enzyme				0.018	ALOX5,CDKN1A,IL10
CBX3		transcription regulator				0.018	CDH1,CDKN1A,IFIT2
selenium		chemical drug				0.018	CDKN1A,IL18,SELP
rifampin		chemical drug		1.982	bias	0.0181	CSF1,CXCL10,GATA6,GBP2,HMGB3,TSKU,USP18
PRDM5		transcription regulator				0.0182	CD99,CEMIP,ETS2,mir-21,PML
MAFB	1.06	transcription regulator	Activated	2.189	bias	0.0182	ADGRE1,CMKLR1,IL10,MAFB,SLC40A1
AGN194204		chemical drug	Activated	2.335	bias	0.0182	CDKN1A,ENO3,GBP2,GNAI1,IFITM3,IL1R2,PARM1,PLIN2,RAMP3
MAP2K4		kinase		1.214	bias	0.0185	CDKN1A,CXCL10,CXCL8,IL12B
CCL11		cytokine		1.859	bias	0.0185	CCL8,CXCL5,CXCL8,PPBP
CAV1		transmembrane receptor		0.904		0.0187	ACVRL1,CDH1,CDKN1A,CXCL10,ID1,IL10,THBS1
TGFB3		growth factor		1.724	bias	0.0188	CDH1,CDKN1A,ELN,LTC4S,SDC3,THBS1
NPC1		transporter				0.019	AKR1C4,ALPL,MMP14,S100A8,STAT2
carbon tetrachloride		chemical toxicant		1.28	bias	0.0191	ADGRE1,CDKN1A,CEBPB,CXCL10,MGLL,PRSS2,SORD,TGFB2,TIMP2
SMAD7		transcription regulator		-1.673		0.0193	CDKN1A,COL6A3,CXCL10,ID1,IL12B,mir-21,TGFB2
cytokine		group		1.664	bias	0.0193	ALOX5,CLU,CSF1,CXCL8,SELP,TGFB2,VWF
palmitic acid		chemical - endogenous mammalian		0.218		0.0194	CDKN1A,CXCL10,CXCL8,EPHX2,HNF4A,IL10,IL12B,MAFB,PLIN2,PROCR
FOXO3		transcription regulator		-0.588		0.0195	CASP4,CDH1,CDKN1A,CXCL10,CXCL8,GATA2,IFIH1,IL10,mir-21,NUPR1,SLC40A1,TGFB2
RB1		transcription regulator		-0.237		0.0195	ALPL,CASP4,CD274,CDH1,CDKN1A,CLDN3,CXCL8,GNAI1,GSTO1,ID1,IFITM3,MEIS1,ORC1,PTX3,RAMP3,TGFB2
KDM6B		enzyme				0.0195	CDH1,IL12B,MPL
mir-135		microRNA				0.0195	ALOX5AP,CDH1,SLC6A4
HAVCR2		other				0.0195	CASP4,CDKN1A,IL18
MARK2		kinase				0.0195	IL12B,IL18,RSAD2
NFIC		transcription regulator				0.0195	CCL8,CDKN1A,CSF1
HSP90B1		other		0.651	bias	0.0196	CXCL5,GP1BA,IL12B,IL18
MAPKAPK2		kinase		1.98	bias	0.0196	CXCL10,CXCL8,IL10,IL18
Ccl2		cytokine		0.492	bias	0.0196	ADRB3,CSF1,CXCL10,IL10
miR-1-3p (and other miRNAs w/seed GGAAUGU)		mature microRNA		-1.002	bias	0.0198	ADAR,AGRN,AXL,FBLN2,MRC2,NOTCH3,SLC16A9,THBS1
COL18A1		other	Inhibited	-2.213	bias	0.0198	ID1,IL18,SELP,THBS1,VWF
TAC1		other		1.523	bias	0.0198	CXCL10,CXCL8,MAFB,SELP,SLC6A2
Alpha catenin		group	Inhibited	-2.415	bias	0.0202	COL6A3,CXCL10,ELN,PTX3,S100A8,TGM2
PELP1		other				0.0202	AFF2,CXCL8,DAB2,IFI44,SRSF12,TGM2
INHBA		growth factor		-0.383	bias	0.0204	CDH1,CDKN1A,CXCL8,ETS2,GRIA3,IL10,MAFB,S100A8
IL1R1		transmembrane receptor		1.408	bias	0.0207	CXCL10,CXCL8,IL10,IL18
IL9		cytokine		0		0.0207	CMA1,GP1BA,GZMB,IL5RA
thioctic acid		chemical drug		-1.067		0.0207	CXCL8,IL10,IL18,TIMP2
ERBB4		kinase		-0.277		0.0207	CASP4,CDH1,CDKN1A,FBLN2,THBS1
mannosylated lipoarabinomannan		chemical - endogenous non-mammalian				0.0209	IL10,IL12B
FOXD2-AS1		other				0.0209	CDH1,CDKN1A
particulate matter		chemical reagent				0.0209	CLEC10A,IL10
LECT2		other				0.0209	CXCL10,IL10
DANCR		other				0.0209	CDH1,TIMP2
iron dextran		chemical drug				0.0209	HNF4A,ID1
IgG2a		complex				0.0209	CXCL8,IL10
Ppp2c		group				0.0209	CDKN1A,ID1
CCL21		cytokine				0.0209	CXCL10,CXCL8
CSF2RA		transmembrane receptor				0.0209	ADGRE1,IL5RA
RPS6KA4		kinase				0.0209	IL10,IL12B
B4GALNT1		enzyme				0.0209	C3AR1,C4A/C4B
ETV6		transcription regulator				0.0209	ALAS2,ID1
CRLF2	1.646	transmembrane receptor				0.0209	IL10,IL12B
MZF1		transcription regulator				0.0209	AXL,MS4A2
PTGER1		G-protein coupled receptor				0.0209	CXCL8,IL10
GREM1		other				0.0209	CDKN1A,ELN
HOXA1		transcription regulator				0.0209	CXCL8,DAB2
HSPA1A/HSPA1B		enzyme				0.0209	CDKN1A,CXCL8
meloxicam		chemical drug				0.0209	CDKN1A,HPGD
Complement		complex				0.0209	CLU,SELP
poly-L-lysine		chemical reagent				0.0209	CXCL8,IL10
cyclomaltodextrin		chemical drug				0.0209	MMP14,S100A8
YY1		transcription regulator		0.87		0.0209	CDH1,CDKN1A,CEBPB,CLU,DMD,GBP1,IL1R2,JCHAIN,TGFB2,TGM2,VWF
staurosporine		chemical drug		-0.98		0.021	CDKN1A,CREG1,CXCL8,GATA2,IFIT2,ISG15
nicotine		chemical drug		1.166		0.0211	ACE,CDKN1A,CEBPB,CXCL8,GNAO1,ID1,IL10,IL12B,TNFSF9
SOX17		transcription regulator				0.0211	CDC42BPB,GATA6,HNF4A
SKP2		other				0.0211	CDH1,CDKN1A,USP18
FGFR4		kinase				0.0211	CDH1,CDKN1A,MMP14
THBS4		other				0.0211	CDH1,CXCL10,TGFB2
ZIC3		transcription regulator				0.0211	CXCL5,GATA6,IL18
4-(2-aminoethyl)benzenesulfonylfluoride		chemical - protease inhibitor				0.0211	CASP4,CDKN1A,CXCL8
bardoxolone		chemical drug				0.0211	CDKN1A,CEBPB,EPHX1
honokiol		chemical - endogenous non-mammalian				0.0211	CDH1,CDKN1A,IL10
WNT5A		cytokine	Activated	2.071		0.0215	CDH1,CXCL8,DAB2,IL10,IL12B,ROR2,RUNDC3B,TLR5
promegestone		chemical drug				0.0216	CDKN1A,CEBPB,IFIT3,IFIT5,TIMP2
prostaglandin D2		chemical - endogenous mammalian		0.428	bias	0.0218	ALOX15,CSF1,CXCL10,CXCL8
pravastatin		chemical drug				0.0218	DMD,IL10,NR1H3,VWF
vitamin D		chemical drug				0.0218	CDKN1A,IFI27,IL10,S100A8
N-acetylmuramyl-L-alanyl-D-isoglutamine		chemical - endogenous non-mammalian				0.0218	CCL8,CXCL8,IL10,IL12B
8-bromo-cAMP		chemical reagent		1.368	bias	0.0224	ACE,ADCY3,ADM,ADRB3,CDKN1A,CEBPB,CLU,FZD2,GATA6,GNAI1,HPGD,ID1,MYLK,TGFB2,THBS1,TIMP2
10E,12Z-octadecadienoic acid		chemical - endogenous mammalian		1.969		0.0225	CREB5,CXCL8,DCSTAMP,IL10,KCTD19,PLIN2,TNIP3
dasatinib		chemical drug				0.0228	CXCL10,IL10,IL12B
ZC3H12A		enzyme				0.0228	CEBPB,IL12B,mir-21
EZR		other				0.0228	CDH1,IL10,MMP14
ABCG1		transporter				0.0228	IL10,IL12B,IL5RA
TERC		other				0.0228	CDKN1A,CLU,NUPR1
PAK1		kinase				0.0228	CDH1,CDKN1A,MMP14
ACE2		peptidase				0.0228	CXCL10,IL12B,mir-21
SU6656		chemical toxicant				0.0228	ADM,CSF1,ETS2
sodium orthovanadate		chemical reagent				0.0228	CDKN1A,CXCL8,IFIT2
TYROBP		transmembrane receptor				0.023	CXCL8,IL10,IL18,TMEM106A
carbon monoxide		chemical - endogenous mammalian		1.268		0.023	CDKN1A,IL10,IL12B,SELP
LEF1		transcription regulator		-0.2	bias	0.0232	CD274,CDH1,CDKN1A,ECM1,EPHX1,GNAO1,RRAGD
CD38		enzyme		-0.602	bias	0.0232	GBP2,GBP4,IGHG1,IL1R2,IL5RA,JCHAIN,UPB1
POU5F1		transcription regulator		1.752		0.0233	CD274,CDH1,CDKN1A,CXCL10,CXCL5,CXCL8,GATA2,GATA6,GBP4,MEIS1,TDRD7,TGFB2,USP18
ZFP36		transcription regulator		-1.09	bias	0.0235	CDKN1A,IL10,IL12B,S100A8,TMCC2
H89		chemical drug		-1.839	bias	0.0239	ACE,ALPL,CDKN1A,CEBPB,CXCL8,IL10,S100A8
xanthine		chemical - endogenous mammalian				0.0241	MMP14,TIMP2
GPRC6A		G-protein coupled receptor				0.0241	ADGRE1,PLIN2
AMBRA1		other				0.0241	CDKN1A,TGFB2
LILRA2		other				0.0241	CXCL8,IL10
NFKBID		transcription regulator				0.0241	CDH1,IL10
GALNT3		enzyme				0.0241	CDH1,NOTCH3
TNFAIP8L2		other				0.0241	IL10,IL12B
Collagen Alpha1		group				0.0241	CDKN1A,TIMP2
PECAM1		other				0.0241	SELP,THBS1
SCAVENGER receptor CLASS A		group				0.0241	CXCL8,IL10
miR-135a-5p (and other miRNAs w/seed AUGGCUU)		mature microRNA				0.0241	ALOX5AP,SLC6A4
mir-373		microRNA				0.0241	CDH1,CXCL8
RMRP		other				0.0241	ALPL,RSAD2
LCOR		transcription regulator				0.0241	CDH1,CDKN1A
MGAT3		enzyme				0.0241	CDH1,NOTCH3
LAMC1		other				0.0241	ETS2,TGFB2
PLAGL2		transcription regulator				0.0241	CXCL5,IL10
MVP		other				0.0241	CXCL8,IRF7
RALA		enzyme				0.0241	CDH1,CDKN1A
ID4		transcription regulator				0.0241	CDH1,CDKN1A
cytochalasin B		chemical toxicant				0.0241	CDKN1A,SELP
methoxsalen		chemical drug				0.0241	IL10,IL12B
quetiapine		chemical drug				0.0241	GRIA3,IL10
gallic acid		chemical - endogenous non-mammalian				0.0241	CXCL8,SELP
BAR501		chemical reagent				0.0241	ADGRE1,IL10
palmitoleic acid		chemical - endogenous mammalian				0.0241	CLEC10A,IL10
loxoribine		chemical drug				0.0241	CXCL8,TLR5
tributyltin		chemical reagent				0.0241	IFIT2,IFIT3,IRF7,PARM1,STAT2,THBS1
lactacystin		chemical - protease inhibitor		1.037		0.0246	CCRL2,CDKN1A,CXCL8,FBP1,GNAI1,GP1BA,IL12B,NR1H3
resolvin D1		chemical - endogenous mammalian				0.0246	CXCL8,IL10,mir-21
TNFSF14		cytokine				0.0246	CDH1,CXCL10,CXCL5
NVP-TAE684		chemical drug				0.0246	CD274,CDH1,IL10
NCSTN		peptidase				0.0246	CEBPB,GATA2,S100A1
ACVRL1	1.063	kinase				0.0246	CDKN1A,CXCL8,ID1
IL17RA		transmembrane receptor				0.0246	CXCL8,S100A8,SELP
phorbol 12,13-dibutyrate		chemical - endogenous non-mammalian				0.0246	ALPL,CDKN1A,CXCL8
lithium chloride		chemical drug		1.314	bias	0.0249	CDKN1A,IL10,MYLK,NOTCH3,PLIN2,PTX3
HNF1A		transcription regulator		0.956	bias	0.0252	AKR1C4,AQP9,ASGR2,C2,CFI,CTSZ,FBP1,H4C14,HHLA2,HNF4A,LY6E,NOD1,PIGR,SLC12A7,SLC40A1
pioglitazone		chemical drug		-0.592		0.0252	ADRB3,CDKN1A,CMKLR1,CXCL10,CXCL8,FBP1,HPGD,PLIN2
UCP1		transporter		-1.134		0.0253	ADGRE1,CXCL10,DDX58,GSTO1,IFIT2,IFIT3,NUPR1
NR4A2		ligand-dependent nuclear receptor		1.718		0.0255	ADM,CXCL8,IL10,PTX3,ZBP1
NLRP3		other		1.96		0.0255	CDH1,CXCL10,IL10,IL18,TNFSF13B
CD247		transmembrane receptor		1.103	bias	0.0255	IL10,RBM3,UBE2L6,XAF1
napabucasin		chemical drug		-1.982	bias	0.0255	AXL,CXCL8,ID1,MERTK
gentamicin C		chemical drug		0	bias	0.0255	C4A/C4B,CLU,DMD,RBM3
PPARGC1A		transcription regulator		-0.982		0.0257	BDH1,C2,CDKN1A,CEBPB,COL6A3,CXCL10,FBLN2,IL10,IL18,IL1R2,NR1H3,PLIN2,SLIT3,TIMP2
EP300		transcription regulator		0.807	bias	0.0257	ACHE,CDKN1A,CXCL8,EPSTI1,FRMD4A,ID1,IL12B,IL15RA,IL17RC,RSAD2,RTP4,SMPD3,TGFB2,USP18
APC		enzyme		-1.417		0.0261	CDH1,CDKN1A,CLU,DNAH9,ID1,IL10,THBS1
TANK		other				0.0264	CXCL8,IFIT1,IL12B
IKZF2		transcription regulator				0.0264	GZMA,IL10,IRF7
GNB2		enzyme				0.0264	CDKN1A,IL1R2,MAFB
ELF4		transcription regulator				0.0264	CDKN1A,CXCL8,PPBP
SH42		chemical reagent				0.0264	CMKLR1,IL10,MERTK
TAF4		transcription regulator				0.0265	CDH1,COL6A3,GAS1,OAS1,THBS1
EHF		transcription regulator		1.387		0.0265	ALOX5,GATA2,MS4A2,NOTCH3,S100A8
ATF4		transcription regulator	Activated	2.8	bias	0.0266	CDKN1A,CEBPB,CXCL8,HNF4A,NR1H3,NUPR1,PTX3,TGFB2
NEUROG1		transcription regulator		0		0.0268	C1orf115,CEMIP,F2RL2,THBS1
BCL2L1		other		-0.105		0.0268	ALOX5AP,CXCL8,ECM1,THBS1
IL2RG		transmembrane receptor		0.577		0.0268	CXCL10,IRF7,ISG15,UBA7
lomustine		chemical drug		1	bias	0.0268	C4A/C4B,CLU,ID1,RBM3
fulvestrant		chemical drug		1.142		0.027	AXL,CASP4,CDH1,CDKN1A,CSF1,CXCL10,ID1,mir-21,SELP,TGFB2
sorbitol		chemical - endogenous mammalian				0.0274	CDKN1A,SORD
nystatin		chemical drug				0.0274	CXCL8,IL12B
clarithromycin		chemical drug				0.0274	CXCL8,IL10
WP1066		chemical drug				0.0274	CD274,CDH1
TIFA		other				0.0274	CXCL10,CXCL8
Nkx2-2os		other				0.0274	GNAO1,MAFB
CHRNA1		transmembrane receptor				0.0274	CDH1,IL10
ZBTB33		transcription regulator				0.0274	CDH1,CDKN1A
TRAF5		transporter				0.0274	IL10,IL12B
SMC3		other				0.0274	HLA-DQA1,THBS1
PNN		other				0.0274	CDH1,CDKN1A
miR-130a-3p (and other miRNAs w/seed AGUGCAA)		mature microRNA				0.0274	CSF1,MAFB
TBX3		transcription regulator				0.0274	CDH1,GATA6
ALK		kinase				0.0274	CD274,IL10
DIRAS3		enzyme				0.0274	DNASE1L3,HLA-DQA1
NHLH2		transcription regulator				0.0274	ADGRE1,ADRB3
ST6GAL1		enzyme				0.0274	CDH1,CXCL8
CCL19		cytokine				0.0274	CXCL10,IL10
ITIH1		other				0.0274	IL10,IL12B
GTF2I		transcription regulator				0.0274	CDKN1A,THBS1
HNRNPD		transcription regulator				0.0274	CDKN1A,IL10
FITC		chemical reagent				0.0274	CXCL10,IL10
L-685,458		chemical - protease inhibitor				0.0274	GZMB,ID1
perindopril		chemical drug				0.0274	ACE,ACHE
ginkgolide B		chemical drug				0.0274	IL10,SELP
vadimezan		chemical drug				0.0274	CXCL10,ISG15
N-ethyl-N-nitrosourea		chemical toxicant				0.0274	CDKN1A,TGM2
sea cucumber body wall meal		chemical reagent				0.0274	CROT,NR1H3
formoterol		chemical drug				0.0274	CXCL10,IL27
U18666A		chemical reagent				0.0274	MMP14,S100A8
PC-SPES		chemical drug				0.0276	ALOX5,CDKN1A,CLU,ID1,IFI27
MTOR		kinase		0.972		0.0279	ADM,CD274,CDH1,CDKN1A,CEBPB,CXCL8,DMD,GZMB,IL10,IL12B,OAS1,TLR5
POLR2A		enzyme				0.0282	CDKN1A,IFI6,MAGI1,mir-223
MBD2		transcription regulator				0.0282	CDH1,CDKN1A,NUPR1,PRSS2
cyclosporin A		biologic drug		-1.218		0.0283	ACHE,C4A/C4B,CDH1,CDKN1A,CLU,CXCL8,GZMA,GZMB,HNF4A,IL10,IL12B,MMP14,RBM3,XAF1
CASZ1		enzyme				0.0283	IRAG1,MYOF,TRPC5
CERK		kinase				0.0283	CCRL2,CXCL8,PPBP
RASSF5		other				0.0283	CD99,CDKN1A,CXCL8
MERTK	1.858	kinase				0.0283	CD274,IL10,IL18
TLR5	2.06	transmembrane receptor				0.0283	CXCL8,IL10,IL12B
ethylene glycol tetraacetic acid		chemical reagent				0.0283	CXCL8,IL10,IL12B
lisinopril		biologic drug				0.0283	ACE,GBP2,S100A8
bee venom		chemical - endogenous non-mammalian		1.987		0.0286	CXCL8,ETS2,GPR84,IL10,NUPR1
epicatechin		chemical drug		0.447		0.0286	COL5A3,MGLL,PLIN2,S100A8,SULF2
BRAF		kinase				0.0294	CDH1,CDKN1A,CEBPB,CSF1,CXCL8,GGT5,MMP14,THBS1
TFAP2A		transcription regulator				0.0294	CDH1,CDKN1A,CXCL8,IL12B,MMP14,PPBP
docetaxel		chemical drug		-1.698		0.0294	CDKN1A,CXCL10,IL10,mir-21,TGFB2,THBS1
vitamin E		chemical drug	Inhibited	-2	bias	0.0296	CDH1,CDKN1A,MMP14,SELP
diphenyleneiodonium		chemical reagent		-1.053	bias	0.0296	ALOX5AP,CXCL8,IL18,PDE5A
cytarabine		chemical drug	Activated	2	bias	0.0296	CD274,CDKN1A,GZMB,TGFB2
doxorubicin		chemical drug	Activated	2.034		0.0297	ADM,C4A/C4B,CD274,CDKN1A,CLU,CXCL5,CXCL8,DRAM1,ID1,IRF7,mir-21,NOTCH3,RBM3,S100A8
ETV5		transcription regulator		1.131		0.0297	AGRN,CDH1,CHI3L1,CLDN3,MMP14
streptozocin		chemical drug		0.785		0.0299	ALPL,AQP9,CDKN1A,CLU,ENO3,FBP1,HNF4A,IL10,MAFB,SLC6A2
geldanamycin		chemical drug		-0.781		0.0299	CLU,CXCL8,EIF2AK2,FBLN2,GBP1,GNAO1,HLA-DQA1,IFIT2,LGR6,SNX33
ALOX15	-1.466	enzyme				0.0303	ALOX15,IL12B,NOTCH3
JAG2		growth factor				0.0303	CEBPB,CXCL5,NOTCH3
GNB1		enzyme				0.0303	CDKN1A,IL1R2,MAFB
anandamide		chemical - endogenous mammalian				0.0303	IL10,IL12B,PLIN2
ARID1A		transcription regulator		1.121		0.0309	ALPL,CDKN1A,CXCL8,FZD2,LGR6
hemin		chemical - endogenous mammalian		1.963		0.0309	CDKN1A,CXCL8,IL10,IL12B,PROCR
epothilone B		chemical drug				0.031	CDKN1A,THBS1
COL1A1		other				0.031	CDKN1A,MMP14
GAS2L3		other				0.031	CDKN1A,EPHX1
AZD8055		chemical drug				0.031	CDH1,CXCL10
GPNMB		enzyme				0.031	DCSTAMP,IL12B
UBD	1.38	other				0.031	IL10,UBD
LY96		transmembrane receptor				0.031	CXCL8,IL12B
mir-199		microRNA				0.031	ALOX5AP,AXL
TNFRSF25		transmembrane receptor				0.031	CXCL8,IL10
STIM1		ion channel				0.031	GSTO1,IL10
TNFRSF12A		transmembrane receptor				0.031	CXCL10,CXCL8
VIPR1		G-protein coupled receptor				0.031	CXCL10,IL10
IRAK2		kinase				0.031	CXCL8,IL10
RHOB		enzyme				0.031	CDKN1A,CXCL8
DMH1		chemical reagent				0.031	IL10,IL18
2-acetylaminofluorene		chemical toxicant				0.031	CDKN1A,NOTCH3
erythromycin		chemical drug				0.031	CXCL8,IL10
FLI1		transcription regulator		1.937	bias	0.031	CXCL10,GP1BA,GP9,MPL
3,3'-diindolylmethane		chemical drug				0.031	CDKN1A,IFIT1,mir-21,OAS2
Ngf		group		1.961	bias	0.031	ACHE,CDKN1A,CLU,TGFB2
IRS1		enzyme				0.0313	CDH1,CEBPB,COL6A3,COX7A1,MMP14,SIGLEC1
RPTOR		other		0.899	bias	0.0313	ADGRE1,CDH1,DCSTAMP,IFI44,IL10,IL12B
F2RL1		G-protein coupled receptor		1.718	bias	0.032	CXCL8,GBP2,GBP4,IL10,MSC
NfkB1-RelA		complex				0.0324	CXCL5,CXCL8,IL12B
CYLD		transcription regulator				0.0324	CXCL8,IL10,IL12B
ENG		transmembrane receptor				0.0324	ELN,ID1,THBS1
HOXD10		transcription regulator		-1		0.0325	CLEC10A,MMP14,RSAD2,TIMP2
SCD		enzyme		-1.969		0.0325	ADRB3,CEBPB,CXCL10,CXCL8
EFNA1		other		0		0.0325	ACHE,GATA6,HERC6,IRF7
calphostin C		chemical drug		-1.253	bias	0.0325	CDKN1A,CLU,CXCL8,S100A8
caffeine		chemical drug		-0.927		0.0325	CDH1,CDKN1A,CXCL8,THBS1
N-cor		group				0.0332	CDKN1A,CXCL10,PLIN2,RAB20,USP18
4-phenylbutyric acid		chemical - endogenous mammalian		0.958		0.0332	CDKN1A,CXCL8,EPHX1,IL10,TIMP2
N-nitro-L-arginine methyl ester		chemical drug		0.027		0.0332	ACE,ADM,CSF1,CXCL8,IL12B
CRH		cytokine		-1.06	bias	0.034	CXCL8,HPGD,IL10,IL18
DKK1		growth factor		-1.732	bias	0.034	CDKN1A,HNF4A,IL10,KREMEN2
SMARCA2		transcription regulator				0.034	ALPL,CDH1,MYLK,SLC6A2
HEY2		transcription regulator				0.0345	ALPL,GATA6,PPBP
LATS2		kinase				0.0345	CDH1,CDKN1A,RRAGD
RCE1		peptidase				0.0345	PLIN2,SLIT3,TGFB2
HSPA9		other				0.0345	CDH1,CDKN1A,TIMP2
DACH1		transcription regulator				0.0345	CDKN1A,CXCL8,ID1
ABL1		kinase				0.0345	CDKN1A,CSF1,TGFB2
cangrelor		chemical drug				0.0346	SELP
Npm		group				0.0346	CDKN1A
hypoxanthine		chemical - endogenous mammalian				0.0346	CXCL8
tenofovir		chemical drug				0.0346	CXCL8
SB 220025		chemical drug				0.0346	CXCL8
1,4-glucan		chemical - endogenous mammalian				0.0346	CXCL8
arbutin		chemical drug				0.0346	CDKN1A
ITF I		chemical - endogenous non-mammalian				0.0346	IL10
P5091		chemical reagent				0.0346	CDH1
MS049		chemical reagent				0.0346	CDH1
histamine receptor		group				0.0346	SELP
Steroid 5 alpha-Reductase		group				0.0346	CDH1
interferon gamma-1b		biologic drug				0.0346	IL10
epratuzumab		biologic drug				0.0346	IL10
chartreusin		chemical reagent				0.0346	CDKN1A
Cofilin		group				0.0346	IL10
Vegf Receptor		group				0.0346	MPL
Pdgfra-Pdgfrb		complex				0.0346	CSF1
omethoate		chemical toxicant				0.0346	CDKN1A
PF-573228		chemical drug				0.0346	CDH1
DCPIB		chemical reagent				0.0346	CXCL10
LEPROT		other				0.0346	TAS1R3
MIB2		transcription regulator				0.0346	CXCL8
OR51E2		G-protein coupled receptor				0.0346	CDH1
Alox12/15		group				0.0346	IL12B
RelA-CRel		complex				0.0346	IL12B
USP42		peptidase				0.0346	CDKN1A
SLC39A6		transporter				0.0346	CDH1
ZIC5		transcription regulator				0.0346	CDH1
EIF4B		translation regulator				0.0346	ISG15
TRIM50		other				0.0346	IFIT2
NSA2		other				0.0346	CDKN1A
FBXL12		other				0.0346	CDKN1A
GSDMB		other				0.0346	ALOX5
COLEC12		transmembrane receptor				0.0346	CXCL10
NMRAL1		other				0.0346	MX1
Csl		enzyme				0.0346	CDH1
RBM15		other				0.0346	MPL
SLC33A1		transporter				0.0346	IL18
Igtp		enzyme				0.0346	IL12B
MAGEA2/MAGEA2B		other				0.0346	CDKN1A
IFIT1B		other				0.0346	USP18
SUMO4		other				0.0346	IL12B
CLPX		enzyme				0.0346	ALAS2
RANBP10		other				0.0346	SELP
MDC1		other				0.0346	CLU
SCARA5		transmembrane receptor				0.0346	CXCL10
ZNF621		transcription regulator				0.0346	TNFSF9
USP50		peptidase				0.0346	IL18
ZFP91		transcription regulator				0.0346	TNFSF13B
AW112010		other				0.0346	IL10
PIBF1		other				0.0346	IL10
ZBTB49		transcription regulator				0.0346	CDKN1A
CP		enzyme				0.0346	SLC40A1
SMYD5		other				0.0346	CXCL10
WDR1		other				0.0346	IL18
RNF126		enzyme				0.0346	CDKN1A
WDR13		other				0.0346	CDKN1A
CTDSPL2		phosphatase				0.0346	ID1
MIR31HG		other				0.0346	CDKN1A
ZNF366		transcription regulator				0.0346	IL10
SENP5		peptidase				0.0346	CXCL8
Plk		group				0.0346	CXCL10
HNF1α dimer		complex				0.0346	HNF4A
Importin alpha		group				0.0346	CDKN1A
AFAP1L2		other				0.0346	CXCL8
ACER3		enzyme				0.0346	CDKN1A
alvelestat		chemical drug				0.0346	IL10
HLA-B27		complex				0.0346	HLA-DQA1
Fcer		group				0.0346	IL10
Inflammasome (Nalp3, Asc, Casp1)		complex				0.0346	IL18
clusterin antisense oligonucleotide		biologic drug				0.0346	CLU
APC2		enzyme				0.0346	CDH1
SCARA3		transmembrane receptor				0.0346	CXCL10
PDIA4		enzyme				0.0346	SELP
HOMER3		other				0.0346	CEBPB
CAMKK1		kinase				0.0346	IL10
RRM1		enzyme				0.0346	DMD
HPGD	-2.272	enzyme				0.0346	CDKN1A
TRIM5		enzyme				0.0346	IFIT2
ACVR2B		kinase				0.0346	CDKN1A
GSTM1		enzyme				0.0346	CXCL8
F11R	1.098	other				0.0346	CDH1
huo-luo-xiao-ling dan		chemical drug				0.0346	IL10
AKAP10		other				0.0346	IL10
TJP1		other				0.0346	MMP14
DBX1		transcription regulator				0.0346	IL10
miR-675-3p (miRNAs w/seed UGUAUGC)		mature microRNA				0.0346	CDH1
miR-637 (and other miRNAs w/seed CUGGGGG)		mature microRNA				0.0346	NUPR1
mir-3473		microRNA				0.0346	IL10
ELAC2		enzyme				0.0346	CDKN1A
SALL2		transcription regulator				0.0346	CDKN1A
IKKbeta inhibitor		chemical drug				0.0346	CDH1
PRG2		other				0.0346	IL10
MIR5590		microRNA				0.0346	CDH1
CDK10		kinase				0.0346	ETS2
CDC14A		phosphatase				0.0346	CDH1
adavosertib		chemical drug				0.0346	IL10
potassium nitrate		chemical drug				0.0346	IL10
PFN2		enzyme				0.0346	SLC40A1
MAGEA4		other				0.0346	CDKN1A
TSPYL2		other				0.0346	CDKN1A
AOC3		enzyme				0.0346	SELP
PEX2		other				0.0346	CDKN1A
NASP		other				0.0346	CDKN1A
DCTN4		other				0.0346	CXCL10
CCT5		other				0.0346	CDKN1A
RGS18		enzyme				0.0346	SELP
TGFBI		other				0.0346	CDH1
CIDEB		other				0.0346	PLIN2
GCN1		translation regulator				0.0346	CXCL10
AKT inhibitor VII		chemical reagent				0.0346	IL10
gedatolisib		chemical drug				0.0346	CXCL8
B4GALNT2		enzyme				0.0346	VWF
NEK4		kinase				0.0346	CDKN1A
CA2		enzyme				0.0346	CA4
DDX24		enzyme				0.0346	CDKN1A
PGAM1		phosphatase				0.0346	CDKN1A
GPR32		G-protein coupled receptor				0.0346	CXCL8
TMEM9B		other				0.0346	CXCL8
ING5		other				0.0346	CDKN1A
CBR1		enzyme				0.0346	CDH1
KHDRBS2		other				0.0346	CDKN1A
cycloastragenol		chemical - endogenous non-mammalian				0.0346	CDKN1A
GALR2		G-protein coupled receptor				0.0346	CDKN1A
DRP2		other				0.0346	DMD
3-hydroxydodecanoic acid		chemical - endogenous mammalian				0.0346	CXCL8
6-n-octylaminouracil		chemical reagent				0.0346	CXCL8
MED6		transcription regulator				0.0346	IFIT2
PCBP4		other				0.0346	CDKN1A
PRIMA1		other				0.0346	ACHE
troxerutin		chemical drug				0.0346	CEBPB
CK-666		chemical reagent				0.0346	IL18
CGGBP1		transcription regulator				0.0346	CDKN1A
FXYD5		ion channel				0.0346	CDH1
CLDN3	-2.274	transmembrane receptor				0.0346	CDH1
CRTAP		other				0.0346	CDKN1A
ATAD3A		other				0.0346	CDH1
Cops2		transcription regulator				0.0346	CDKN1A
Nedd4		enzyme				0.0346	THBS1
MI-63		chemical reagent				0.0346	CDKN1A
EYA4		phosphatase				0.0346	CXCL10
LAMB2		enzyme				0.0346	LAMA5
ZFYVE16		other				0.0346	CDKN1A
1,5-bis-(dihexyl-N-nitrosoamino)-2,4-dinitrobenzene		chemical reagent				0.0346	PDE5A
mycobacterium smegmatis lipoarabinomannan		chemical - endogenous non-mammalian				0.0346	IL10
NIBR-14		chemical reagent				0.0346	IL10
securinine		chemical reagent				0.0346	CDKN1A
P144		biologic drug				0.0346	IL10
bimekizumab		biologic drug				0.0346	CXCL8
ristocetin		chemical toxicant				0.0346	VWF
polyethylene glycol		chemical drug				0.0346	CDKN1A
trimellitic anhydride		chemical toxicant				0.0346	IL10
telomestatin		chemical - endogenous non-mammalian				0.0346	CDKN1A
ephedrine		chemical drug				0.0346	IL10
kynurenic acid		chemical - endogenous mammalian				0.0346	CDKN1A
PSB-1115		chemical reagent				0.0346	PDE5A
desethylamiodarone		chemical - endogenous mammalian				0.0346	CXCL8
BIBX1522		chemical drug				0.0346	CXCL8
aprepitant		chemical drug				0.0346	SLC6A2
1-o-hexadecyl-2-o-methyl-rac-glycerol		chemical - kinase inhibitor				0.0346	CDKN1A
trichosanthin		chemical drug				0.0346	IL10
pralnacasan		chemical drug				0.0346	IL18
SF 6847		chemical toxicant				0.0346	CXCL8
pSTAT3 (Tyr705) inhibitory peptide		chemical reagent				0.0346	IL10
hdm-2 antagonistic peptide		chemical reagent				0.0346	CDKN1A
Z-YVAD-FMK		chemical reagent				0.0346	CXCL8
brimapitide		biologic drug				0.0346	CXCL8
Z-WEHD-FMK		chemical - protease inhibitor				0.0346	CXCL8
vinflunine		chemical drug				0.0346	CDKN1A
tetrahydropalmatine		chemical - endogenous non-mammalian				0.0346	CXCL8
epoxyeicosatrienoic acid		chemical - other				0.0346	ALOX5
mrs2179		chemical reagent				0.0346	SELP
N(omega)-hydroxyarginine		chemical - endogenous mammalian				0.0346	CDKN1A
dimethylglycine		chemical - endogenous mammalian				0.0346	IL12B
D-mannose		chemical - endogenous mammalian				0.0346	CXCL8
ZRL5P4		chemical reagent				0.0346	PML
6beta-hydroxytestosterone		chemical - endogenous mammalian				0.0346	IL10
1-phenazinecarboxylic acid		chemical - endogenous non-mammalian				0.0346	CXCL8
leukotriene C4		chemical - endogenous mammalian				0.0347	CXCL8,SELP
ADP		chemical - endogenous mammalian				0.0347	CXCL8,SELP
picropodophyllin		chemical drug				0.0347	ELN,IFITM3
Integrin		complex				0.0347	MMP14,TGFB2
ZC3H14		other				0.0347	IL15RA,MERTK
IL13RA2		transmembrane receptor				0.0347	CLEC10A,MMP14
mir-379		microRNA				0.0347	CDH1,IL18
LAMA5	2.204	other				0.0347	CXCL10,MMP14
PPP2R5C		other				0.0347	CXCL8,TNIP3
IL1RAP		transmembrane receptor				0.0347	CXCL10,CXCL8
ARG1		enzyme				0.0347	CDKN1A,IL12B
HOXB4		transcription regulator				0.0347	CXCL8,MPL
DROSHA		enzyme				0.0347	mir-21,THBS1
Tnfsf9		other				0.0347	CD274,IL10
CCAT2		other				0.0347	CDH1,mir-21
KLK5		peptidase				0.0347	IL18,S100A8
3-aminobenzamide		chemical toxicant				0.0347	CDKN1A,IL12B
silicon dioxide		chemical drug				0.0347	CXCL8,IL12B
cerulenin		chemical drug				0.0347	CDKN1A,IL10
indole		chemical - endogenous mammalian				0.0347	CXCL8,IL10
oxysterol		chemical - endogenous mammalian				0.0347	CXCL8,NR1H3
manganese		chemical - endogenous mammalian				0.0347	CDKN1A,SLC40A1
imatinib		chemical drug		-0.839		0.0353	CD274,CDKN1A,CEBPB,CXCL10,DAB2,ID1,IFIT2,IFIT3,PLIN2,RASA4,TNFSF13B
SIRT6		enzyme		0.254	bias	0.0356	ADGRE1,CSF1,CXCL8,TGFB2
RIPK2		kinase		1.16	bias	0.0356	CLEC5A,CXCL10,GPR84,NR1H3
ID1	2.843	transcription regulator		0.971		0.0356	CDKN1A,mir-21,MMP14,THBS1
silibinin		chemical drug		-0.958	bias	0.0356	CDH1,CDKN1A,CXCL8,TIMP2
aflatoxin B1		chemical - endogenous non-mammalian		0.632	bias	0.0358	CDKN1A,GNAI1,GRIA3,HLA-DQA1,ID1,LAMA5,MND1,P2RX1,P2RY2,SULF2
VHL		transcription regulator		-1.968		0.0364	CDH1,CDKN1A,DAB2,IFITM3,MMP14,SLC40A1
mibolerone		chemical drug		-1.633		0.0364	C4A/C4B,CLU,COL6A3,HLA-DQA1,IRF7,USP18
SUMO2		enzyme				0.0367	ISG15,LY6E,MMP14
CCR5		G-protein coupled receptor				0.0367	CXCL10,IL10,IL12B
IL17F		cytokine				0.0367	CXCL10,CXCL5,CXCL8
bafilomycin A1		chemical drug				0.0367	AXL,CXCL10,TIMP2
SAHM1		chemical reagent				0.0367	HES4,ID1,LY6E
S-nitrosoglutathione		chemical toxicant				0.0367	CDKN1A,CXCL10,IL12B
naringenin		chemical - endogenous non-mammalian				0.0367	CXCL10,CXCL5,CXCL8
1-methyl-4-phenyl-1,2,3,6-tetrahydropyridine		chemical toxicant		1.154		0.037	ADGRE1,CSF1,EPHX2,IL18,SLC40A1
GNA14		enzyme				0.0371	ADM,CXCL8,FCGR3A/FCGR3B,GBP2
MMP2		peptidase				0.0371	CDKN1A,CEBPB,IRF7,NR1H3
ELK1		transcription regulator		0	bias	0.0371	CDKN1A,MYLK,NUPR1,THBS1
gemcitabine		chemical drug				0.0371	CD274,CDKN1A,CXCL8,SLC28A3
testosterone		chemical - endogenous mammalian		0.653		0.0381	BCL2L15,CDH1,CDKN1A,CLU,ID1,IL10,MX1,P2RX1,PDE5A,SELP,TGFB2,THBS1
ALOX5	-1.883	enzyme		1.067		0.0383	ALOX5,CDKN1A,DCSTAMP,IL12B,mir-21
glycine		chemical - endogenous mammalian				0.0386	CDKN1A,IL10
8-(4-chlorophenylthio)-guanosine-3', 5'-cyclic monophosphate		chemical reagent				0.0386	ALOX15,CDKN1A
alpha-amanitin		chemical toxicant				0.0386	CDKN1A,mir-21
PLC		group				0.0386	CXCL10,CXCL8
Angiotensin II receptor type 1		group				0.0386	CXCL10,CXCL8
VGLL3		other				0.0386	ADM,THBS1
UNC93B1		other				0.0386	CXCL10,IL12B
Cyp2c23		enzyme				0.0386	MERTK,TGFB2
mir-515		microRNA				0.0386	CDH1,CXCL8
mir-194		microRNA				0.0386	IL10,THBS1
HOXB9		transcription regulator				0.0386	CXCL8,TGFB2
GCGR		G-protein coupled receptor				0.0386	SLC6A2,SLC6A4
PDGFRA		kinase				0.0386	CDKN1A,DAB2
GPI		enzyme				0.0386	CDH1,CXCL8
[truncated: 122 more rows]
