# Supplementary material for: Whole blood transcriptome analysis in dairy calves experimentally challenged with bovine herpesvirus 1 (BoHV-1) and comparison to a bovine respiratory syncytial virus (BRSV) challenge
Source: Front Genet. 2023 Feb 17;14:1092877. doi: 10.3389/fgene.2023.1092877 (PMC9981960; doi:10.3389/fgene.2023.1092877)
Supplement: Supplementary file 1 [file DataSheet1.zip › Supplementary materials/Supplementary Table S6.xlsx]

## Sheet: Sheet1
Whole blood transcriptomic analysis in dairy calves experimentally challenged with BoHV-1 and comparison to a Bovine Respiratory Syncytial Virus (BRSV) challenge
Supplementary table 6: DEGs identified between the Challenge and Control calves from the BRSV data.
	logFC	logCPM	Pvalue	FDR	Fold Change	Gene symbol
ENSBTAG00000021077	8.15821	5.77966	7.68094e-05	0.00165301	285.67	BOLA-DQB
ENSBTAG00000053071	6.82945	3.64173	6.70804e-07	3.1994e-05	113.729	ENSBTAG00000053071
ENSBTAG00000054407	6.23497	0.347659	1.82536e-06	7.54138e-05	75.3206	ENSBTAG00000054407
ENSBTAG00000015596	4.4988	2.65787	7.67976e-11	1.02009e-08	22.6086	SLCO2B1
ENSBTAG00000014113	4.44916	0.899375	1.04726e-17	9.95142e-15	21.8439	CCL8
ENSBTAG00000021048	4.36987	1.08944	4.45673e-08	2.95989e-06	20.6758	ADM
ENSBTAG00000049932	4.34343	1.46622	1.21657e-08	8.96032e-07	20.3004	LILRA4
ENSBTAG00000003152	4.0284	6.18701	1.80105e-10	2.0989e-08	16.3181	ENSBTAG00000003152
ENSBTAG00000053373	3.91462	2.3177	0.00038627	0.00568803	15.0806	ENSBTAG00000053373
ENSBTAG00000013167	3.75403	6.50693	4.87855e-22	1.00441e-18	13.492	SIGLEC1
ENSBTAG00000018397	3.68649	0.598358	8.28089e-12	1.48379e-09	12.8749	HHLA2
ENSBTAG00000054705	3.33035	2.09565	1.50351e-05	0.000450799	10.0585	ENSBTAG00000054705
ENSBTAG00000053351	3.26934	1.74705	3.93087e-06	0.000146701	9.64206	ENSBTAG00000053351
ENSBTAG00000014707	3.24017	8.44095	1.42708e-12	3.09277e-10	9.44903	ISG15
ENSBTAG00000040460	3.18353	0.804653	0.00480781	0.0360163	9.08529	KRT23
ENSBTAG00000045588	3.16605	4.27345	8.37936e-17	5.75057e-14	8.97586	ENSBTAG00000045588
ENSBTAG00000016061	3.10892	8.15193	2.2971e-11	3.54701e-09	8.62734	RSAD2
ENSBTAG00000038128	2.97785	5.96982	3.03967e-05	0.000783905	7.87811	BOLA-DQA5
ENSBTAG00000007554	2.92891	6.45691	5.01221e-19	6.87954e-16	7.61533	IFI6
ENSBTAG00000001826	2.84619	2.35732	2.09054e-14	8.07014e-12	7.19101	SASH1
ENSBTAG00000045580	2.84571	4.00432	0.0129115	0.0713946	7.18861	ENSBTAG00000045580
ENSBTAG00000014628	2.73396	6.94933	1.74462e-10	2.05251e-08	6.6528	OAS2
ENSBTAG00000039861	2.72461	8.64425	3.21367e-15	1.64118e-12	6.60981	ENSBTAG00000039861
ENSBTAG00000052306	2.71533	5.17519	1.75967e-27	7.24575e-24	6.56742	ENSBTAG00000052306
ENSBTAG00000001725	2.71494	5.35677	1.26956e-30	1.56828e-26	6.56566	CXCL10
ENSBTAG00000019015	2.71128	4.25928	2.37803e-10	2.64646e-08	6.54903	ENSBTAG00000019015
ENSBTAG00000014705	2.6858	1.14092	1.57656e-12	3.24586e-10	6.43439	HES4
ENSBTAG00000012406	2.67845	8.44576	3.60141e-14	1.18854e-11	6.40167	ZBP1
ENSBTAG00000016169	2.66069	0.417451	1.03823e-11	1.75689e-09	6.32337	ID1
ENSBTAG00000014529	2.63642	6.74726	1.5226e-27	7.24575e-24	6.21786	ENSBTAG00000014529
ENSBTAG00000017981	2.59557	0.85062	1.2186e-08	8.96032e-07	6.04429	ADRB3
ENSBTAG00000008021	2.57918	3.55585	3.01108e-12	5.99933e-10	5.97598	ENSBTAG00000008021
ENSBTAG00000032265	2.57424	6.69085	1.95926e-18	2.42027e-15	5.95558	RTP4
ENSBTAG00000019979	2.56465	5.61736	2.57098e-15	1.38084e-12	5.91613	CMPK2
ENSBTAG00000009206	2.5029	4.07735	3.85002e-19	5.9449e-16	5.66825	FOXS1
ENSBTAG00000011467	2.48826	4.6694	1.27633e-15	7.16662e-13	5.61101	BATF2
ENSBTAG00000031214	2.41317	4.52998	2.8345e-17	2.2588e-14	5.32643	ENSBTAG00000031214
ENSBTAG00000053806	2.39838	3.64092	5.76863e-09	4.59742e-07	5.2721	ENSBTAG00000053806
ENSBTAG00000038737	2.37651	3.63208	7.64566e-17	5.5557e-14	5.19278	P2RY6
ENSBTAG00000014046	2.30541	6.07621	5.7821e-10	5.60221e-08	4.94307	BPI
ENSBTAG00000034349	2.30044	7.26664	3.32143e-15	1.64118e-12	4.92609	IFI44
ENSBTAG00000053681	2.29381	0.184052	0.00243054	0.0221155	4.90348	ENSBTAG00000053681
ENSBTAG00000010057	2.18458	4.48726	8.95301e-10	8.50743e-08	4.54593	GZMB
ENSBTAG00000027865	2.12815	0.9106	4.08863e-09	3.38972e-07	4.37156	gzmA
ENSBTAG00000008471	2.10045	9.6961	1.58339e-09	1.41736e-07	4.28844	MX2
ENSBTAG00000038938	2.0878	6.61886	3.22223e-14	1.10567e-11	4.25099	GBP2
ENSBTAG00000037527	2.03051	7.91066	8.58512e-12	1.51503e-09	4.0855	OAS1Z
ENSBTAG00000030913	2.02857	9.57135	3.43955e-12	6.74424e-10	4.07999	MX1
ENSBTAG00000003366	1.99673	8.03061	2.53054e-14	8.93136e-12	3.99094	DDX58
ENSBTAG00000030932	1.99499	7.86321	1.22069e-13	3.59029e-11	3.98613	IFI44L
ENSBTAG00000007450	1.92698	6.82406	5.3012e-13	1.30972e-10	3.80258	C2
ENSBTAG00000046419	1.91879	5.46832	3.5972e-11	5.41904e-09	3.78105	ENSBTAG00000046419
ENSBTAG00000052838	1.91129	0.0680368	8.77482e-06	0.000286004	3.76146	ENSBTAG00000052838
ENSBTAG00000047680	1.89691	6.24439	5.38252e-15	2.4626e-12	3.72416	IRF7
ENSBTAG00000021958	1.88219	6.58988	4.0454e-06	0.000149172	3.68633	GZMA
ENSBTAG00000017895	1.88011	0.973002	1.36589e-06	5.94113e-05	3.68102	CLEC10A
ENSBTAG00000015241	1.84597	2.4999	1.62176e-09	1.44127e-07	3.59495	EPHX2
ENSBTAG00000020536	1.82988	8.25487	1.26803e-12	2.79715e-10	3.55508	HERC6
ENSBTAG00000039702	1.82437	7.81178	1.29166e-23	3.19118e-20	3.54152	FCRL3
ENSBTAG00000000336	1.81771	5.80033	1.74236e-09	1.53738e-07	3.52522	ENSBTAG00000000336
ENSBTAG00000053497	1.80295	6.10394	0.00784136	0.0507017	3.48932	ENSBTAG00000053497
ENSBTAG00000014878	1.74197	2.54646	5.87834e-12	1.10023e-09	3.34492	COX7A1
ENSBTAG00000050072	1.71953	2.15337	0.000485132	0.00667354	3.2933	ENSBTAG00000050072
ENSBTAG00000037800	1.71056	4.46348	2.91448e-07	1.50772e-05	3.27288	ENSBTAG00000037800
ENSBTAG00000050566	1.6986	1.98053	0.000213935	0.00369097	3.24585	ENSBTAG00000050566
ENSBTAG00000020575	1.69521	1.0863	7.94435e-05	0.0016862	3.23823	IFITM5
ENSBTAG00000019018	1.68941	4.17788	0.00185748	0.0181647	3.22524	ENSBTAG00000019018
ENSBTAG00000008279	1.68424	3.19913	4.80968e-13	1.21253e-10	3.21371	FRMD4A
ENSBTAG00000022807	1.67786	0.917727	0.000472236	0.00656191	3.19954	KIR3DS1
ENSBTAG00000039657	1.66313	2.71705	4.13461e-10	4.22107e-08	3.16702	H2AC6
ENSBTAG00000047816	1.63658	2.19902	0.00514705	0.0376873	3.10928	ENSBTAG00000047816
ENSBTAG00000008612	1.58077	6.42611	2.23777e-10	2.51301e-08	2.99129	C1R
ENSBTAG00000008449	1.56435	1.82261	1.21898e-05	0.000380254	2.95745	DNAH14
ENSBTAG00000046580	1.55995	7.2039	3.70185e-10	3.90846e-08	2.94843	DHX58
ENSBTAG00000016661	1.542	6.92238	1.56582e-12	3.24586e-10	2.91198	ENSBTAG00000016661
ENSBTAG00000018125	1.53923	0.0868494	2.17948e-05	0.000589127	2.90639	KIF5C
ENSBTAG00000020166	1.52376	9.91416	1.22983e-09	1.12534e-07	2.87539	ZNFX1
ENSBTAG00000007375	1.5226	2.55302	7.7803e-05	0.00166569	2.87308	MIF
ENSBTAG00000012335	1.52145	7.77228	2.524e-12	5.1113e-10	2.87079	UBA7
ENSBTAG00000052681	1.48499	2.82728	8.1438e-06	0.00027263	2.79915	SMIM10L1
ENSBTAG00000018016	1.47817	3.73423	4.1257e-08	2.75485e-06	2.78595	NUPR1
ENSBTAG00000051896	1.47479	2.68826	0.00343266	0.0283826	2.77944	ENSBTAG00000051896
ENSBTAG00000046012	1.45836	0.588932	0.000288896	0.00465284	2.74795	SOWAHD
ENSBTAG00000019017	1.45753	8.56362	0.00193775	0.0187162	2.74638	ENSBTAG00000019017
ENSBTAG00000012050	1.45053	4.13497	2.5245e-14	8.93136e-12	2.73309	ORAI2
ENSBTAG00000006256	1.44983	2.58903	8.84026e-10	8.4654e-08	2.73176	PTPRO
ENSBTAG00000000283	1.44967	3.74963	2.37742e-14	8.89948e-12	2.73146	CSF1
ENSBTAG00000011936	1.44598	6.56775	8.03253e-11	1.05559e-08	2.72447	ATP8B4
ENSBTAG00000018294	1.43228	1.79248	0.00315069	0.0266579	2.69872	DNASE1L3
ENSBTAG00000044676	1.42708	1.16337	0.00140622	0.0148598	2.68902	U6
ENSBTAG00000017367	1.42593	7.7545	8.49627e-14	2.62386e-11	2.68687	IFIT5
ENSBTAG00000039050	1.41996	0.869752	2.26607e-07	1.22775e-05	2.67578	P2RY2
ENSBTAG00000022489	1.40594	10.7326	1.84186e-07	1.02029e-05	2.6499	ENSBTAG00000022489
ENSBTAG00000013191	1.38609	2.59862	2.07385e-05	0.000566956	2.61369	AGRN
ENSBTAG00000012419	1.37352	6.57928	5.5994e-15	2.47034e-12	2.59102	BCL2L15
ENSBTAG00000005038	1.36229	1.2129	2.15553e-05	0.000585216	2.57092	ZBTB42
ENSBTAG00000048856	1.3591	4.17634	2.78392e-10	3.01664e-08	2.56526	C16H1orf115
ENSBTAG00000019054	1.35299	7.9483	1.6138e-14	6.62408e-12	2.5544	EPSTI1
ENSBTAG00000034918	1.34917	8.43928	1.79961e-05	0.000512174	2.54765	IFIT2
ENSBTAG00000017670	1.3349	6.80874	4.18462e-09	3.44617e-07	2.52257	ENSBTAG00000017670
ENSBTAG00000014560	1.3324	2.72988	4.5688e-08	3.0181e-06	2.51821	HLX
ENSBTAG00000000095	1.3232	4.80965	1.36639e-07	7.99963e-06	2.50221	CD274
ENSBTAG00000049416	1.32212	1.40831	4.46385e-07	2.24154e-05	2.50033	RAB20
ENSBTAG00000011343	1.31975	6.99253	8.73134e-14	2.63069e-11	2.49622	XAF1
ENSBTAG00000010665	1.31889	3.68371	4.37855e-05	0.00106264	2.49474	CBLN3
ENSBTAG00000025496	1.31655	3.1419	1.10641e-09	1.01996e-07	2.4907	SORD
ENSBTAG00000005092	1.31401	1.09991	9.1519e-07	4.21841e-05	2.48631	ROR2
ENSBTAG00000016698	1.29568	1.88465	5.7004e-05	0.00129921	2.45492	SLAMF8
ENSBTAG00000008703	1.29105	7.37575	5.04824e-09	4.04941e-07	2.44706	EIF2AK2
ENSBTAG00000014762	1.29047	5.61321	5.19007e-11	7.20371e-09	2.44607	ISG20
ENSBTAG00000008625	1.27435	1.7082	0.0092886	0.0566627	2.41889	PLEKHF1
ENSBTAG00000012774	1.27195	4.08648	1.09746e-12	2.46489e-10	2.41487	RAB7B
ENSBTAG00000015060	1.26295	5.62668	1.40329e-11	2.31131e-09	2.39986	GBP5
ENSBTAG00000008406	1.26003	3.824	2.99868e-10	3.2211e-08	2.39501	TREX1
ENSBTAG00000009849	1.25471	2.57254	0.000148304	0.00275075	2.3862	PLAC8A
ENSBTAG00000018009	1.25443	1.70461	0.000396725	0.00577237	2.38572	ENSBTAG00000018009
ENSBTAG00000014646	1.25187	1.28777	1.27577e-05	0.000394976	2.3815	MZT2B
ENSBTAG00000054768	1.24247	0.148778	0.00614302	0.0425363	2.36603	ENSBTAG00000054768
ENSBTAG00000017040	1.24113	8.10448	5.31883e-16	3.12874e-13	2.36383	LY6E
ENSBTAG00000038233	1.21074	8.54831	2.27e-18	2.54921e-15	2.31456	ENSBTAG00000038233
ENSBTAG00000001008	1.20595	6.6713	0.00337252	0.0280922	2.3069	PRF1
ENSBTAG00000002096	1.20122	7.55832	1.16924e-10	1.44437e-08	2.29934	FCGR3A
ENSBTAG00000008142	1.19779	7.87219	1.52499e-10	1.84688e-08	2.29388	IFIH1
ENSBTAG00000050726	1.19121	3.52042	2.05269e-05	0.000566956	2.28345	CD300H
ENSBTAG00000016722	1.18631	5.41018	4.72597e-07	2.36356e-05	2.27571	PGGHG
ENSBTAG00000011563	1.18309	4.31829	4.86286e-07	2.40283e-05	2.27062	TNFSF13B
ENSBTAG00000038055	1.18228	1.72659	9.51976e-05	0.00194055	2.26934	KLF16
ENSBTAG00000015772	1.18085	4.60501	4.05576e-11	5.88233e-09	2.2671	STOML1
ENSBTAG00000020538	1.175	6.87318	5.74474e-07	2.79333e-05	2.25793	HERC5
ENSBTAG00000050786	1.16481	3.65579	8.84955e-05	0.00183113	2.24204	ENSBTAG00000050786
ENSBTAG00000049114	1.15736	4.12991	1.9159e-05	0.00053667	2.23049	ENSBTAG00000049114
ENSBTAG00000009677	1.1549	7.01931	1.7215e-11	2.76178e-09	2.22669	PARP10
ENSBTAG00000012989	1.15477	5.31961	4.30429e-15	2.04503e-12	2.22649	UBE2L6
ENSBTAG00000011511	1.13982	9.3109	1.12896e-19	1.99228e-16	2.20354	ENSBTAG00000011511
ENSBTAG00000031327	1.13571	2.77827	1.60864e-05	0.000465484	2.19727	TRMT61A
ENSBTAG00000038034	1.1199	1.31093	3.88076e-05	0.00096263	2.17332	ZNF628
ENSBTAG00000019716	1.11369	3.26407	0.000565119	0.00754694	2.16398	CXCL8
ENSBTAG00000009137	1.11075	5.8158	0.0040039	0.031685	2.15958	NKG7
ENSBTAG00000025101	1.10917	0.21043	0.000181823	0.00325045	2.15722	ASGR2
ENSBTAG00000000936	1.1013	1.14994	0.0001512	0.00277943	2.14548	SLC39A2
ENSBTAG00000038625	1.09971	6.46859	3.90367e-13	1.03434e-10	2.14312	ENSBTAG00000038625
ENSBTAG00000001143	1.09608	8.37893	4.65776e-12	8.97689e-10	2.13773	ENSBTAG00000001143
ENSBTAG00000004574	1.08206	2.00686	0.016187	0.0831082	2.11706	UGT8
ENSBTAG00000046111	1.07784	0.543866	0.000820216	0.00990433	2.11087	ZNF444
ENSBTAG00000023659	1.07423	1.7925	2.56146e-06	0.000101416	2.10559	MT2A
ENSBTAG00000045854	1.07021	3.33905	2.14256e-05	0.000582974	2.09974	ENSBTAG00000045854
ENSBTAG00000015779	1.06636	8.39717	8.8618e-13	2.06547e-10	2.09415	PML
ENSBTAG00000006549	1.05792	2.99097	0.000220358	0.00378067	2.08193	CALHM6
ENSBTAG00000050848	1.05482	4.9824	1.0689e-06	4.8015e-05	2.07745	ZCCHC2
ENSBTAG00000002075	1.0537	2.24299	5.55483e-05	0.00127328	2.07584	MME
ENSBTAG00000026429	1.04117	3.0618	4.77931e-08	3.12375e-06	2.05789	DECR2
ENSBTAG00000008828	1.03928	0.481694	0.000256732	0.00427413	2.0552	IGDCC3
ENSBTAG00000051880	1.0378	0.956876	0.00531841	0.0384425	2.05309	ENSBTAG00000051880
ENSBTAG00000052504	1.03755	6.12815	1.86499e-05	0.000524505	2.05274	KLF2
ENSBTAG00000017287	1.02981	4.81521	7.80119e-08	4.84262e-06	2.04176	DRAM1
ENSBTAG00000018015	1.02959	1.58272	3.12868e-06	0.000119927	2.04144	IL27
ENSBTAG00000038536	1.02674	6.42863	0.000264852	0.00435896	2.03741	ENSBTAG00000038536
ENSBTAG00000018417	1.02641	6.65971	1.45592e-12	3.10087e-10	2.03695	PSMF1
ENSBTAG00000006078	1.02262	3.24429	1.29047e-09	1.17214e-07	2.03161	IL15RA
ENSBTAG00000014358	1.01916	1.90841	0.00172981	0.0172883	2.02673	EVA1B
ENSBTAG00000019303	1.0172	0.28656	0.00642703	0.0441318	2.02399	MAFK
ENSBTAG00000017056	1.01718	1.66629	0.00026009	0.00431059	2.02395	PKLR
ENSBTAG00000013953	1.01404	3.72793	9.17306e-05	0.00188858	2.01956	CALD1
ENSBTAG00000031750	1.01218	10.5261	2.48681e-17	2.19425e-14	2.01696	PLAC8B
ENSBTAG00000011095	1.00972	2.91606	2.21051e-06	8.9824e-05	2.01352	FAR2
ENSBTAG00000023787	1.00135	0.7918	0.00103992	0.0118507	2.00187	TOR4A
ENSBTAG00000001618	-1.001	3.452	5.36107e-07	2.6176e-05	-2.00139	ALPK3
ENSBTAG00000027684	-1.00412	0.465717	0.00131638	0.0141525	-2.00572	FOLR2
ENSBTAG00000000561	-1.00521	0.716348	0.00693089	0.0465564	-2.00724	OCLN
ENSBTAG00000004869	-1.00545	0.55233	0.00142458	0.0149514	-2.00757	CXADR
ENSBTAG00000001051	-1.00589	3.43954	5.97718e-06	0.000211565	-2.00818	OSCAR
ENSBTAG00000004948	-1.00815	3.55494	0.000452871	0.00637166	-2.01133	LRATD1
ENSBTAG00000000140	-1.01216	4.66071	3.81735e-11	5.68141e-09	-2.01693	EPHX1
ENSBTAG00000051082	-1.015	4.30172	1.26538e-06	5.52342e-05	-2.0209	ENSBTAG00000051082
ENSBTAG00000021313	-1.01915	0.171553	0.00614735	0.0425424	-2.02672	RUNDC3B
ENSBTAG00000003763	-1.02477	4.03179	0.000244918	0.00411629	-2.03464	MYO5C
ENSBTAG00000003835	-1.02685	0.723877	4.39967e-06	0.000160796	-2.03756	BMP4
ENSBTAG00000051504	-1.03071	0.99109	5.3026e-05	0.00123126	-2.04303	ENSBTAG00000051504
ENSBTAG00000013706	-1.0322	3.20366	6.43441e-07	3.08079e-05	-2.04515	MEGF9
ENSBTAG00000014855	-1.03364	2.43831	9.72591e-10	9.06482e-08	-2.04718	MICAL2
ENSBTAG00000016357	-1.03706	8.03827	8.58686e-09	6.58842e-07	-2.05205	VNN2
ENSBTAG00000022564	-1.0394	1.81009	0.000113211	0.00221649	-2.05537	AKR1C4
ENSBTAG00000021480	-1.03987	1.20566	5.70989e-06	0.000203269	-2.05604	SAG
ENSBTAG00000015926	-1.04021	0.558844	5.90584e-05	0.00133862	-2.05653	ABLIM2
ENSBTAG00000000377	-1.05059	1.25179	0.00263662	0.0234825	-2.07137	BMX
ENSBTAG00000020070	-1.05933	3.31084	1.25938e-06	5.51673e-05	-2.08396	ABCC3
ENSBTAG00000039337	-1.06015	2.74279	5.43236e-05	0.00125432	-2.08515	ENSBTAG00000039337
ENSBTAG00000013923	-1.06441	2.08172	1.36641e-07	7.99963e-06	-2.09131	QPCT
ENSBTAG00000008269	-1.0692	5.12831	1.40354e-10	1.71663e-08	-2.09827	RNF149
ENSBTAG00000048699	-1.07835	4.42464	0.000170644	0.00307284	-2.11162	ENSBTAG00000048699
ENSBTAG00000009341	-1.08231	2.45766	8.46971e-06	0.000279003	-2.11742	CCDC146
ENSBTAG00000052663	-1.08247	1.07159	0.00086294	0.0102357	-2.11766	GCSAML
ENSBTAG00000018572	-1.0829	2.01312	2.83571e-08	1.93534e-06	-2.11829	FLT3
ENSBTAG00000015166	-1.08512	2.56642	2.72757e-06	0.000106625	-2.12155	PNLDC1
ENSBTAG00000013476	-1.08552	1.08728	1.17805e-05	0.000371236	-2.12214	CPA5
ENSBTAG00000049888	-1.09287	1.8403	0.000301039	0.00481701	-2.13298	ENSBTAG00000049888
ENSBTAG00000010007	-1.09578	1.44785	9.39131e-07	4.29398e-05	-2.13729	MAPK13
ENSBTAG00000005150	-1.10421	1.31906	4.30598e-05	0.0010501	-2.14981	HMGB3
ENSBTAG00000019390	-1.10722	0.573866	8.49546e-05	0.00177271	-2.1543	CA12
ENSBTAG00000021215	-1.1078	-0.106733	0.000129509	0.00245749	-2.15517	VWA5A
ENSBTAG00000008238	-1.10881	-0.162466	0.000106211	0.00212301	-2.15668	S100A7
ENSBTAG00000015792	-1.10976	2.16102	1.82261e-06	7.54138e-05	-2.1581	CFAP54
ENSBTAG00000025942	-1.10988	0.954968	1.40727e-05	0.000430297	-2.15827	HPGD
ENSBTAG00000045861	-1.12319	4.35612	1.20465e-06	5.29575e-05	-2.17828	TARM1
ENSBTAG00000044010	-1.12686	3.61501	9.75975e-10	9.06482e-08	-2.18383	EMB
ENSBTAG00000025308	-1.12972	0.407986	2.64037e-05	0.000698779	-2.18817	STON2
ENSBTAG00000046648	-1.13244	0.586853	0.000149221	0.00275946	-2.1923	CPA4
ENSBTAG00000011551	-1.13643	1.58844	1.49475e-07	8.58822e-06	-2.19836	CPNE9
ENSBTAG00000005019	-1.13795	0.588394	1.15473e-05	0.000365754	-2.20069	ENSBTAG00000005019
ENSBTAG00000052678	-1.13869	0.496889	9.49896e-06	0.000306373	-2.20181	bta-mir-29c
ENSBTAG00000016739	-1.14374	0.953757	0.000468186	0.00653424	-2.20953	RASAL1
ENSBTAG00000009773	-1.14637	1.12404	1.22657e-05	0.000381658	-2.21356	KREMEN1
ENSBTAG00000014975	-1.14697	0.113514	0.000232497	0.0039343	-2.21448	SLC4A3
ENSBTAG00000048577	-1.15196	1.72622	0.00405769	0.0319672	-2.22216	ENSBTAG00000048577
ENSBTAG00000020676	-1.16074	0.528634	7.17237e-05	0.00156267	-2.23573	MMP9
ENSBTAG00000040338	-1.16854	3.00391	0.000206323	0.00359868	-2.24785	OBSL1
ENSBTAG00000049230	-1.18131	0.616919	9.50357e-05	0.00194046	-2.26783	ENSBTAG00000049230
ENSBTAG00000053365	-1.18139	0.695422	0.000149957	0.00276332	-2.26795	CD300E
ENSBTAG00000019798	-1.18223	0.0343462	1.00573e-06	4.53424e-05	-2.26927	PIGR
ENSBTAG00000014546	-1.18574	1.54364	3.25376e-05	0.000832167	-2.2748	CLEC7A
ENSBTAG00000051383	-1.18586	1.30015	0.00660885	0.0449803	-2.27498	ENSBTAG00000051383
ENSBTAG00000000783	-1.20136	0.488864	2.0663e-05	0.000566956	-2.29957	TGFA
ENSBTAG00000020096	-1.20318	1.19954	8.61925e-06	0.000283174	-2.30247	MS4A2
ENSBTAG00000010999	-1.21627	-0.0292944	3.75032e-06	0.000140814	-2.32346	IL17RD
ENSBTAG00000015837	-1.21776	4.32166	0.000101535	0.00205281	-2.32586	P2RY12
ENSBTAG00000054058	-1.2197	0.499055	7.34605e-06	0.000252072	-2.32897	RNF182
ENSBTAG00000048710	-1.22252	0.669514	6.31687e-05	0.00141107	-2.33355	ENSBTAG00000048710
ENSBTAG00000054870	-1.2276	4.06315	4.84715e-09	3.93926e-07	-2.34178	ENSBTAG00000054870
ENSBTAG00000049057	-1.23479	0.915662	0.000291686	0.00468557	-2.35347	ENSBTAG00000049057
ENSBTAG00000033076	-1.23791	2.02554	8.32722e-07	3.88174e-05	-2.35856	TRPM6
ENSBTAG00000010496	-1.24766	4.67894	9.69338e-11	1.20952e-08	-2.37457	STAG3
ENSBTAG00000013976	-1.26177	0.919838	4.77952e-05	0.00113323	-2.39789	AGBL3
ENSBTAG00000051030	-1.26197	2.51722	2.85821e-06	0.000110336	-2.39824	ENSBTAG00000051030
ENSBTAG00000050297	-1.26703	1.12938	3.60859e-05	0.000904599	-2.40666	ENSBTAG00000050297
ENSBTAG00000048423	-1.27402	0.308074	0.0063945	0.0439818	-2.41835	ENSBTAG00000048423
ENSBTAG00000019707	-1.28008	0.473213	0.000361387	0.00544416	-2.42853	GATA2
ENSBTAG00000007485	-1.2817	0.696761	1.72557e-05	0.00049572	-2.43126	GRHL1
ENSBTAG00000012507	-1.29427	-0.0471149	1.10981e-06	4.9462e-05	-2.45253	PDZD3
ENSBTAG00000018438	-1.31206	0.804327	6.01201e-09	4.73034e-07	-2.48296	RRAGD
ENSBTAG00000050838	-1.32011	0.372404	1.53844e-05	0.000456058	-2.49685	ENSBTAG00000050838
ENSBTAG00000050727	-1.32766	-0.143003	1.84914e-05	0.000521518	-2.50995	ENSBTAG00000050727
ENSBTAG00000051811	-1.33573	1.0042	0.00207305	0.0196383	-2.52404	ENSBTAG00000051811
ENSBTAG00000011327	-1.34068	1.6822	1.85397e-10	2.14038e-08	-2.53271	OLFML3
ENSBTAG00000014761	-1.34694	1.26513	0.00446906	0.0343322	-2.54373	PGA5
ENSBTAG00000043553	-1.35282	0.962163	8.16296e-07	3.81958e-05	-2.55412	GPX3
ENSBTAG00000016997	-1.36115	1.76894	1.97311e-07	1.08328e-05	-2.56889	ENSBTAG00000016997
ENSBTAG00000050650	-1.36137	1.88598	2.46296e-05	0.000655709	-2.56929	ENSBTAG00000050650
ENSBTAG00000006683	-1.37041	1.70976	1.41385e-06	6.08547e-05	-2.58544	ZFYVE28
ENSBTAG00000018169	-1.38167	0.0553661	2.76523e-06	0.000107697	-2.6057	ITGB4
ENSBTAG00000019822	-1.39759	4.44799	5.63728e-08	3.62695e-06	-2.63461	TPPP3
ENSBTAG00000017802	-1.41541	1.45993	0.000544721	0.00733	-2.66736	THRB
ENSBTAG00000008294	-1.42938	4.08047	5.72393e-13	1.38642e-10	-2.69332	KCNJ2
ENSBTAG00000005091	-1.43638	0.762853	1.11313e-06	4.9462e-05	-2.70641	DGKG
ENSBTAG00000002006	-1.43763	5.59088	6.62204e-06	0.000231079	-2.70876	THBS1
ENSBTAG00000021647	-1.46231	1.87656	0.000169364	0.00306317	-2.7555	FCAR
ENSBTAG00000052111	-1.48288	1.6985	1.98849e-07	1.08689e-05	-2.79506	ENSBTAG00000052111
ENSBTAG00000015094	-1.49824	3.74422	4.05833e-10	4.17771e-08	-2.82499	VNN1
ENSBTAG00000054592	-1.50982	1.84937	2.44738e-05	0.000652969	-2.84775	SCN2B
ENSBTAG00000054700	-1.52952	2.98617	4.73467e-10	4.75507e-08	-2.8869	ENSBTAG00000054700
ENSBTAG00000015991	-1.53463	1.19495	8.12217e-12	1.48379e-09	-2.89714	CDH1
ENSBTAG00000051635	-1.53491	2.41465	0.0145244	0.0767496	-2.89769	ENSBTAG00000051635
ENSBTAG00000013078	-1.5439	1.36004	2.03492e-10	2.30618e-08	-2.91582	DNAH11
ENSBTAG00000022150	-1.55857	0.582672	0.000166809	0.00302583	-2.94561	MXRA5
ENSBTAG00000001785	-1.57847	6.10053	1.56762e-06	6.63178e-05	-2.98653	TGM3
ENSBTAG00000013369	-1.58452	2.11711	4.55432e-06	0.000165957	-2.99908	COL14A1
ENSBTAG00000016152	-1.59393	1.53145	7.20421e-08	4.54049e-06	-3.01871	DAB2
ENSBTAG00000004741	-1.59948	0.594411	1.30396e-09	1.17575e-07	-3.03034	IL12B
ENSBTAG00000046944	-1.60143	0.506546	0.00597338	0.041736	-3.03444	ENSBTAG00000046944
ENSBTAG00000047998	-1.61641	2.05431	3.98776e-05	0.00098325	-3.0661	COL5A1
ENSBTAG00000020750	-1.62801	1.84328	4.03344e-13	1.03802e-10	-3.09087	AFF2
ENSBTAG00000002092	-1.6317	0.74186	8.7489e-06	0.000285913	-3.09879	PI16
ENSBTAG00000020402	-1.64304	1.78607	0.00303167	0.0258992	-3.12323	TDRD9
ENSBTAG00000013755	-1.65524	0.883463	7.34371e-11	9.86052e-09	-3.14975	ITGB5
ENSBTAG00000013664	-1.66321	0.796814	4.6796e-11	6.56899e-09	-3.16721	FILIP1L
ENSBTAG00000054686	-1.67937	1.69412	1.55691e-11	2.53059e-09	-3.20287	CRACDL
ENSBTAG00000048420	-1.68914	1.77936	2.3541e-07	1.25737e-05	-3.22465	ENSBTAG00000048420
ENSBTAG00000050871	-1.70329	1.95565	1.49214e-07	8.58822e-06	-3.25642	ENSBTAG00000050871
ENSBTAG00000036418	-1.72483	2.79605	7.45251e-06	0.000254312	-3.3054	bta-mir-223
ENSBTAG00000006961	-1.74853	-0.0395742	8.62888e-07	3.99223e-05	-3.36017	NLRP13
ENSBTAG00000054152	-1.75159	1.2831	1.32179e-05	0.000407185	-3.3673	ENSBTAG00000054152
ENSBTAG00000006343	-1.77641	2.01947	1.11014e-08	8.31121e-07	-3.42573	IL1R2
ENSBTAG00000008945	-1.83713	1.65029	1.6322e-10	1.9387e-08	-3.57299	SDSL
ENSBTAG00000000169	-1.85649	0.951033	0.00153645	0.0158149	-3.62126	ASZ1
ENSBTAG00000007490	-1.86743	0.958057	3.65615e-14	1.18854e-11	-3.64881	SULF2
ENSBTAG00000018909	-1.91419	1.63716	1.66232e-14	6.62408e-12	-3.76903	CREB5
ENSBTAG00000048135	-1.91776	8.305	1.19525e-07	7.19779e-06	-3.77836	ENSBTAG00000048135
ENSBTAG00000053180	-2.00452	1.62487	5.67462e-10	5.56338e-08	-4.01255	ENSBTAG00000053180
ENSBTAG00000007312	-2.01875	0.0217463	8.86445e-08	5.44789e-06	-4.05232	CD209
ENSBTAG00000004662	-2.02344	3.54407	1.01533e-17	9.95142e-15	-4.06553	SLC16A12
ENSBTAG00000030071	-2.08772	-0.224117	2.91707e-07	1.50772e-05	-4.25076	bta-mir-24-2
ENSBTAG00000015739	-2.14376	0.42531	2.32731e-11	3.54929e-09	-4.41912	MRC2
ENSBTAG00000047621	-2.14682	2.42395	1.8109e-11	2.86796e-09	-4.42851	ENSBTAG00000047621
ENSBTAG00000002278	-2.20319	2.97711	0.00175981	0.017475	-4.60496	FBN1
ENSBTAG00000013305	-2.23904	0.869768	5.48929e-10	5.42474e-08	-4.72083	ENSBTAG00000013305
ENSBTAG00000046090	-2.28345	3.84963	1.73827e-16	1.07365e-13	-4.8684	ENSBTAG00000046090
ENSBTAG00000007073	-2.30646	0.350922	7.03147e-13	1.67038e-10	-4.94668	CPB2
ENSBTAG00000037929	-2.33124	0.689945	1.41298e-13	4.05919e-11	-5.03239	ADAM28
ENSBTAG00000054436	-2.35213	0.73239	9.34011e-11	1.18947e-08	-5.10577	ENSBTAG00000054436
ENSBTAG00000008300	-2.36154	4.77084	3.84693e-10	4.00047e-08	-5.13919	FN1
ENSBTAG00000050716	-2.40873	-0.478446	5.19424e-10	5.17455e-08	-5.31005	ENSBTAG00000050716
ENSBTAG00000001125	-2.52675	2.2674	1.20031e-07	7.19779e-06	-5.76272	ADAMDEC1
ENSBTAG00000008248	-2.63514	0.519386	2.8371e-25	8.76168e-22	-6.21234	ENSBTAG00000008248
ENSBTAG00000053536	-2.80971	0.479698	2.45743e-13	6.74592e-11	-7.01143	ENSBTAG00000053536
ENSBTAG00000006864	-3.39397	2.414	1.3757e-05	0.000422738	-10.5121	ENSBTAG00000006864
ENSBTAG00000013103	-4.1731	5.52617	0.00105048	0.0119379	-18.0397	COL1A1
ENSBTAG00000013472	-4.59556	5.54647	0.000376931	0.00562346	-24.1769	COL1A2
ENSBTAG00000040103	1.11587	0.464959	0.166378	0.374639	2.16725
ENSBTAG00000001858	1.1019	1.97926	0.201022	0.420173	2.14638
ENSBTAG00000039714	1.09246	1.21544	0.162645	0.369516	2.13237
ENSBTAG00000009171	1.07717	-0.237799	0.0488406	0.171644	2.10989
ENSBTAG00000021433	1.03645	1.14552	0.0368934	0.142822	2.05118
ENSBTAG00000037533	-1.02038	2.63131	0.0250435	0.110673	-2.02845
ENSBTAG00000011640	-1.02345	1.15821	0.0268781	0.116214	-2.03277
ENSBTAG00000004757	-1.0409	2.0659	0.179652	0.391072	-2.05751
ENSBTAG00000001308	-1.06789	5.02046	0.0497993	0.174058	-2.09636
ENSBTAG00000031825	-1.07084	3.38756	0.168993	0.377568	-2.10065
ENSBTAG00000030190	-1.0711	1.9729	0.06452	0.207502	-2.10104
ENSBTAG00000037539	-1.10232	0.633359	0.153017	0.357253	-2.147
ENSBTAG00000051519	-1.10623	3.57724	0.125515	0.317659	-2.15282
ENSBTAG00000050190	-1.18033	0.115188	0.0472833	0.168228	-2.26629
ENSBTAG00000018432	-1.27751	-0.388836	0.0729718	0.225018	-2.4242
ENSBTAG00000007434	-1.46839	0.919428	0.11809	0.305821	-2.76712
ENSBTAG00000025642	-1.51072	1.45658	0.0756505	0.230289	-2.84952
