# Supplementary material for: Whole blood transcriptome analysis in dairy calves experimentally challenged with bovine herpesvirus 1 (BoHV-1) and comparison to a bovine respiratory syncytial virus (BRSV) challenge
Source: Front Genet. 2023 Feb 17;14:1092877. doi: 10.3389/fgene.2023.1092877 (PMC9981960; doi:10.3389/fgene.2023.1092877)
Supplement: Supplementary file 1 [file DataSheet1.zip › Supplementary materials/Supplementary Table S7.xlsx]

## Sheet: Supplementary Table S7
Whole blood transcriptomic analysis in dairy calves experimentally challenged with BoHV-1 and comparison to a Bovine Respiratory Syncytial Virus (BRSV) challenge
Supplementary table 7: KEGG pathways enriched amongst the DEGs from the BRSV data.
	ID	Description	GeneRatio	BgRatio	pvalue	p.adjust	qvalue	geneID	Count
bta05164	bta05164	Influenza A	16/143	188/8979	2.49e-07	5.48e-05	1.05e-06	ENSBTAG00000008142/ENSBTAG00000038128/ENSBTAG00000015779/ENSBTAG00000008471/ENSBTAG00000014628/ENSBTAG00000019716/ENSBTAG00000004741/ENSBTAG00000003366/ENSBTAG00000030913/ENSBTAG00000021077/ENSBTAG00000047680/ENSBTAG00000001725/ENSBTAG00000008703/ENSBTAG00000016061/ENSBTAG00000039861/ENSBTAG00000037527	16
bta05171	bta05171	Coronavirus disease - COVID-19	16/143	281/8979	3.58e-05	0.00393615	7.53e-05	ENSBTAG00000008142/ENSBTAG00000008471/ENSBTAG00000007450/ENSBTAG00000014628/ENSBTAG00000010007/ENSBTAG00000019716/ENSBTAG00000008612/ENSBTAG00000004741/ENSBTAG00000014707/ENSBTAG00000006864/ENSBTAG00000003366/ENSBTAG00000030913/ENSBTAG00000001725/ENSBTAG00000008703/ENSBTAG00000039861/ENSBTAG00000037527	16
bta04621	bta04621	NOD-like receptor signaling pathway	13/143	195/8979	5.79e-05	0.00424502	8.12e-05	ENSBTAG00000011511/ENSBTAG00000014529/ENSBTAG00000014628/ENSBTAG00000010007/ENSBTAG00000019716/ENSBTAG00000038938/ENSBTAG00000001143/ENSBTAG00000047680/ENSBTAG00000017670/ENSBTAG00000015060/ENSBTAG00000038233/ENSBTAG00000039861/ENSBTAG00000037527	13
bta05162	bta05162	Measles	11/143	160/8979	0.000215251	0.0115592	0.00022658	ENSBTAG00000008142/ENSBTAG00000030913/ENSBTAG00000008471/ENSBTAG00000047680/ENSBTAG00000008703/ENSBTAG00000014628/ENSBTAG00000004741/ENSBTAG00000039861/ENSBTAG00000037527/ENSBTAG00000003366/ENSBTAG00000007312	11
bta05160	bta05160	Hepatitis C	11/143	172/8979	0.000385537	0.0121169	0.000270552	ENSBTAG00000030913/ENSBTAG00000008471/ENSBTAG00000047680/ENSBTAG00000008703/ENSBTAG00000014628/ENSBTAG00000001725/ENSBTAG00000016061/ENSBTAG00000039861/ENSBTAG00000037527/ENSBTAG00000000561/ENSBTAG00000003366	11
bta04145	bta04145	Phagosome	11/143	172/8979	0.000385537	0.0121169	0.000270552	ENSBTAG00000014546/ENSBTAG00000038128/ENSBTAG00000012774/ENSBTAG00000021077/ENSBTAG00000002006/ENSBTAG00000013755/ENSBTAG00000015739/ENSBTAG00000021647/ENSBTAG00000008612/ENSBTAG00000002096/ENSBTAG00000007312	11
