# Supplementary material for: Whole blood transcriptome analysis in dairy calves experimentally challenged with bovine herpesvirus 1 (BoHV-1) and comparison to a bovine respiratory syncytial virus (BRSV) challenge
Source: Front Genet. 2023 Feb 17;14:1092877. doi: 10.3389/fgene.2023.1092877 (PMC9981960; doi:10.3389/fgene.2023.1092877)
Supplement: Supplementary file 1 [file DataSheet1.zip › Supplementary materials/Supplementary Table S8.xlsx]

## Sheet: Supplementary Table S8
Whole blood transcriptomic analysis in dairy calves experimentally challenged with BoHV-1 and comparison to a Bovine Respiratory Syncytial Virus (BRSV) challenge
Supplementary table 8: Gene ontology terms enriched amongst the DEGs from the BRSV data.
	ID	Description	GeneRatio	BgRatio	pvalue	p.adjust	qvalue	geneID	Count
GO:0051607	GO:0051607	defense response to virus	30/232	224/16524	5.91e-20	3.5e-17	2.6e-18	ENSBTAG00000008471/ENSBTAG00000003366/ENSBTAG00000046580/ENSBTAG00000053806/ENSBTAG00000001008/ENSBTAG00000018015/ENSBTAG00000017367/ENSBTAG00000008142/ENSBTAG00000008021/ENSBTAG00000038536/ENSBTAG00000014628/ENSBTAG00000012406/ENSBTAG00000004741/ENSBTAG00000014707/ENSBTAG00000045588/ENSBTAG00000007554/ENSBTAG00000030913/ENSBTAG00000034918/ENSBTAG00000052306/ENSBTAG00000047680/ENSBTAG00000008406/…	30
GO:0009615	GO:0009615	response to virus	31/232	274/16524	1.61e-18	5.7e-16	4.24e-17	ENSBTAG00000008471/ENSBTAG00000003366/ENSBTAG00000046580/ENSBTAG00000053806/ENSBTAG00000001725/ENSBTAG00000001008/ENSBTAG00000018015/ENSBTAG00000017367/ENSBTAG00000008142/ENSBTAG00000008021/ENSBTAG00000038536/ENSBTAG00000014628/ENSBTAG00000012406/ENSBTAG00000004741/ENSBTAG00000014707/ENSBTAG00000045588/ENSBTAG00000007554/ENSBTAG00000030913/ENSBTAG00000034918/ENSBTAG00000052306/ENSBTAG00000047680/…	31
GO:0016032	GO:0016032	viral process	37/232	491/16524	2.28e-16	5.77e-14	4.3e-15	ENSBTAG00000008471/ENSBTAG00000020538/ENSBTAG00000003366/ENSBTAG00000046580/ENSBTAG00000053806/ENSBTAG00000001725/ENSBTAG00000001008/ENSBTAG00000018015/ENSBTAG00000014113/ENSBTAG00000017367/ENSBTAG00000013167/ENSBTAG00000008142/ENSBTAG00000008021/ENSBTAG00000015779/ENSBTAG00000038536/ENSBTAG00000014628/ENSBTAG00000012406/ENSBTAG00000019716/ENSBTAG00000004741/ENSBTAG00000014707/ENSBTAG00000045588/…	37
GO:0045071	GO:0045071	negative regulation of viral genome replication	15/232	46/16524	1.15e-15	2.4e-13	1.79e-14	ENSBTAG00000014628/ENSBTAG00000014707/ENSBTAG00000030913/ENSBTAG00000052306/ENSBTAG00000008703/ENSBTAG00000016061/ENSBTAG00000019017/ENSBTAG00000019018/ENSBTAG00000039861/ENSBTAG00000037527/ENSBTAG00000014762/ENSBTAG00000014113/ENSBTAG00000037800/ENSBTAG00000019015/ENSBTAG00000017367	15
GO:0045069	GO:0045069	regulation of viral genome replication	16/232	77/16524	1.58e-13	2.95e-11	2.2e-12	ENSBTAG00000014628/ENSBTAG00000019716/ENSBTAG00000014707/ENSBTAG00000030913/ENSBTAG00000052306/ENSBTAG00000008703/ENSBTAG00000016061/ENSBTAG00000019017/ENSBTAG00000019018/ENSBTAG00000039861/ENSBTAG00000037527/ENSBTAG00000014762/ENSBTAG00000014113/ENSBTAG00000037800/ENSBTAG00000019015/ENSBTAG00000017367	16
GO:1903901	GO:1903901	negative regulation of viral life cycle	16/232	80/16524	2.86e-13	5.08e-11	3.78e-12	ENSBTAG00000015779/ENSBTAG00000014628/ENSBTAG00000014707/ENSBTAG00000030913/ENSBTAG00000052306/ENSBTAG00000008703/ENSBTAG00000016061/ENSBTAG00000019017/ENSBTAG00000019018/ENSBTAG00000039861/ENSBTAG00000037527/ENSBTAG00000014762/ENSBTAG00000014113/ENSBTAG00000037800/ENSBTAG00000019015/ENSBTAG00000017367	16
GO:0048525	GO:0048525	negative regulation of viral process	17/232	104/16524	1.13e-12	1.82e-10	1.36e-11	ENSBTAG00000015779/ENSBTAG00000014628/ENSBTAG00000014707/ENSBTAG00000030913/ENSBTAG00000052306/ENSBTAG00000046580/ENSBTAG00000008703/ENSBTAG00000016061/ENSBTAG00000019017/ENSBTAG00000019018/ENSBTAG00000039861/ENSBTAG00000037527/ENSBTAG00000014762/ENSBTAG00000014113/ENSBTAG00000037800/ENSBTAG00000019015/ENSBTAG00000017367	17
GO:0019079	GO:0019079	viral genome replication	16/232	89/16524	1.47e-12	2.27e-10	1.69e-11	ENSBTAG00000014628/ENSBTAG00000019716/ENSBTAG00000014707/ENSBTAG00000030913/ENSBTAG00000052306/ENSBTAG00000008703/ENSBTAG00000016061/ENSBTAG00000019017/ENSBTAG00000019018/ENSBTAG00000039861/ENSBTAG00000037527/ENSBTAG00000014762/ENSBTAG00000014113/ENSBTAG00000037800/ENSBTAG00000019015/ENSBTAG00000017367	16
GO:0050792	GO:0050792	regulation of viral process	22/232	220/16524	4.45e-12	6.58e-10	4.9e-11	ENSBTAG00000015779/ENSBTAG00000038536/ENSBTAG00000020538/ENSBTAG00000014628/ENSBTAG00000019716/ENSBTAG00000004741/ENSBTAG00000014707/ENSBTAG00000030913/ENSBTAG00000052306/ENSBTAG00000046580/ENSBTAG00000008703/ENSBTAG00000016061/ENSBTAG00000018015/ENSBTAG00000019017/ENSBTAG00000019018/ENSBTAG00000039861/ENSBTAG00000037527/ENSBTAG00000014762/ENSBTAG00000014113/ENSBTAG00000037800/ENSBTAG00000019015/…	22
GO:0043903	GO:0043903	regulation of symbiosis, encompassing mutualism through parasitism	22/232	230/16524	1.05e-11	1.49e-09	1.11e-10	ENSBTAG00000015779/ENSBTAG00000038536/ENSBTAG00000020538/ENSBTAG00000014628/ENSBTAG00000019716/ENSBTAG00000004741/ENSBTAG00000014707/ENSBTAG00000030913/ENSBTAG00000052306/ENSBTAG00000046580/ENSBTAG00000008703/ENSBTAG00000016061/ENSBTAG00000018015/ENSBTAG00000019017/ENSBTAG00000019018/ENSBTAG00000039861/ENSBTAG00000037527/ENSBTAG00000014762/ENSBTAG00000014113/ENSBTAG00000037800/ENSBTAG00000019015/…	22
GO:0043900	GO:0043900	regulation of multi-organism process	25/232	326/16524	3.24e-11	4.11e-09	3.06e-10	ENSBTAG00000020538/ENSBTAG00000046580/ENSBTAG00000001008/ENSBTAG00000018015/ENSBTAG00000001826/ENSBTAG00000014113/ENSBTAG00000017367/ENSBTAG00000014546/ENSBTAG00000015779/ENSBTAG00000038536/ENSBTAG00000014628/ENSBTAG00000019716/ENSBTAG00000004741/ENSBTAG00000014707/ENSBTAG00000030913/ENSBTAG00000052306/ENSBTAG00000008703/ENSBTAG00000016061/ENSBTAG00000019017/ENSBTAG00000019018/ENSBTAG00000039861/…	25
GO:1903900	GO:1903900	regulation of viral life cycle	18/232	157/16524	7.14e-11	8.18e-09	6.09e-10	ENSBTAG00000015779/ENSBTAG00000038536/ENSBTAG00000014628/ENSBTAG00000019716/ENSBTAG00000014707/ENSBTAG00000030913/ENSBTAG00000052306/ENSBTAG00000008703/ENSBTAG00000016061/ENSBTAG00000019017/ENSBTAG00000019018/ENSBTAG00000039861/ENSBTAG00000037527/ENSBTAG00000014762/ENSBTAG00000014113/ENSBTAG00000037800/ENSBTAG00000019015/ENSBTAG00000017367	18
GO:0043901	GO:0043901	negative regulation of multi-organism process	17/232	138/16524	9.36e-11	1.04e-08	7.73e-10	ENSBTAG00000015779/ENSBTAG00000014628/ENSBTAG00000014707/ENSBTAG00000030913/ENSBTAG00000052306/ENSBTAG00000046580/ENSBTAG00000008703/ENSBTAG00000016061/ENSBTAG00000019017/ENSBTAG00000019018/ENSBTAG00000039861/ENSBTAG00000037527/ENSBTAG00000014762/ENSBTAG00000014113/ENSBTAG00000037800/ENSBTAG00000019015/ENSBTAG00000017367	17
GO:0034341	GO:0034341	response to interferon-gamma	15/232	119/16524	1.19e-09	1.17e-07	8.7e-09	ENSBTAG00000012774/ENSBTAG00000038625/ENSBTAG00000014529/ENSBTAG00000038938/ENSBTAG00000004741/ENSBTAG00000049416/ENSBTAG00000001143/ENSBTAG00000052306/ENSBTAG00000017670/ENSBTAG00000015060/ENSBTAG00000019017/ENSBTAG00000019018/ENSBTAG00000038233/ENSBTAG00000014113/ENSBTAG00000019015	15
GO:0019058	GO:0019058	viral life cycle	19/232	239/16524	7.31e-09	7.02e-07	5.22e-08	ENSBTAG00000015779/ENSBTAG00000038536/ENSBTAG00000014628/ENSBTAG00000019716/ENSBTAG00000014707/ENSBTAG00000030913/ENSBTAG00000052306/ENSBTAG00000008703/ENSBTAG00000016061/ENSBTAG00000019017/ENSBTAG00000019018/ENSBTAG00000039861/ENSBTAG00000037527/ENSBTAG00000014762/ENSBTAG00000014113/ENSBTAG00000037800/ENSBTAG00000019015/ENSBTAG00000013167/ENSBTAG00000017367	19
GO:0034340	GO:0034340	response to type I interferon	10/232	48/16524	1.82e-08	1.7e-06	1.27e-07	ENSBTAG00000030913/ENSBTAG00000052306/ENSBTAG00000047680/ENSBTAG00000014628/ENSBTAG00000008406/ENSBTAG00000012406/ENSBTAG00000019017/ENSBTAG00000019018/ENSBTAG00000014707/ENSBTAG00000019015	10
GO:0071346	GO:0071346	cellular response to interferon-gamma	11/232	91/16524	5.61e-07	4.52e-05	3.7e-06	ENSBTAG00000012774/ENSBTAG00000038625/ENSBTAG00000017670/ENSBTAG00000014529/ENSBTAG00000015060/ENSBTAG00000038938/ENSBTAG00000004741/ENSBTAG00000038233/ENSBTAG00000014113/ENSBTAG00000049416/ENSBTAG00000001143	11
GO:0019221	GO:0019221	cytokine-mediated signaling pathway	20/232	363/16524	8.75e-07	6.76e-05	5.51e-06	ENSBTAG00000011563/ENSBTAG00000014628/ENSBTAG00000012406/ENSBTAG00000019716/ENSBTAG00000000283/ENSBTAG00000004741/ENSBTAG00000014707/ENSBTAG00000006078/ENSBTAG00000006343/ENSBTAG00000030913/ENSBTAG00000052306/ENSBTAG00000018572/ENSBTAG00000047680/ENSBTAG00000001725/ENSBTAG00000008406/ENSBTAG00000018015/ENSBTAG00000019017/ENSBTAG00000019018/ENSBTAG00000014113/ENSBTAG00000019015	20
GO:0050778	GO:0050778	positive regulation of immune response	22/232	492/16524	5.92e-06	0.000420257	3.48e-05	ENSBTAG00000014546/ENSBTAG00000012774/ENSBTAG00000008142/ENSBTAG00000011563/ENSBTAG00000039702/ENSBTAG00000011511/ENSBTAG00000007450/ENSBTAG00000012406/ENSBTAG00000008612/ENSBTAG00000004741/ENSBTAG00000006864/ENSBTAG00000003366/ENSBTAG00000048423/ENSBTAG00000048135/ENSBTAG00000000377/ENSBTAG00000047680/ENSBTAG00000046580/ENSBTAG00000008406/ENSBTAG00000016061/ENSBTAG00000014560/ENSBTAG00000018397/…	22
GO:0002460	GO:0002460	adaptive immune response based on somatic recombination of immune receptors built from immunoglobulin superfamily domains	14/232	224/16524	1.65e-05	0.00110852	9.11e-05	ENSBTAG00000014546/ENSBTAG00000011563/ENSBTAG00000007450/ENSBTAG00000008612/ENSBTAG00000004741/ENSBTAG00000006864/ENSBTAG00000048423/ENSBTAG00000048135/ENSBTAG00000047680/ENSBTAG00000008406/ENSBTAG00000001008/ENSBTAG00000016061/ENSBTAG00000018015/ENSBTAG00000014560	14
GO:0002250	GO:0002250	adaptive immune response	17/232	335/16524	2.05e-05	0.00132416	0.000108406	ENSBTAG00000014546/ENSBTAG00000038128/ENSBTAG00000011563/ENSBTAG00000007450/ENSBTAG00000008612/ENSBTAG00000004741/ENSBTAG00000006864/ENSBTAG00000048423/ENSBTAG00000021077/ENSBTAG00000048135/ENSBTAG00000000377/ENSBTAG00000047680/ENSBTAG00000008406/ENSBTAG00000001008/ENSBTAG00000016061/ENSBTAG00000018015/ENSBTAG00000014560	17
GO:0001819	GO:0001819	positive regulation of cytokine production	17/232	343/16524	2.73e-05	0.00172714	0.000140903	ENSBTAG00000014546/ENSBTAG00000012774/ENSBTAG00000008142/ENSBTAG00000014628/ENSBTAG00000010007/ENSBTAG00000007490/ENSBTAG00000004741/ENSBTAG00000014707/ENSBTAG00000003366/ENSBTAG00000002006/ENSBTAG00000047680/ENSBTAG00000046580/ENSBTAG00000008703/ENSBTAG00000015060/ENSBTAG00000016061/ENSBTAG00000018015/ENSBTAG00000018397	17
GO:0002443	GO:0002443	leukocyte mediated immunity	15/232	270/16524	2.77e-05	0.00172714	0.000140903	ENSBTAG00000014546/ENSBTAG00000010057/ENSBTAG00000007450/ENSBTAG00000008612/ENSBTAG00000004741/ENSBTAG00000006864/ENSBTAG00000009137/ENSBTAG00000003366/ENSBTAG00000048423/ENSBTAG00000048135/ENSBTAG00000047680/ENSBTAG00000008406/ENSBTAG00000001008/ENSBTAG00000018294/ENSBTAG00000016061	15
GO:0002253	GO:0002253	activation of immune response	16/232	344/16524	0.000104108	0.00568587	0.000482567	ENSBTAG00000012774/ENSBTAG00000008142/ENSBTAG00000039702/ENSBTAG00000011511/ENSBTAG00000007450/ENSBTAG00000008612/ENSBTAG00000006864/ENSBTAG00000048423/ENSBTAG00000048135/ENSBTAG00000000377/ENSBTAG00000047680/ENSBTAG00000046580/ENSBTAG00000008406/ENSBTAG00000016061/ENSBTAG00000018397/ENSBTAG00000052663	16
GO:0002449	GO:0002449	lymphocyte mediated immunity	12/232	210/16524	0.00018446	0.009223	0.000786069	ENSBTAG00000010057/ENSBTAG00000048423/ENSBTAG00000007450/ENSBTAG00000048135/ENSBTAG00000047680/ENSBTAG00000008406/ENSBTAG00000001008/ENSBTAG00000016061/ENSBTAG00000008612/ENSBTAG00000004741/ENSBTAG00000006864/ENSBTAG00000009137	12
GO:0006954	GO:0006954	inflammatory response	17/232	443/16524	0.000517881	0.0238763	0.00207318	ENSBTAG00000014546/ENSBTAG00000019716/ENSBTAG00000000283/ENSBTAG00000004741/ENSBTAG00000006864/ENSBTAG00000009137/ENSBTAG00000008300/ENSBTAG00000007375/ENSBTAG00000006343/ENSBTAG00000002006/ENSBTAG00000020096/ENSBTAG00000001725/ENSBTAG00000008406/ENSBTAG00000018294/ENSBTAG00000015094/ENSBTAG00000014113/ENSBTAG00000018016	17
GO:0042742	GO:0042742	defense response to bacterium	13/232	278/16524	0.000557942	0.0253935	0.00220021	ENSBTAG00000038625/ENSBTAG00000014529/ENSBTAG00000014628/ENSBTAG00000047816/ENSBTAG00000038938/ENSBTAG00000004741/ENSBTAG00000014707/ENSBTAG00000048423/ENSBTAG00000048135/ENSBTAG00000053497/ENSBTAG00000051383/ENSBTAG00000038233/ENSBTAG00000014046	13
GO:0031347	GO:0031347	regulation of defense response	17/232	458/16524	0.000745944	0.0326926	0.00289833	ENSBTAG00000014546/ENSBTAG00000012774/ENSBTAG00000008142/ENSBTAG00000039702/ENSBTAG00000011511/ENSBTAG00000020538/ENSBTAG00000012406/ENSBTAG00000004741/ENSBTAG00000014707/ENSBTAG00000009137/ENSBTAG00000006343/ENSBTAG00000047680/ENSBTAG00000046580/ENSBTAG00000008406/ENSBTAG00000018294/ENSBTAG00000016061/ENSBTAG00000018015	17
