# Supplementary material for: Whole blood transcriptome analysis in dairy calves experimentally challenged with bovine herpesvirus 1 (BoHV-1) and comparison to a bovine respiratory syncytial virus (BRSV) challenge
Source: Front Genet. 2023 Feb 17;14:1092877. doi: 10.3389/fgene.2023.1092877 (PMC9981960; doi:10.3389/fgene.2023.1092877)
Supplement: Supplementary file 1 [file DataSheet1.zip › Supplementary materials/Supplementary Table S9.xls]

## Sheet: Sheet0
Whole blood transcriptomic analysis in dairy calves experimentally challenged with BoHV-1 and comparison to a Bovine Respiratory Syncytial Virus (BRSV) challenge
Supplementary table 9: Canonical pathways identified in the IPA from the BRSV data.
© 2000-2022 QIAGEN. All rights reserved.
Ingenuity Canonical Pathways	-log(B-H p-value)	Ratio	z-score	Molecules
Role of Hypercytokinemia/hyperchemokinemia in the Pathogenesis of Influenza	8.87	0.151	3.051	CXCL10,CXCL8,DDX58,EIF2AK2,IFIT2,IL12B,IRF7,ISG15,ISG20,MX1,OAS1,OAS2,RSAD2
Activation of IRF by Cytosolic Pattern Recognition Receptors	3.28	0.108	1.134	DDX58,DHX58,IFIH1,IFIT2,IRF7,ISG15,ZBP1
Role of Pattern Recognition Receptors in Recognition of Bacteria and Viruses	3.28	0.0641	2	CLEC7A,CXCL8,DDX58,EIF2AK2,IFIH1,IL12B,IRF7,OAS1,OAS2,TNFSF13B
Wound Healing Signaling Pathway	3.02	0.0476	-1.732	CMA1,COL1A1,COL1A2,COL5A1,CXCL8,FN1,IL12B,IL1R2,ITGB4,MMP9,TGFA,TNFSF13B
Interferon Signaling	2.75	0.139	2.236	IFI6,IFITM3,ISG15,MX1,OAS1
Hepatic Fibrosis / Hepatic Stellate Cell Activation	2.75	0.0515	#NUM!	COL1A1,COL1A2,COL5A1,CSF1,CXCL8,FN1,IL1R2,MMP9,MYO5C,TGFA
Pyroptosis Signaling Pathway	2.65	0.0753	1.134	GBP1,GBP2,GBP4,GBP5,GZMA,MAPK13,NLRP13
Neuroprotective Role of THOP1 in Alzheimer's Disease	2.01	0.0583	0.816	C1R,CMA1,GZMA,GZMB,MME,MMP9,PRSS50
Role of RIG1-like Receptors in Antiviral Innate Immunity	1.35	0.087	1	DDX58,DHX58,IFIH1,IRF7
Airway Pathology in Chronic Obstructive Pulmonary Disease	1.35	0.0508	#NUM!	CXCL8,GZMB,IL12B,MMP9,PRF1,TNFSF13B
Th1 Pathway	1.32	0.0492	1.342	CD274,HLA-DQA2,HLA-DQB1,IL12B,IL27,mir-29
Atherosclerosis Signaling	1.23	0.0458	#NUM!	CMA1,COL1A1,COL1A2,CSF1,CXCL8,MMP9
IL-17A Signaling in Gastric Cells	1.23	0.115	#NUM!	CXCL10,CXCL8,MAPK13
Tumor Microenvironment Pathway	1.23	0.0391	-0.378	CD274,COL1A1,COL1A2,CSF1,CXCL8,FN1,MMP9
ILK Signaling	1.02	0.0354	-2.236	CDH1,CREB5,FN1,ITGB4,ITGB5,MMP9,MYO5C
Airway Inflammation in Asthma	1.02	0.0909	#NUM!	CXCL8,IL12B,MMP9
Inhibition of Angiogenesis by TSP1	1.02	0.0882	#NUM!	MAPK13,MMP9,THBS1
Neuroinflammation Signaling Pathway	1.02	0.0286	0.707	CREB5,CXCL10,CXCL8,HLA-DQA2,HLA-DQB1,IL12B,IRF7,MAPK13,MMP9
Pulmonary Fibrosis Idiopathic Signaling Pathway	0.971	0.0276	-2.333	CDH1,COL1A1,COL1A2,COL5A1,FN1,MAPK13,MMP9,TGFA,THBS1
Role of Macrophages, Fibroblasts and Endothelial Cells in Rheumatoid Arthritis	0.971	0.0276	#NUM!	CREB5,CSF1,CXCL8,FCGR3A/FCGR3B,FN1,IL1R2,MIF,ROR2,TNFSF13B
Role of MAPK Signaling in Inhibiting the Pathogenesis of Influenza	0.9	0.0519	1	CXCL10,CXCL8,EIF2AK2,MAPK13
Th1 and Th2 Activation Pathway	0.9	0.0349	#NUM!	CD274,HLA-DQA2,HLA-DQB1,IL12B,IL27,mir-29
Role of IL-17A in Psoriasis	0.9	0.143	#NUM!	CXCL8,S100A7
Sorbitol Degradation I	0.86	1	#NUM!	SORD
Osteoarthritis Pathway	0.86	0.0299	-0.447	CREB5,CXCL8,FN1,IL1R2,ITGB4,ITGB5,MMP9
Role of IL-17F in Allergic Inflammatory Airway Diseases	0.857	0.0667	#NUM!	CREB5,CXCL10,CXCL8
Granzyme B Signaling	0.854	0.125	#NUM!	GZMB,PRF1
STAT3 Pathway	0.845	0.037	#NUM!	IL15RA,IL17RD,IL1R2,MAPK13,TGFA
Role of PKR in Interferon Induction and Antiviral Response	0.845	0.0368	1	DDX58,EIF2AK2,IFIH1,MAPK13,NLRP13
White Adipose Tissue Browning Pathway	0.845	0.0368	-1.342	ADRB3,CREB5,MAPK13,MS4A2,THRB
Crosstalk between Dendritic Cells and Natural Killer Cells	0.821	0.044	0	CD209,IL12B,IL15RA,PRF1
Granzyme A Signaling	0.783	0.105	#NUM!	GZMA,PRF1
Role of Cytokines in Mediating Communication between Immune Cells	0.752	0.0556	#NUM!	CXCL8,IL12B,IL27
Coronavirus Pathogenesis Pathway	0.752	0.0296	-1.633	CXCL8,DDX58,IRF7,MAPK13,OAS1,OAS2
Agranulocyte Adhesion and Diapedesis	0.676	0.028	#NUM!	CCL8,CXCL10,CXCL8,FN1,MMP9,MYO5C
PD-1, PD-L1 cancer immunotherapy pathway	0.676	0.0377	#NUM!	CD274,HLA-DQA2,HLA-DQB1,IL12B
SPINK1 Pancreatic Cancer Pathway	0.676	0.05	#NUM!	CPA4,CPA5,CPB2
Tumoricidal Function of Hepatic Natural Killer Cells	0.668	0.0833	#NUM!	GZMB,PRF1
Phagosome Formation	0.668	0.0188	-1.387	ADRB3,CD209,CLEC7A,FCAR,FCGR3A/FCGR3B,FN1,ITGB4,ITGB5,MRC2,MYO5C,P2RY12,P2RY2,P2RY6
HOTAIR Regulatory Pathway	0.666	0.0307	-0.447	CDH1,COL1A1,COL1A2,mir-29,MMP9
Apelin Liver Signaling Pathway	0.633	0.0769	#NUM!	COL1A1,COL1A2
L-serine Degradation	0.618	0.333	#NUM!	SDSL
Bladder Cancer Signaling	0.618	0.0345	#NUM!	CDH1,CXCL8,MMP9,THBS1
MSP-RON Signaling In Macrophages Pathway	0.616	0.0342	-1	CREB5,HLA-DQA2,HLA-DQB1,IL12B
Eumelanin Biosynthesis	0.529	0.25	#NUM!	MIF
IL-6 Signaling	0.529	0.0312	-1	COL1A1,CXCL8,IL1R2,MAPK13
Macropinocytosis Signaling	0.529	0.0395	#NUM!	CSF1,ITGB4,ITGB5
IL-17 Signaling	0.529	0.0267	-0.447	CXCL8,IL12B,MAPK13,MMP9,TNFSF13B
Granulocyte Adhesion and Diapedesis	0.529	0.0265	#NUM!	CCL8,CXCL10,CXCL8,IL1R2,MMP9
P2Y Purigenic Receptor Signaling Pathway	0.529	0.0305	1	CREB5,P2RY12,P2RY2,P2RY6
Toll-like Receptor Signaling	0.529	0.0385	#NUM!	EIF2AK2,IL12B,MAPK13
Hepatic Cholestasis	0.529	0.0262	#NUM!	ABCC3,CXCL8,IL12B,IL1R2,TNFSF13B
Regulation Of The Epithelial Mesenchymal Transition By Growth Factors Pathway	0.529	0.026	-0.447	CDH1,MAPK13,MMP9,OCLN,TNFSF13B
FLT3 Signaling in Hematopoietic Progenitor Cells	0.524	0.0375	#NUM!	CREB5,FLT3,MAPK13
Pulmonary Healing Signaling Pathway	0.506	0.0251	-1.342	BMP4,CDH1,MAPK13,MMP9,THBS1
Natural Killer Cell Signaling	0.506	0.0251	0.447	COL1A1,COL1A2,FCGR3A/FCGR3B,IL12B,MAPK13
PI3K/AKT Signaling	0.506	0.0251	#NUM!	IL15RA,IL17RD,IL1R2,ITGB4,ITGB5
Complement System	0.503	0.0541	#NUM!	C1R,C2
Gustation Pathway	0.491	0.0246	0.447	ORAI2,P2RY12,P2RY2,P2RY6,SCN2B
Antigen Presentation Pathway	0.483	0.0513	#NUM!	HLA-DQA2,HLA-DQB1
Sertoli Cell-Sertoli Cell Junction Signaling	0.483	0.0243	#NUM!	CDH1,ITGB4,ITGB5,MAPK13,OCLN
Hepatic Fibrosis Signaling Pathway	0.451	0.0191	-0.816	COL1A1,COL1A2,CREB5,CXCL8,IL1R2,ITGB4,ITGB5,MAPK13
Intrinsic Prothrombin Activation Pathway	0.441	0.0476	#NUM!	COL1A1,COL1A2
B Cell Activating Factor Signaling	0.429	0.0465	#NUM!	MAPK13,TNFSF13B
B Cell Development	0.426	0.0455	#NUM!	HLA-DQA2,HLA-DQB1
TGF-β Signaling	0.426	0.0312	#NUM!	BMP4,IRF7,MAPK13
Estrogen Biosynthesis	0.426	0.0444	#NUM!	AKR1C4,CYP2J2
Coronavirus Replication Pathway	0.426	0.0444	#NUM!	IFITM3,IFITM5
p53 Signaling	0.426	0.0306	#NUM!	DRAM1,PML,THBS1
Salvage Pathways of Pyrimidine Ribonucleotides	0.426	0.0306	#NUM!	APOBEC3A,CMPK2,EIF2AK2
HER-2 Signaling in Breast Cancer	0.408	0.022	-2.236	COX7A1,ITGB4,ITGB5,MS4A2,TGFA
Sumoylation Pathway	0.401	0.0291	#NUM!	CDH1,ISG20,PML
Pathogenesis of Multiple Sclerosis	0.401	0.111	#NUM!	CXCL10
Salvage Pathways of Pyrimidine Deoxyribonucleotides	0.401	0.111	#NUM!	APOBEC3A
Virus Entry via Endocytic Pathways	0.401	0.0288	#NUM!	CXADR,ITGB4,ITGB5
Mouse Embryonic Stem Cell Pluripotency	0.401	0.0288	#NUM!	BMP4,ID1,MAPK13
HMGB1 Signaling	0.401	0.024	#NUM!	CXCL8,IL12B,MAPK13,TNFSF13B
α-tocopherol Degradation	0.386	0.1	#NUM!	CYP4F2
Glycine Betaine Degradation	0.386	0.1	#NUM!	SDSL
Paxillin Signaling	0.386	0.0278	#NUM!	ITGB4,ITGB5,MAPK13
Cardiac Hypertrophy Signaling (Enhanced)	0.371	0.0166	-0.816	CXCL8,IL12B,IL15RA,IL17RD,IL1R2,ITGB4,ITGB5,MAPK13,TNFSF13B
Role of IL-17A in Arthritis	0.338	0.0351	#NUM!	CXCL8,MAPK13
Role of Tissue Factor in Cancer	0.338	0.0259	#NUM!	CSF1,CXCL8,MAPK13
Hematopoiesis from Multipotent Stem Cells	0.338	0.0833	#NUM!	CSF1
Neuregulin Signaling	0.338	0.0256	#NUM!	ITGB4,ITGB5,TGFA
MSP-RON Signaling Pathway	0.338	0.0345	#NUM!	CSF1,IL12B
p38 MAPK Signaling	0.338	0.0254	#NUM!	CREB5,IL1R2,MAPK13
Acute Phase Response Signaling	0.338	0.0216	#NUM!	C1R,C2,FN1,MAPK13
Clathrin-mediated Endocytosis Signaling	0.295	0.0207	#NUM!	DAB2,ITGB4,ITGB5,STON2
Glucocorticoid Receptor Signaling	0.288	0.0155	#NUM!	CXCL8,HLA-DQA2,HLA-DQB1,IL15RA,IL17RD,IL1R2,KRT23,MAPK13,MMP9
GP6 Signaling Pathway	0.288	0.0236	#NUM!	COL1A1,COL1A2,COL5A1
Parkinson's Signaling	0.259	0.0625	#NUM!	MAPK13
SPINK1 General Cancer Pathway	0.25	0.029	#NUM!	GZMA,MT2A
Agrin Interactions at Neuromuscular Junction	0.245	0.0286	#NUM!	AGRN,PKLR
Th2 Pathway	0.24	0.0219	#NUM!	HLA-DQA2,HLA-DQB1,IL12B
IL-10 Signaling	0.24	0.0278	#NUM!	IL1R2,MAPK13
Differential Regulation of Cytokine Production in Macrophages and T Helper Cells by IL-17A and IL-17F	0.24	0.0556	#NUM!	IL12B
Bile Acid Biosynthesis, Neutral Pathway	0.24	0.0556	#NUM!	AKR1C4
Autophagy	0.234	0.0188	1	CREB5,DRAM1,RAB7B,TGFA
Hypoxia Signaling in the Cardiovascular System	0.234	0.027	#NUM!	CREB5,UBE2L6
Caveolar-mediated Endocytosis Signaling	0.23	0.0267	#NUM!	ITGB4,ITGB5
Endocannabinoid Cancer Inhibition Pathway	0.219	0.0207	#NUM!	CDH1,CREB5,NUPR1
Dilated Cardiomyopathy Signaling Pathway	0.215	0.0203	#NUM!	DMD,MAPK13,MYO5C
Thyroid Cancer Signaling	0.215	0.0253	#NUM!	CDH1,CXCL8
Estrogen-Dependent Breast Cancer Signaling	0.215	0.0253	#NUM!	AKR1C4,CREB5
Androgen Biosynthesis	0.215	0.0476	#NUM!	AKR1C4
Role of Osteoblasts, Osteoclasts and Chondrocytes in Rheumatoid Arthritis	0.215	0.0179	#NUM!	BMP4,COL1A1,CSF1,IL1R2
Role of MAPK Signaling in the Pathogenesis of Influenza	0.208	0.0244	#NUM!	CXCL10,MAPK13
Cardiomyocyte Differentiation via BMP Receptors	0.208	0.0435	#NUM!	BMP4
Role of Lipids/Lipid Rafts in the Pathogenesis of Influenza	0.208	0.0435	#NUM!	RSAD2
Differential Regulation of Cytokine Production in Intestinal Epithelial Cells by IL-17A and IL-17F	0.208	0.0435	#NUM!	IL12B
Pyrimidine Deoxyribonucleotides De Novo Biosynthesis I	0.208	0.0435	#NUM!	CMPK2
Vitamin-C Transport	0.208	0.0435	#NUM!	AKR1C4
FGF Signaling	0.208	0.0238	#NUM!	CREB5,MAPK13
IL-22 Signaling	0.197	0.0417	#NUM!	MAPK13
BMP signaling pathway	0.196	0.023	#NUM!	BMP4,MAPK13
Role of JAK family kinases in IL-6-type Cytokine Signaling	0.196	0.04	#NUM!	MAPK13
Bupropion Degradation	0.196	0.04	#NUM!	CYP2J2
Inhibition of ARE-Mediated mRNA Degradation Pathway	0.196	0.0186	#NUM!	MAPK13,PSMF1,TNFSF13B
Regulation of Cellular Mechanics by Calpain Protease	0.195	0.0225	#NUM!	ITGB4,ITGB5
AMPK Signaling	0.195	0.0165	#NUM!	ADRB3,CREB5,MAPK13,ORAI2
Acute Myeloid Leukemia Signaling	0.195	0.022	#NUM!	FLT3,PML
Apelin Adipocyte Signaling Pathway	0.195	0.022	#NUM!	GPX3,MAPK13
Actin Cytoskeleton Signaling	0.195	0.0163	#NUM!	FN1,ITGB4,ITGB5,MYO5C
Glycolysis I	0.195	0.037	#NUM!	PKLR
Pregnenolone Biosynthesis	0.195	0.037	#NUM!	MICAL2
Actin Nucleation by ARP-WASP Complex	0.195	0.0215	#NUM!	ITGB4,ITGB5
IL-4 Signaling	0.195	0.0215	#NUM!	HLA-DQA2,HLA-DQB1
ERBB Signaling	0.195	0.0213	#NUM!	MAPK13,TGFA
Glutathione Redox Reactions I	0.195	0.0357	#NUM!	GPX3
Histidine Degradation VI	0.195	0.0357	#NUM!	MICAL2
Dendritic Cell Maturation	0.192	0.0136	-0.707	COL1A1,COL1A2,CREB5,FCGR3A/FCGR3B,HLA-DQA2,HLA-DQB1,IL12B,MAPK13
Breast Cancer Regulation by Stathmin1	0.192	0.0135	0	ADRB3,CREB5,mir-223,MMP9,P2RY12,P2RY2,P2RY6,TGFA
Methylglyoxal Degradation III	0.192	0.0345	#NUM!	AKR1C4
ATM Signaling	0.192	0.0206	#NUM!	CREB5,MAPK13
Axonal Guidance Signaling	0.192	0.0138	#NUM!	ABLIM2,ADAMDEC1,BMP4,ITGB4,ITGB5,MME,MMP9
UVA-Induced MAPK Signaling	0.192	0.0204	#NUM!	MAPK13,PARP10
Ubiquinol-10 Biosynthesis (Eukaryotic)	0.192	0.0333	#NUM!	MICAL2
Erythropoietin Signaling Pathway	0.188	0.0169	#NUM!	CXCL8,IL12B,TNFSF13B
Regulation of eIF4 and p70S6K Signaling	0.182	0.0168	#NUM!	ITGB4,ITGB5,MAPK13
4-1BB Signaling in T Lymphocytes	0.155	0.0294	#NUM!	MAPK13
Pyrimidine Ribonucleotides Interconversion	0.148	0.0286	#NUM!	CMPK2
MIF-mediated Glucocorticoid Regulation	0.142	0.0278	#NUM!	MIF
Leukocyte Extravasation Signaling	0.142	0.0155	#NUM!	BMX,MAPK13,MMP9
Oxytocin Signaling Pathway	0.142	0.0143	-1	CREB5,CXCL8,MAPK13,MYO5C
Pyrimidine Ribonucleotides De Novo Biosynthesis	0.142	0.027	#NUM!	CMPK2
Systemic Lupus Erythematosus In B Cell Signaling Pathway	0.142	0.0124	2.121	CXCL8,IFIH1,IFIT2,IL12B,IRF7,ISG15,ISG20,LOC102723407,TNFSF13B
IL-17A Signaling in Fibroblasts	0.136	0.0263	#NUM!	MAPK13
Inhibition of Matrix Metalloproteases	0.135	0.0256	#NUM!	MMP9
Regulation of Actin-based Motility by Rho	0.135	0.0172	#NUM!	ITGB4,ITGB5
FAK Signaling	0.135	0.0171	#NUM!	ITGB4,ITGB5
Ephrin Receptor Signaling	0.135	0.0149	#NUM!	CREB5,ITGB4,ITGB5
Acetone Degradation I (to Methylglyoxal)	0.135	0.025	#NUM!	CYP2J2
Fc Epsilon RI Signaling	0.135	0.0169	#NUM!	MAPK13,MS4A2
PAK Signaling	0.135	0.0169	#NUM!	ITGB4,ITGB5
RAR Activation	0.134	0.0147	#NUM!	AKR1C4,MAPK13,PML
April Mediated Signaling	0.134	0.0238	#NUM!	MAPK13
Retinoate Biosynthesis I	0.134	0.0238	#NUM!	AKR1C4
HIF1α Signaling	0.134	0.0144	#NUM!	ADM,MMP9,TGFA
LXR/RXR Activation	0.134	0.0163	#NUM!	IL1R2,MMP9
IL-15 Production	0.134	0.0163	#NUM!	BMX,ROR2
Oncostatin M Signaling	0.134	0.0233	#NUM!	MT2A
Gαs Signaling	0.134	0.0163	#NUM!	ADRB3,CREB5
MIF Regulation of Innate Immunity	0.134	0.0227	#NUM!	MIF
IL-8 Signaling	0.134	0.0142	#NUM!	CDH1,CXCL8,MMP9
Endocannabinoid Developing Neuron Pathway	0.134	0.016	#NUM!	CREB5,MAPK13
Pancreatic Adenocarcinoma Signaling	0.133	0.0159	#NUM!	MMP9,TGFA
ERK/MAPK Signaling	0.133	0.014	#NUM!	CREB5,ITGB4,ITGB5
RHOGDI Signaling	0.133	0.014	#NUM!	CDH1,ITGB4,ITGB5
PFKFB4 Signaling Pathway	0.133	0.0217	#NUM!	CREB5
IL-23 Signaling Pathway	0.133	0.0217	#NUM!	IL12B
iNOS Signaling	0.128	0.0213	#NUM!	MAPK13
nNOS Signaling in Skeletal Muscle Cells	0.124	0.0208	#NUM!	DMD
HGF Signaling	0.124	0.0152	#NUM!	ITGB4,ITGB5
Melanoma Signaling	0.119	0.02	#NUM!	CDH1
MYC Mediated Apoptosis Signaling	0.119	0.02	#NUM!	ADRB3
IL-12 Signaling and Production in Macrophages	0.119	0.0147	#NUM!	IL12B,MAPK13
UVC-Induced MAPK Signaling	0.119	0.0196	#NUM!	MAPK13
Amyloid Processing	0.119	0.0196	#NUM!	MAPK13
RAC Signaling	0.119	0.0145	#NUM!	ITGB4,ITGB5
MSP-RON Signaling In Cancer Cells Pathway	0.119	0.0145	#NUM!	CREB5,ITGB4
UVB-Induced MAPK Signaling	0.119	0.0192	#NUM!	MAPK13
Type I Diabetes Mellitus Signaling	0.118	0.0118	#NUM!	GZMB,HLA-DQA2,HLA-DQB1,IL12B,MAPK13,PRF1
cAMP-mediated signaling	0.115	0.0129	#NUM!	ADRB3,CREB5,P2RY12
Phototransduction Pathway	0.115	0.0185	#NUM!	SAG
Xenobiotic Metabolism General Signaling Pathway	0.115	0.014	#NUM!	MAPK13,UGT8
EGF Signaling	0.115	0.0182	#NUM!	MAPK13
NRF2-mediated Oxidative Stress Response	0.115	0.0127	#NUM!	CYP2J2,EPHX1,MAFK
CSDE1 Signaling Pathway	0.115	0.0179	#NUM!	FN1
Oxidative Ethanol Degradation III	0.115	0.0179	#NUM!	CYP2J2
FAT10 Signaling Pathway	0.115	0.0179	#NUM!	PSMF1
Nicotine Degradation III	0.114	0.0172	#NUM!	CYP2J2
Corticotropin Releasing Hormone Signaling	0.114	0.0134	#NUM!	CREB5,MAPK13
PTEN Signaling	0.114	0.0133	#NUM!	ITGB4,ITGB5
NAD Signaling Pathway	0.114	0.0132	#NUM!	PARP10,TGFA
Factors Promoting Cardiogenesis in Vertebrates	0.114	0.0132	#NUM!	BMP4,CREB5
Semaphorin Neuronal Repulsive Signaling Pathway	0.114	0.0132	#NUM!	ITGB4,ITGB5
Endometrial Cancer Signaling	0.114	0.0167	#NUM!	CDH1
Retinoic acid Mediated Apoptosis Signaling	0.114	0.0167	#NUM!	PARP10
PCP (Planar Cell Polarity) Pathway	0.114	0.0167	#NUM!	ROR2
Melatonin Degradation I	0.105	0.0161	#NUM!	CYP2J2
Necroptosis Signaling Pathway	0.104	0.0127	#NUM!	EIF2AK2,ZBP1
Molecular Mechanisms of Cancer	0.104	0.0112	#NUM!	BMP4,CDH1,ITGB4,ITGB5,MAPK13
LPS/IL-1 Mediated Inhibition of RXR Function	0.104	0.0118	#NUM!	ABCC3,CYP2J2,IL1R2
WNT/Ca+ pathway	0.104	0.0156	#NUM!	CREB5
PXR/RXR Activation	0.102	0.0154	#NUM!	ABCC3
Pyridoxal 5'-phosphate Salvage Pathway	0.102	0.0152	#NUM!	EIF2AK2
Nicotine Degradation II	0.102	0.0152	#NUM!	CYP2J2
CD40 Signaling	0.102	0.0149	#NUM!	MAPK13
IL-17A Signaling in Airway Cells	0.102	0.0149	#NUM!	MAPK13
Superpathway of Melatonin Degradation	0.102	0.0149	#NUM!	CYP2J2
Remodeling of Epithelial Adherens Junctions	0.1	0.0147	#NUM!	CDH1
Role of JAK1 and JAK3 in γc Cytokine Signaling	0.0975	0.0145	#NUM!	IL15RA
Signaling by Rho Family GTPases	0.0942	0.0112	#NUM!	CDH1,ITGB4,ITGB5
Basal Cell Carcinoma Signaling	0.0942	0.0139	#NUM!	BMP4
ERK5 Signaling	0.0942	0.0139	#NUM!	CREB5
Netrin Signaling	0.0942	0.0139	#NUM!	ABLIM2
Glioma Invasiveness Signaling	0.0942	0.0137	#NUM!	MMP9
WNT/β-catenin Signaling	0.0942	0.0116	#NUM!	CDH1,KREMEN1
GPCR-Mediated Integration of Enteroendocrine Signaling Exemplified by an L Cell	0.0942	0.0133	#NUM!	ADRB3
Neurotrophin/TRK Signaling	0.0942	0.0132	#NUM!	CREB5
Tight Junction Signaling	0.0942	0.0112	#NUM!	MYO5C,OCLN
TREM1 Signaling	0.0942	0.013	#NUM!	CXCL8
D-myo-inositol (1,4,5,6)-Tetrakisphosphate Biosynthesis	0.0942	0.0112	#NUM!	EPHX2,PTPRO
D-myo-inositol (3,4,5,6)-tetrakisphosphate Biosynthesis	0.0942	0.0112	#NUM!	EPHX2,PTPRO
VDR/RXR Activation	0.0942	0.0128	#NUM!	CXCL10
NF-κB Activation by Viruses	0.0942	0.0128	#NUM!	EIF2AK2
Maturity Onset Diabetes of Young (MODY) Signaling	0.0942	0.0128	#NUM!	PKLR
IL-7 Signaling Pathway	0.0942	0.0128	#NUM!	MAPK13
Dopamine-DARPP32 Feedback in cAMP Signaling	0.0942	0.011	#NUM!	CREB5,KCNJ2
Renal Cell Carcinoma Signaling	0.0942	0.0125	#NUM!	TGFA
Chemokine Signaling	0.0942	0.0125	#NUM!	MAPK13
Altered T Cell and B Cell Signaling in Rheumatoid Arthritis	0.0942	0.0102	#NUM!	CSF1,HLA-DQA2,HLA-DQB1,IL12B,TNFSF13B
Xenobiotic Metabolism Signaling	0.0942	0.0103	#NUM!	ABCC3,MAPK13,UGT8
TR/RXR Activation	0.0942	0.0119	#NUM!	THRB
GNRH Signaling	0.0942	0.0105	#NUM!	CREB5,MAPK13
PEDF Signaling	0.0942	0.0119	#NUM!	MAPK13
BAG2 Signaling Pathway	0.0942	0.0119	#NUM!	PSMF1
Xenobiotic Metabolism CAR Signaling Pathway	0.0942	0.0105	#NUM!	ABCC3,UGT8
3-phosphoinositide Degradation	0.0942	0.0105	#NUM!	EPHX2,PTPRO
LPS-stimulated MAPK Signaling	0.0942	0.0118	#NUM!	MAPK13
PDGF Signaling	0.0942	0.0116	#NUM!	EIF2AK2
Xenobiotic Metabolism PXR Signaling Pathway	0.0942	0.0104	#NUM!	ABCC3,UGT8
Regulation Of The Epithelial Mesenchymal Transition In Development Pathway	0.0942	0.0115	#NUM!	CDH1
PPARα/RXRα Activation	0.0942	0.0103	#NUM!	IL1R2,ITGB5
D-myo-inositol-5-phosphate Metabolism	0.0942	0.0103	#NUM!	EPHX2,PTPRO
Regulation of the Epithelial-Mesenchymal Transition Pathway	0.0942	0.0103	#NUM!	CDH1,MMP9
RANK Signaling in Osteoclasts	0.0857	0.011	#NUM!	MAPK13
Fcγ Receptor-mediated Phagocytosis in Macrophages and Monocytes	0.0809	0.0106	#NUM!	FCGR3A/FCGR3B
Non-Small Cell Lung Cancer Signaling	0.0809	0.0106	#NUM!	TGFA
Melanocyte Development and Pigmentation Signaling	0.0804	0.0104	#NUM!	CREB5
IL-1 Signaling	0.0804	0.0104	#NUM!	MAPK13
Death Receptor Signaling	0.0804	0.0104	#NUM!	PARP10
Neurovascular Coupling Signaling Pathway	0	0.00889	#NUM!	KCNJ2,ORAI2
Circadian Rhythm Signaling	0	0.00376	#NUM!	CREB5
Synaptic Long Term Potentiation	0	0.00775	#NUM!	CREB5
Huntington's Disease Signaling	0	0.00712	#NUM!	CREB5,PSMF1
Mitochondrial Dysfunction	0	0.00585	#NUM!	COX7A1
FXR/RXR Activation	0	0.00794	#NUM!	PKLR
Role of NFAT in Regulation of the Immune Response	0	0.00679	#NUM!	FCGR3A/FCGR3B,HLA-DQA2,HLA-DQB1,MS4A2
CCR5 Signaling in Macrophages	0	0.002	#NUM!	MAPK13
Calcium-induced T Lymphocyte Apoptosis	0	0.00435	#NUM!	HLA-DQA2,HLA-DQB1
Cytotoxic T Lymphocyte-mediated Apoptosis of Target Cells	0	0.00471	#NUM!	GZMB,PRF1
T Helper Cell Differentiation	0	0.00637	#NUM!	HLA-DQA2,HLA-DQB1,IL12B
CCR3 Signaling in Eosinophils	0	0.00741	#NUM!	MAPK13
CD28 Signaling in T Helper Cells	0	0.00387	#NUM!	HLA-DQA2,HLA-DQB1
IL-15 Signaling	0	0.00947	1	CXCL8,GZMB,IL15RA,LOC102723407,MAPK13
Cellular Effects of Sildenafil (Viagra)	0	0.00671	#NUM!	MYO5C
Endothelin-1 Signaling	0	0.00521	#NUM!	MAPK13
Relaxin Signaling	0	0.00645	#NUM!	MMP9
Renin-Angiotensin Signaling	0	0.0082	#NUM!	MAPK13
Thrombin Signaling	0	0.00943	#NUM!	GATA2,MAPK13
Cardiac Hypertrophy Signaling	0	0.00769	#NUM!	ADRB3,MAPK13
CDK5 Signaling	0	0.00877	#NUM!	MAPK13
ICOS-ICOSL Signaling in T Helper Cells	0	0.00394	#NUM!	HLA-DQA2,HLA-DQB1
Human Embryonic Stem Cell Pluripotency	0	0.00602	#NUM!	BMP4
Germ Cell-Sertoli Cell Junction Signaling	0	0.00585	#NUM!	CDH1
Role of NANOG in Mammalian Embryonic Stem Cell Pluripotency	0	0.00833	#NUM!	BMP4
CREB Signaling in Neurons	0	0.00993	0	ADRB3,CREB5,P2RY12,P2RY2,P2RY6,TGFA
Prostate Cancer Signaling	0	0.00893	#NUM!	CREB5
Allograft Rejection Signaling	0	0.00826	#NUM!	GZMB,HLA-DQA2,HLA-DQB1,PRF1
Glioma Signaling	0	0.00806	#NUM!	TGFA
Autoimmune Thyroid Disease Signaling	0	0.00881	#NUM!	GZMB,HLA-DQA2,HLA-DQB1,PRF1
Graft-versus-Host Disease Signaling	0	0.00897	#NUM!	GZMB,HLA-DQA2,HLA-DQB1,PRF1
Type II Diabetes Mellitus Signaling	0	0.00654	#NUM!	PKLR
Production of Nitric Oxide and Reactive Oxygen Species in Macrophages	0	0.00524	#NUM!	MAPK13
Gα12/13 Signaling	0	0.00752	#NUM!	CDH1
Colorectal Cancer Metastasis Signaling	0	0.00738	#NUM!	CDH1,MMP9
Communication between Innate and Adaptive Immune Cells	0	0.00538	#NUM!	CXCL10,CXCL8,IL12B,LOC102723407,TNFSF13B
Systemic Lupus Erythematosus Signaling	0	0.00322	#NUM!	FCGR3A/FCGR3B,TNFSF13B
CDC42 Signaling	0	0.0087	#NUM!	HLA-DQA2,HLA-DQB1,ITGB4,ITGB5,MAPK13
EIF2 Signaling	0	0.00446	#NUM!	EIF2AK2
Phospholipase C Signaling	0	0.00443	#NUM!	CREB5,ITGB4,ITGB5
Ovarian Cancer Signaling	0	0.00633	#NUM!	MMP9
Protein Kinase A Signaling	0	0.00491	#NUM!	CREB5,PTPRO
Role of NFAT in Cardiac Hypertrophy	0	0.0045	#NUM!	MAPK13
NUR77 Signaling in T Lymphocytes	0	0.00391	#NUM!	HLA-DQA2,HLA-DQB1
PKCθ Signaling in T Lymphocytes	0	0.00358	#NUM!	HLA-DQA2,HLA-DQB1
OX40 Signaling Pathway	0	0.00418	#NUM!	HLA-DQA2,HLA-DQB1
NGF Signaling	0	0.00847	#NUM!	CREB5
Hematopoiesis from Pluripotent Stem Cells	0	0.00679	#NUM!	CSF1,CXCL8,IL12B
Superpathway of Inositol Phosphate Compounds	0	0.00855	#NUM!	EPHX2,PTPRO
3-phosphoinositide Biosynthesis	0	0.00976	#NUM!	EPHX2,PTPRO
Antioxidant Action of Vitamin C	0	0.00893	#NUM!	MAPK13
Epithelial Adherens Junction Signaling	0	0.00637	#NUM!	CDH1
Gαi Signaling	0	0.00714	#NUM!	P2RY12
Sperm Motility	0	0.00784	#NUM!	BMX,ROR2
TEC Kinase Signaling	0	0.00691	#NUM!	BMX,ITGB4,ITGB5,MS4A2
Oxidative Phosphorylation	0	0.00901	#NUM!	COX7A1
Adipogenesis pathway	0	0.00741	#NUM!	BMP4
Estrogen Receptor Signaling	0	0.00493	#NUM!	CREB5,MMP9
Nitric Oxide Signaling in the Cardiovascular System	0	0.0084	#NUM!	ADRB3
Protein Ubiquitination Pathway	0	0.00727	#NUM!	UBE2L6,USP18
B Cell Receptor Signaling	0	0.00477	#NUM!	CREB5,LOC102723407,MAPK13
Integrin Signaling	0	0.00939	#NUM!	ITGB4,ITGB5
PPAR Signaling	0	0.00935	#NUM!	IL1R2
NF-κB Signaling	0	0.00877	-0.447	BMP4,EIF2AK2,IL1R2,TGFA,TNFSF13B
T Cell Receptor Signaling	0	0.00489	#NUM!	HLA-DQA2,HLA-DQB1,MAPK13
G-Protein Coupled Receptor Signaling	0	0.00856	0	ADRB3,CREB5,MAPK13,P2RY12,P2RY2,P2RY6
Phagosome Maturation	0	0.00629	#NUM!	RAB7B
Sirtuin Signaling Pathway	0	0.00685	#NUM!	CDH1,CXCL8
Opioid Signaling Pathway	0	0.0036	#NUM!	CREB5
Adrenomedullin signaling pathway	0	0.0101	#NUM!	ADM,MAPK13
Iron homeostasis signaling pathway	0	0.00719	#NUM!	BMP4
Th17 Activation Pathway	0	0.00207	#NUM!	IL12B
Endocannabinoid Neuronal Synapse Pathway	0	0.00671	#NUM!	MAPK13
Apelin Cardiomyocyte Signaling Pathway	0	0.0101	#NUM!	MAPK13
Apelin Endothelial Signaling Pathway	0	0.00709	#NUM!	KLF2
T Cell Exhaustion Signaling Pathway	0	0.00883	#NUM!	CD274,GZMB,HLA-DQA2,HLA-DQB1,IL12B
Synaptogenesis Signaling Pathway	0	0.00955	#NUM!	CDH1,CREB5,THBS1
Systemic Lupus Erythematosus In T Cell Signaling Pathway	0	0.00626	1	CREB5,HLA-DQA2,HLA-DQB1,IL12B
Senescence Pathway	0	0.00673	#NUM!	CXCL8,PML
Insulin Secretion Signaling Pathway	0	0.00741	#NUM!	CREB5,MAPK13
Kinetochore Metaphase Signaling Pathway	0	0.00901	#NUM!	STAG3
Calcium Signaling	0	0.00926	#NUM!	CREB5,MYO5C
Role of MAPK Signaling in Promoting the Pathogenesis of Influenza	0	0.00885	#NUM!	MAPK13
